# Supplementary material for: Generic HRTFs May be Good Enough in Virtual Reality. Improving Source Localization through Cross-Modal Plasticity
Source: Front Neurosci. 2018 Feb 2;12:21. doi: 10.3389/fnins.2018.00021 (PMC5801410; doi:10.3389/fnins.2018.00021)
Supplement: Supplementary file 2 [file DataSheet1.ZIP]

Archive with 84 entries (81 files):
- results/a_av/
- results/a_av/_1_Responses.txt
- results/a_av/_10_Responses.txt
- results/a_av/_12_Responses.txt
- results/a_av/_13_Responses.txt
- results/a_av/_14_Responses.txt
- results/a_av/_15_Responses.txt
- results/a_av/_16_Responses.txt
- results/a_av/_18_Responses.txt
- results/a_av/_19_Responses.txt
- results/a_av/_2_Responses.txt
- results/a_av/_20_Responses.txt
- results/a_av/_3_Responses.txt
- results/a_av/_4_Responses.txt
- results/a_av/_5_Responses.txt
- results/a_av/_7_Responses.txt
- results/a_av/_8_Responses.txt
- results/a_av/_9_Responses.txt
- results/a_av/1_1_Responses.txt
- results/a_av/1_10_Responses.txt
- results/a_av/1_12_Responses.txt
- results/a_av/1_13_Responses.txt
- results/a_av/1_14_Responses.txt
- results/a_av/1_15_Responses.txt
- results/a_av/1_16_Responses.txt
- results/a_av/1_18_Responses.txt
- results/a_av/1_19_Responses.txt
- results/a_av/1_2_Responses.txt
- results/a_av/1_20_Responses.txt
- results/a_av/1_3_Responses.txt
- results/a_av/1_4_Responses.txt
- results/a_av/1_5_Responses.txt
- results/a_av/1_7_Responses.txt
- results/a_av/1_8_Responses.txt
- results/a_av/1_9_Responses.txt
- results/a_av/results.csv
- results/ParticipantData.xlsx
- results/README.txt
- results/sync_async/
- results/sync_async/_1_Responses.txt
- results/sync_async/_10_Responses.txt
- results/sync_async/_12_Responses.txt
- results/sync_async/_13_Responses.txt
- results/sync_async/_14_Responses.txt
- results/sync_async/_15_Responses.txt
- results/sync_async/_16_Responses.txt
- results/sync_async/_18_Responses.txt
- results/sync_async/_19_Responses.txt
- results/sync_async/_2_Responses.txt
- results/sync_async/_20_Responses.txt
- results/sync_async/_3_Responses.txt
- results/sync_async/_4_Responses.txt
- results/sync_async/_5_Responses.txt
- results/sync_async/_6_Responses.txt
- results/sync_async/_9_Responses.txt
- results/sync_async/1_1_Responses.txt
- results/sync_async/1_10_Responses.txt
- results/sync_async/1_12_Responses.txt
- results/sync_async/1_13_Responses.txt
- results/sync_async/1_14_Responses.txt
- results/sync_async/1_15_Responses.txt
- results/sync_async/1_16_Responses.txt
- results/sync_async/1_18_Responses.txt
- results/sync_async/1_19_Responses.txt
- results/sync_async/1_2_Responses.txt
- results/sync_async/1_20_Responses.txt
- results/sync_async/1_3_Responses.txt
- results/sync_async/1_4_Responses.txt
- results/sync_async/1_5_Responses.txt
- results/sync_async/1_6_Responses.txt
- results/sync_async/1_9_Responses.txt
- results/sync_async/results.csv
- results/transfer/
- results/transfer/636487609242481181_51_Responses.txt
- results/transfer/636487614329049348_52_Responses.txt
- results/transfer/636487623386642160_53_Responses.txt
- results/transfer/636487672515893103_54_Responses.txt
- results/transfer/636487694806319847_55_Responses.txt
- results/transfer/636488427024049081_56_Responses.txt
- results/transfer/636488434700287471_57_Responses.txt
- results/transfer/636488550277122541_58_Responses.txt
- results/transfer/636488571689979420_59_Responses.txt
- results/transfer/636488579385946805_60_Responses.txt
- results/transfer/636488590429175801_61_Responses.txt
