# Supplementary material for: Generic HRTFs May be Good Enough in Virtual Reality. Improving Source Localization through Cross-Modal Plasticity
Source: Front Neurosci. 2018 Feb 2;12:21. doi: 10.3389/fnins.2018.00021 (PMC5801410; doi:10.3389/fnins.2018.00021)
Supplement: Supplementary file 2 [file DataSheet1.ZIP › results/a_av/_1_Responses.txt]

A	0	50545190	3	0	10	AV	50551666	2.920125	0.0231641	9.546011	0.1448132	0.5859671	-0.11658
A	1	50551693	-5	0	10	AV	50556176	-3.131479	0.1000246	9.355714	0.2265217	0.5844479	-0.1244714
A	2	50556205	0	0	10	AV	50559125	2.01914	-0.003811408	9.755883	0.1561654	0.5862675	-0.1216612
A	3	50559154	-3	0	10	AV	50561806	0.3539041	0.03457291	9.925609	0.1788857	0.5855607	-0.126781
A	4	50561835	-3	0	10	AV	50564565	-2.092948	0.03541584	9.658414	0.2141025	0.585157	-0.1272933
A	5	50564594	-3	0	10	AV	50568307	-2.134051	0.1214671	9.654372	0.213014	0.584205	-0.1263186
A	6	50568335	5	0	10	AV	50571334	4.970511	0.02175034	8.704345	0.1199788	0.5860382	-0.1012598
A	7	50571362	3	0	10	AV	50575947	1.841984	-0.02003329	9.786028	0.1616204	0.5860606	-0.1232494
A	8	50575976	0	0	10	AV	50578204	-0.6392726	0.04659564	9.892097	0.1959504	0.5849299	-0.1277507
A	9	50578232	-5	0	10	AV	50582269	-4.744816	0.07311578	8.610593	0.2521274	0.5843903	-0.116028
A	10	50582298	-3	0	10	AV	50586245	-1.749521	0.08678074	9.737076	0.2091765	0.5845279	-0.1270261
A	11	50586274	5	0	10	AV	50590591	4.63148	0.1415984	8.890489	0.127251	0.584146	-0.1040007
A	12	50590619	3	0	10	AV	50593037	2.460534	0.04051639	9.666416	0.1552208	0.585154	-0.1199851
A	13	50593065	0	0	10	AV	50599012	0.6082397	-0.004446853	9.91559	0.1785223	0.5857265	-0.1269087
A	14	50599041	-5	0	10	AV	50601604	-2.771707	0.04357929	9.472212	0.2256466	0.5847998	-0.1250643
A	15	50601634	-3	0	10	AV	50605781	-1.158044	0.01968927	9.832405	0.1997613	0.5855924	-0.1285626
A	16	50605810	5	0	10	AV	50609714	2.580882	0.05728216	9.638664	0.1508616	0.5852901	-0.1184332
A	17	50609742	3	0	10	AV	50612964	3.839985	0.006625485	9.233214	0.1352241	0.5859466	-0.1115108
A	18	50612992	0	0	10	AV	50617934	-0.1392879	0.001656961	9.918639	0.186061	0.5858811	-0.1281304
A	19	50617963	-5	0	10	AV	50621274	-3.983274	0.1383409	9.009727	0.2409126	0.5836156	-0.1194978
A	20	50621303	-3	0	10	AV	50624234	-1.960174	0.04532231	9.689679	0.2113581	0.5851339	-0.1275412
A	21	50624263	5	0	10	AV	50628211	5.584731	0.0448382	8.340279	0.1149584	0.5854446	-0.09619575
A	22	50628239	3	0	10	AV	50631260	2.768707	0.03684188	9.588862	0.1497043	0.5853963	-0.1180766
A	23	50631289	0	0	10	AV	50634521	0.2929088	-0.005537558	9.923475	0.1826317	0.5857337	-0.1275441
A	24	50634550	-5	0	10	AV	50637448	-2.893806	0.05168618	9.433624	0.2271678	0.5847008	-0.1246274
C	25	50697481	-3	0	10	AV	50701240	-2.49424	0.01517941	9.552753	0.2147714	0.5859942	-0.1281643
C	26	50701268	5	0	10	AV	50705160	4.590333	0.02512736	8.902423	0.1219487	0.5864147	-0.1033112
C	27	50705188	3	0	10	AV	50708120	2.640768	0.008213114	9.620119	0.1468322	0.5863574	-0.1179913
C	28	50708148	0	0	10	AV	50711135	0.2401035	0.02267046	9.925879	0.1778682	0.5860421	-0.1271544
C	29	50711164	-5	0	10	AV	50716073	-4.002359	0.09181489	8.997662	0.2361622	0.5848193	-0.1224615
C	30	50716101	-3	0	10	AV	50720094	0.7674692	-0.03821789	9.905192	0.1713362	0.5867907	-0.1266943
C	31	50720122	5	0	10	AV	50724796	4.717389	0.0434788	8.840073	0.1202691	0.5862406	-0.1017752
C	32	50724825	3	0	10	AV	50727644	2.637014	0.04855241	9.624011	0.1462889	0.5859557	-0.1172531
C	33	50727673	0	0	10	AV	50730984	-0.1655479	0.06790228	9.922349	0.1840147	0.5853315	-0.1272692
C	34	50731013	-5	0	10	AV	50736413	-3.9519	0.05164154	9.018124	0.2374867	0.5851049	-0.1224014
C	35	50736441	-3	0	10	AV	50742098	0.428185	-0.02948712	9.919481	0.1760714	0.5866255	-0.1274877
C	36	50742127	5	0	10	AV	50748320	5.01621	-0.008610476	8.676611	0.1160579	0.586984	-0.09940885
C	37	50748349	3	0	10	AV	50750386	3.772172	0.02654327	9.261196	0.1307203	0.5865434	-0.1095558
C	38	50750416	0	0	10	AV	50753659	0.265444	0.03529043	9.926636	0.1758706	0.5861264	-0.1268862
C	39	50753688	-5	0	10	AV	50757054	-3.122625	0.05065854	9.355409	0.2230188	0.5855466	-0.126433
C	40	50757083	-3	0	10	AV	50761668	-0.05428495	-0.03664028	9.918296	0.1818845	0.5867754	-0.1286098
C	41	50761697	5	0	10	AV	50767286	4.181202	0.006976556	9.091331	0.1258623	0.586781	-0.1066483
C	42	50767315	3	0	10	AV	50771117	3.761147	-0.02168219	9.261653	0.1313204	0.5870344	-0.1105708
C	43	50771146	0	0	10	AV	50775675	0.03302895	0.02887542	9.924996	0.1809859	0.585898	-0.1274952
C	44	50775704	-5	0	10	AV	50781338	-4.131485	0.1088138	8.937414	0.2375296	0.5846419	-0.1218381
C	45	50781367	-3	0	10	AV	50784845	-0.6408864	0.03072317	9.890851	0.1898381	0.5858538	-0.1284545
C	46	50784874	5	0	10	AV	50792218	4.338732	-0.03908818	9.016895	0.1239154	0.5873395	-0.1060239
C	47	50792246	3	0	10	AV	50796484	2.679566	-0.04610055	9.605958	0.1459854	0.5870821	-0.1184856
C	48	50796513	0	0	10	AV	50799667	0.6744047	-0.01622628	9.911765	0.1716112	0.5866404	-0.1265862
C	49	50799696	-5	0	10	AV	50804504	-3.810077	0.07370456	9.083698	0.2336395	0.585053	-0.1234533
