# Supplementary material for: Generic HRTFs May be Good Enough in Virtual Reality. Improving Source Localization through Cross-Modal Plasticity
Source: Front Neurosci. 2018 Feb 2;12:21. doi: 10.3389/fnins.2018.00021 (PMC5801410; doi:10.3389/fnins.2018.00021)
Supplement: Supplementary file 2 [file DataSheet1.ZIP › results/a_av/_10_Responses.txt]

A	0	32811369	3	0	10	AV	32825107	1.547555	0.03018505	9.8346	0.1528331	0.5874062	-0.1217549
A	1	32825143	3	0	10	AV	32829228	1.67898	-0.006248046	9.81303	0.1508562	0.5879282	-0.1215831
A	2	32829263	0	0	10	AV	32832903	-2.300813	0.02270378	9.605762	0.2086299	0.5864291	-0.1292086
A	3	32832938	-5	0	10	AV	32837974	-5.679861	0.12519	8.005402	0.2579071	0.5845848	-0.1135039
A	4	32838009	3	0	10	AV	32843190	1.218519	-0.01148801	9.871059	0.1577156	0.5877715	-0.1239558
A	5	32843225	5	0	10	AV	32846485	3.947241	0.06518997	9.194631	0.1208232	0.5877562	-0.1043057
A	6	32846520	3	0	10	AV	32849423	0.8049878	-0.0512371	9.901953	0.1644888	0.5879843	-0.1263029
A	7	32849458	0	0	10	AV	32852539	-1.417951	0.01994682	9.793011	0.1945899	0.5868471	-0.1298458
A	8	32852574	-5	0	10	AV	32856170	-5.78691	0.1163301	7.924981	0.2563659	0.5852727	-0.1151471
A	9	32856205	-3	0	10	AV	32859331	-4.303946	0.08699228	8.8502	0.2339208	0.5859377	-0.1244082
A	10	32859366	5	0	10	AV	32862794	2.456681	0.03330524	9.6668	0.1400709	0.5877151	-0.1163849
A	11	32862829	3	0	10	AV	32865016	2.532528	0.04326065	9.649493	0.138898	0.5876527	-0.1156967
A	12	32865051	0	0	10	AV	32867742	-1.942225	-0.01849954	9.688944	0.2023599	0.5872266	-0.1303539
A	13	32867777	-5	0	10	AV	32870188	-5.434291	0.1016633	8.178323	0.2521693	0.5853131	-0.1171581
A	14	32870223	-3	0	10	AV	32874254	-4.419775	0.06653596	8.788772	0.23628	0.5860872	-0.1239146
A	15	32874289	5	0	10	AV	32879749	2.825538	0.02187366	9.572362	0.1331568	0.5884226	-0.113445
A	16	32879784	3	0	10	AV	32884530	0.6030693	0.004822802	9.916485	0.1635141	0.5879623	-0.1260001
A	17	32884565	0	0	10	AV	32886998	-1.490687	-0.02010607	9.777726	0.1941136	0.5876425	-0.1306967
A	18	32887034	-5	0	10	AV	32890617	-5.654371	0.136353	8.024896	0.2550393	0.5848693	-0.1152809
A	19	32890653	-3	0	10	AV	32894158	-4.39484	0.08153118	8.802951	0.2334996	0.5863556	-0.1250041
A	20	32894193	5	0	10	AV	32898224	3.472409	0.04362447	9.37258	0.1283688	0.5875185	-0.1093158
A	21	32898259	3	0	10	AV	32904088	1.318254	0.002918791	9.861332	0.1560887	0.587665	-0.123266
A	22	32904123	0	0	10	AV	32909416	-1.886164	0.03200687	9.704933	0.2018509	0.5865082	-0.1295709
A	23	32909451	-5	0	10	AV	32914096	-5.712689	0.1526815	7.983221	0.2576292	0.5843198	-0.1133054
A	24	32914132	-3	0	10	AV	32916620	-3.980478	0.07313503	9.006506	0.2294604	0.5861183	-0.1257462
C	25	32976661	5	0	10	AV	32982646	4.121242	0.05530162	9.121056	0.1150852	0.5888569	-0.1012426
C	26	32982681	3	0	10	AV	32988499	1.40854	0.0368426	9.85312	0.1518081	0.5879033	-0.1219345
C	27	32988534	0	0	10	AV	32994776	-1.835493	0.04025979	9.716277	0.1986376	0.5868515	-0.1299562
C	28	32994812	-5	0	10	AV	32998943	-5.672665	0.1275837	8.010863	0.2574422	0.5846114	-0.1137739
C	29	32998978	-3	0	10	AV	33002640	-3.695034	0.05993177	9.132619	0.2288735	0.5857139	-0.1254185
C	30	33002675	5	0	10	AV	33007063	3.366349	-0.01304298	9.404634	0.1255585	0.589137	-0.1095355
C	31	33007098	3	0	10	AV	33009911	-0.3292297	-0.0390126	9.907248	0.1764118	0.5883472	-0.1294606
C	32	33009946	0	0	10	AV	33012302	-2.327176	-0.01247745	9.596203	0.2063796	0.587356	-0.1303609
C	33	33012337	-5	0	10	AV	33015396	-5.738774	0.08212681	7.958407	0.2577007	0.5853816	-0.1146215
C	34	33015431	-3	0	10	AV	33021751	-4.414552	0.08423199	8.792832	0.2335408	0.5863672	-0.1250063
C	35	33021787	5	0	10	AV	33028073	3.765133	0.02776618	9.264001	0.1218335	0.5884457	-0.1059922
C	36	33028110	3	0	10	AV	33033491	2.776084	0.04808552	9.58769	0.1362049	0.5875474	-0.1141026
C	37	33033526	0	0	10	AV	33038595	-1.619976	0.03063382	9.758258	0.1955658	0.5870165	-0.1300693
C	38	33038631	-5	0	10	AV	33042561	-5.651545	0.1542922	8.028261	0.255304	0.5845552	-0.1147573
C	39	33042596	-3	0	10	AV	33046314	-4.160548	0.09105618	8.922016	0.2349521	0.5853399	-0.1234251
C	40	33046349	5	0	10	AV	33050525	3.768729	0.08232291	9.26659	0.1229176	0.5875456	-0.1055793
C	41	33050560	3	0	10	AV	33054445	1.562828	0.02613319	9.832206	0.1540661	0.5871769	-0.1219574
C	42	33054481	0	0	10	AV	33057048	-1.752428	0.07486238	9.735699	0.1995898	0.5860205	-0.1290414
C	43	33057083	-5	0	10	AV	33060421	-5.821259	0.08982791	7.896811	0.2588299	0.5852814	-0.1139189
C	44	33060457	-3	0	10	AV	33066353	-4.259493	0.07752372	8.87199	0.2330211	0.5861239	-0.1248649
C	45	33066388	5	0	10	AV	33073088	3.830586	0.0390069	9.239393	0.1227482	0.5879114	-0.1059479
C	46	33073123	3	0	10	AV	33079745	2.361965	0.06023229	9.690321	0.1423128	0.5871557	-0.1168317
C	47	33079780	0	0	10	AV	33082605	-2.141211	0.09266563	9.65078	0.2045793	0.585815	-0.128731
C	48	33082640	-5	0	10	AV	33084839	-5.911711	0.1794251	7.833828	0.2625914	0.5835976	-0.1096841
C	49	33084874	-3	0	10	AV	33090468	-4.014558	0.06886335	8.990295	0.2301328	0.586141	-0.1256128
