# Supplementary material for: Generic HRTFs May be Good Enough in Virtual Reality. Improving Source Localization through Cross-Modal Plasticity
Source: Front Neurosci. 2018 Feb 2;12:21. doi: 10.3389/fnins.2018.00021 (PMC5801410; doi:10.3389/fnins.2018.00021)
Supplement: Supplementary file 2 [file DataSheet1.ZIP › results/a_av/_12_Responses.txt]

A	0	36300971	3	0	10	AV	36309639	2.623651	0.09032668	9.630252	0.1499888	0.5849313	-0.1176261
A	1	36309675	3	0	10	AV	36315492	2.380485	-0.1274485	9.671364	0.1532165	0.5876096	-0.1221403
A	2	36315527	3	0	10	AV	36322037	0.9952738	-0.1311628	9.881849	0.1709751	0.5876487	-0.127576
A	3	36322072	0	0	10	AV	36325545	-3.174523	-0.2307929	9.312061	0.225483	0.5891653	-0.1299929
A	4	36325580	3	0	10	AV	36330013	1.153666	-0.2342401	9.858285	0.1681664	0.5890796	-0.1284913
A	5	36330048	5	0	10	AV	36333241	4.251126	-0.1578869	9.04572	0.1299275	0.5879882	-0.1109253
A	6	36333276	-5	0	10	AV	36336770	-5.321687	-0.08011054	8.238914	0.2564091	0.5869468	-0.1171996
A	7	36336805	3	0	10	AV	36340657	2.488985	-0.1245445	9.646518	0.1536058	0.5873623	-0.1220001
A	8	36340693	0	0	10	AV	36343595	-0.4775317	-0.3873759	9.86496	0.1899974	0.5911049	-0.1341269
A	9	36343630	-3	0	10	AV	36346734	-3.436145	-0.1524513	9.220885	0.2313678	0.5877829	-0.1271703
A	10	36346769	5	0	10	AV	36351537	4.002916	-0.07694815	9.160332	0.134708	0.586774	-0.112273
A	11	36351572	-5	0	10	AV	36354586	-5.055568	0.0291164	8.420974	0.2518642	0.5855199	-0.1175481
A	12	36354621	3	0	10	AV	36358295	2.081667	-0.1553658	9.731417	0.1559315	0.5881011	-0.1237119
A	13	36358330	0	0	10	AV	36360953	-1.481608	-0.08156817	9.774384	0.2061314	0.586692	-0.1296425
A	14	36360988	-3	0	10	AV	36363879	-3.644568	-0.1055712	9.140357	0.2329326	0.5873014	-0.1262319
A	15	36363915	5	0	10	AV	36368135	3.980222	-0.04493074	9.172482	0.1325587	0.5867049	-0.1109059
A	16	36368170	-5	0	10	AV	36371844	-4.979252	-0.03515594	8.462559	0.2514084	0.5863346	-0.1187408
A	17	36371879	3	0	10	AV	36376457	2.516158	-0.0266165	9.648211	0.1498197	0.5865743	-0.1195532
A	18	36376492	0	0	10	AV	36379707	-0.2644671	-0.1652925	9.899885	0.1862824	0.5882376	-0.1307562
A	19	36379742	-3	0	10	AV	36383237	-4.562722	-0.066864	8.700949	0.2459906	0.5867229	-0.1214021
A	20	36383272	5	0	10	AV	36385728	3.650133	0.2102037	9.31941	0.1405663	0.5831136	-0.110788
A	21	36385763	-5	0	10	AV	36389268	-4.530482	0.1020923	8.732313	0.244366	0.584545	-0.1194004
A	22	36389304	3	0	10	AV	36392497	3.278915	-0.05832486	9.429944	0.1390079	0.587174	-0.1151635
A	23	36392532	0	0	10	AV	36396026	-1.342676	0.05097814	9.807348	0.2028323	0.585108	-0.1279854
A	24	36396062	-3	0	10	AV	36398673	-4.462801	-0.1525028	8.746684	0.2483195	0.5874712	-0.1213785
C	25	36458713	5	0	10	AV	36462610	3.710095	0.04116435	9.285997	0.1323245	0.5862184	-0.110131
C	26	36462645	-5	0	10	AV	36465313	-4.074646	-0.04322909	8.952907	0.239161	0.5864031	-0.123403
C	27	36465348	3	0	10	AV	36467491	2.473814	0.01630492	9.661543	0.1490604	0.5862312	-0.1188176
C	28	36467526	0	0	10	AV	36469502	-0.006300896	-0.03854393	9.919263	0.1800206	0.5869787	-0.1285601
C	29	36469537	-3	0	10	AV	36472205	-2.15922	0.05479408	9.643816	0.2093341	0.5856012	-0.1282334
C	30	36472240	5	0	10	AV	36475511	4.487832	0.01497002	8.951438	0.1278951	0.5857857	-0.1067008
C	31	36475546	-5	0	10	AV	36478460	-4.543256	0.06522043	8.722649	0.2443341	0.5850785	-0.1200592
C	32	36478495	3	0	10	AV	36480861	3.418806	0.2329348	9.403044	0.1425164	0.5829418	-0.1115863
C	33	36480896	0	0	10	AV	36483363	-1.212246	-0.1769925	9.808564	0.1999173	0.5882643	-0.1315026
C	34	36483398	-3	0	10	AV	36485541	-3.703638	-0.230667	9.102952	0.2338187	0.5890358	-0.1279349
C	35	36485577	5	0	10	AV	36488166	4.125504	0.2418682	9.131109	0.132304	0.5830967	-0.105918
C	36	36488201	-5	0	10	AV	36492143	-4.093347	-0.02403741	8.945591	0.2362845	0.586577	-0.1244798
C	37	36492178	3	0	10	AV	36495281	4.397661	-0.03502064	8.989961	0.1277645	0.5865529	-0.1076425
C	38	36495317	0	0	10	AV	36498465	-0.3417946	-0.004015852	9.909223	0.1852105	0.5864091	-0.1286269
C	39	36498500	-3	0	10	AV	36500889	-3.294572	-0.002385903	9.288519	0.2254095	0.5862591	-0.1267866
C	40	36500925	5	0	10	AV	36503637	4.448513	0.06600763	8.974088	0.1269972	0.5853781	-0.1055323
C	41	36503672	-5	0	10	AV	36507747	-4.805838	0.02510793	8.571448	0.2439054	0.5862786	-0.1216488
C	42	36507782	3	0	10	AV	36511098	3.900334	-0.1074287	9.199524	0.1321389	0.5876656	-0.1118827
C	43	36511133	0	0	10	AV	36515465	-0.240204	-0.02828454	9.912429	0.1858454	0.5864584	-0.1287533
C	44	36515501	-3	0	10	AV	36518883	-3.95971	0.06595881	9.015591	0.2358603	0.5851336	-0.1229216
C	45	36518919	5	0	10	AV	36521966	4.759285	0.08019789	8.821321	0.1237175	0.5851575	-0.1028766
C	46	36522001	-5	0	10	AV	36525339	-4.942746	0.1082978	8.49651	0.2516172	0.5842559	-0.1160873
C	47	36525375	3	0	10	AV	36528188	4.09689	0.1193599	9.135993	0.1320831	0.5846106	-0.1078479
C	48	36528223	0	0	10	AV	36530980	-0.7751579	-0.0169857	9.875023	0.192323	0.5863763	-0.1292101
C	49	36531016	-3	0	10	AV	36533348	-3.445786	0.04368402	9.233754	0.2297096	0.5853277	-0.1247767
