# Supplementary material for: Generic HRTFs May be Good Enough in Virtual Reality. Improving Source Localization through Cross-Modal Plasticity
Source: Front Neurosci. 2018 Feb 2;12:21. doi: 10.3389/fnins.2018.00021 (PMC5801410; doi:10.3389/fnins.2018.00021)
Supplement: Supplementary file 2 [file DataSheet1.ZIP › results/a_av/_13_Responses.txt]

A	0	38484551	3	0	10	AV	38488646	1.800574	0.08261068	9.800207	0.1642892	0.5845397	-0.122262
A	1	38488682	-3	0	10	AV	38491639	-1.069694	-0.0006708391	9.842713	0.2064882	0.5851417	-0.1278903
A	2	38491675	-3	0	10	AV	38494432	-1.369783	-0.02383285	9.797577	0.2103218	0.5854484	-0.1279853
A	3	38494467	-3	0	10	AV	38497459	-2.289305	0.0003250353	9.607078	0.2238349	0.5850412	-0.1257013
A	4	38497494	-3	0	10	AV	38501424	-2.236279	-0.02631115	9.618605	0.2220283	0.5854581	-0.1265083
A	5	38501459	3	0	10	AV	38503993	0.7793021	-0.005082	9.907021	0.1806048	0.5853427	-0.1268071
A	6	38504029	0	0	10	AV	38506339	-0.9734214	-0.00703286	9.85418	0.2061122	0.5851701	-0.127941
A	7	38506375	5	0	10	AV	38509132	0.7962103	-0.01048856	9.905616	0.1805503	0.5853994	-0.1268634
A	8	38509167	-5	0	10	AV	38512125	-2.73094	0.03973384	9.484627	0.2313799	0.5844378	-0.1233244
A	9	38512160	-3	0	10	AV	38514828	-2.446774	0.01674784	9.566132	0.2266954	0.5847836	-0.1248259
A	10	38514863	3	0	10	AV	38517877	1.953594	0.001336288	9.768264	0.1647384	0.5853372	-0.1233339
A	11	38517913	0	0	10	AV	38520871	-1.864387	0.02972431	9.709425	0.2183062	0.5846573	-0.1261836
A	12	38520906	5	0	10	AV	38523195	2.691288	0.06186218	9.61104	0.1575976	0.5844095	-0.1199474
A	13	38523230	-5	0	10	AV	38525931	-3.048237	0.01745142	9.379032	0.2359438	0.5847097	-0.1223958
A	14	38525967	-3	0	10	AV	38527796	-3.181103	0.02421529	9.332472	0.2369027	0.5846559	-0.1220461
A	15	38527832	3	0	10	AV	38531069	1.351593	-0.01346366	9.856273	0.1741191	0.5853877	-0.1256957
A	16	38531104	0	0	10	AV	38532990	-2.176642	0.04878015	9.639113	0.2219487	0.5844331	-0.1253414
A	17	38533026	5	0	10	AV	38534632	2.218961	0.01019789	9.717546	0.1643057	0.5850044	-0.1228175
A	18	38534668	-5	0	10	AV	38536620	-3.286812	0.0333745	9.294185	0.2382061	0.5845399	-0.1215056
A	19	38536656	-3	0	10	AV	38538866	-3.409001	0.0591367	9.249328	0.2394313	0.5842214	-0.12073
A	20	38538901	3	0	10	AV	38541122	1.413837	0.03905804	9.852625	0.1741514	0.5846621	-0.1248627
A	21	38541157	0	0	10	AV	38543534	-1.920178	0.01965053	9.696662	0.2178705	0.5848573	-0.126476
A	22	38543570	5	0	10	AV	38546193	2.162142	0.01899422	9.729824	0.1647015	0.5849149	-0.1228262
A	23	38546228	-5	0	10	AV	38548617	-3.575135	0.03256459	9.180792	0.2398002	0.5846738	-0.1211536
A	24	38548652	-3	0	10	AV	38550672	-3.27466	0.03367222	9.298756	0.2363449	0.5846279	-0.12218
C	25	38610712	3	0	10	AV	38613547	1.254651	-0.03514527	9.865458	0.1670154	0.5864989	-0.1253052
C	26	38613582	0	0	10	AV	38615278	-1.729766	-0.004483152	9.734554	0.2124568	0.5853875	-0.1277263
C	27	38615313	5	0	10	AV	38617032	1.694823	-0.009237338	9.810405	0.165247	0.5857309	-0.1239379
C	28	38617067	-5	0	10	AV	38619165	-3.045474	-0.0387175	9.375552	0.2295882	0.5858666	-0.1254275
C	29	38619201	-3	0	10	AV	38620584	-3.013501	0.02183337	9.391321	0.2288032	0.5850917	-0.1247153
C	30	38620619	3	0	10	AV	38622662	2.419035	0.05023457	9.676715	0.1572007	0.584881	-0.1203771
C	31	38622697	0	0	10	AV	38624359	-2.905626	0.02814991	9.428018	0.2294706	0.5848363	-0.1242616
C	32	38624395	5	0	10	AV	38626091	3.537852	0.05454404	9.350268	0.1472998	0.5844835	-0.1158861
C	33	38626126	-5	0	10	AV	38628436	-4.002642	0.03336139	8.993192	0.2480969	0.5845159	-0.1179111
C	34	38628472	-3	0	10	AV	38630201	-3.309489	0.08126201	9.289114	0.2378088	0.5839494	-0.1209201
C	35	38630236	3	0	10	AV	38632994	1.907752	0.02652807	9.778227	0.1651942	0.5850301	-0.1231025
C	36	38633029	0	0	10	AV	38634826	-1.708529	0.02032496	9.74058	0.215411	0.5848299	-0.1267679
C	37	38634861	5	0	10	AV	38636378	2.504335	-0.002710331	9.652884	0.1636648	0.5850015	-0.122626
C	38	38636413	-5	0	10	AV	38638266	-3.202851	0.04719992	9.326275	0.2325728	0.5846483	-0.1232633
C	39	38638301	-3	0	10	AV	38639662	-3.281726	0.02069594	9.295133	0.2341091	0.5849601	-0.1232151
C	40	38639697	3	0	10	AV	38643158	2.101405	0.01928223	9.741896	0.1651152	0.5849358	-0.122969
C	41	38643193	0	0	10	AV	38644822	-2.374263	0.02989508	9.586867	0.2232147	0.584762	-0.1254949
C	42	38644858	5	0	10	AV	38646364	2.569067	0.03995372	9.640351	0.1610955	0.5845538	-0.1213004
C	43	38646399	-5	0	10	AV	38648018	-3.658254	0.0330645	9.146211	0.2394331	0.5847706	-0.1213895
C	44	38648053	-3	0	10	AV	38649458	-2.909453	-0.002216209	9.424445	0.230838	0.5851445	-0.1242893
C	45	38649493	3	0	10	AV	38651078	2.703899	0.06857266	9.608226	0.158563	0.5842474	-0.1200879
C	46	38651113	0	0	10	AV	38653804	-2.19344	0.04183037	9.634462	0.2197826	0.5846819	-0.125989
C	47	38653839	5	0	10	AV	38655535	1.899001	-0.01969742	9.776316	0.1684402	0.5853784	-0.1243806
C	48	38655570	-5	0	10	AV	38657154	-3.517739	0.05120338	9.205578	0.2354024	0.5847107	-0.1225547
C	49	38657189	-3	0	10	AV	38658037	-3.16854	0.05037494	9.338954	0.230831	0.5847157	-0.1237896
