# Supplementary material for: Generic HRTFs May be Good Enough in Virtual Reality. Improving Source Localization through Cross-Modal Plasticity
Source: Front Neurosci. 2018 Feb 2;12:21. doi: 10.3389/fnins.2018.00021 (PMC5801410; doi:10.3389/fnins.2018.00021)
Supplement: Supplementary file 2 [file DataSheet1.ZIP › results/a_av/_14_Responses.txt]

A	0	39985800	3	0	10	AV	40011181	0.2830276	0.04346783	9.927073	0.1893486	0.584554	-0.1269408
A	1	40011217	5	0	10	AV	40030985	3.486185	0.1038014	9.371972	0.1362778	0.5852588	-0.1112269
A	2	40031020	0	0	10	AV	40035676	-3.959962	0.1471884	9.021091	0.2415856	0.58341	-0.1190124
A	3	40035711	-5	0	10	AV	40038513	-5.663	0.1504855	8.019627	0.2630906	0.5834911	-0.1092552
A	4	40038548	0	0	10	AV	40059300	-2.732187	0.0005486123	9.481307	0.2301716	0.5850088	-0.1242948
A	5	40059335	-5	0	10	AV	40063188	-5.775491	0.14226	7.935558	0.2693002	0.5831972	-0.1050161
A	6	40063223	3	0	10	AV	40067231	3.571715	-0.08649628	9.326837	0.1395996	0.586942	-0.1151875
A	7	40067266	-3	0	10	AV	40072984	-5.756647	0.1558659	7.950707	0.2633063	0.5835392	-0.1091949
A	8	40073019	0	0	10	AV	40076491	-0.09240253	0.05779643	9.924094	0.1943792	0.5843567	-0.127037
A	9	40076526	5	0	10	AV	40080076	3.727987	0.1379286	9.285892	0.1423738	0.583683	-0.1124833
A	10	40080112	-5	0	10	AV	40084232	-3.919938	0.11584	9.037363	0.2390356	0.5840174	-0.120612
A	11	40084267	3	0	10	AV	40087627	4.325039	0.06999405	9.031802	0.1336932	0.584654	-0.1089032
A	12	40087663	-3	0	10	AV	40091358	-4.192024	0.1375252	8.909776	0.2446623	0.583537	-0.11805
A	13	40091393	0	0	10	AV	40096217	2.556296	-0.001428533	9.64043	0.1511632	0.5860147	-0.1194368
A	14	40096252	5	0	10	AV	40098618	5.184887	0.08705194	8.588511	0.1220079	0.584621	-0.1008174
A	15	40098654	-5	0	10	AV	40103444	-4.540219	0.04084731	8.722407	0.2545785	0.5844457	-0.1149656
A	16	40103479	3	0	10	AV	40106136	4.010121	0.152793	9.174684	0.1355204	0.5838903	-0.1089784
A	17	40106171	-3	0	10	AV	40109062	-4.807338	0.1527806	8.580116	0.2470843	0.5839968	-0.1176779
A	18	40109097	0	0	10	AV	40114837	4.366702	0.02474792	9.00923	0.1295502	0.5856404	-0.1076061
A	19	40114872	5	0	10	AV	40120567	3.13921	0.1290011	9.488142	0.1483151	0.5839128	-0.115625
A	20	40120602	-5	0	10	AV	40126208	-5.705472	0.2577586	7.995461	0.2619352	0.5822297	-0.1082124
A	21	40126243	3	0	10	AV	40130240	5.043817	0.06564315	8.667242	0.1234893	0.5848958	-0.1023369
A	22	40130276	-3	0	10	AV	40134284	-5.128482	0.07387818	8.378651	0.2495221	0.5854077	-0.1184169
A	23	40134320	0	0	10	AV	40136373	4.509078	-0.02940362	8.93757	0.1270145	0.5864027	-0.106934
A	24	40136408	5	0	10	AV	40138216	4.516724	0.124027	8.945596	0.1294736	0.5842369	-0.1056461
C	25	40198256	-5	0	10	AV	40202755	-4.695227	-0.1772513	8.616185	0.2565626	0.5873773	-0.1176494
C	26	40202791	3	0	10	AV	40205112	4.830748	0.01248468	8.778745	0.1234538	0.5858674	-0.1036746
C	27	40205147	-3	0	10	AV	40206687	-5.172874	-0.02094446	8.34226	0.2581418	0.5856524	-0.1147399
C	28	40206722	0	0	10	AV	40210876	2.43993	-0.06496708	9.663113	0.1574838	0.5862735	-0.1221352
C	29	40210911	5	0	10	AV	40214093	4.014038	0.06252261	9.166929	0.1333799	0.5852415	-0.1094928
C	30	40214128	-5	0	10	AV	40217064	-5.134122	0.0465848	8.372878	0.2575808	0.5847319	-0.1138577
C	31	40217100	3	0	10	AV	40219477	3.840694	0.161072	9.243737	0.1374189	0.5838064	-0.1099681
C	32	40219512	-3	0	10	AV	40221298	-4.665178	0.1297169	8.659948	0.247352	0.5840228	-0.1176027
C	33	40221333	0	0	10	AV	40222805	3.862461	0.1394551	9.233778	0.1339958	0.5844986	-0.1088795
C	34	40222841	5	0	10	AV	40224157	3.917338	0.1230281	9.210754	0.1338055	0.5846249	-0.1089328
C	35	40224192	-5	0	10	AV	40226481	-4.186242	0.01744623	8.903829	0.2416463	0.5854536	-0.1214655
C	36	40226516	3	0	10	AV	40229240	3.213615	0.1034832	9.463119	0.1427185	0.5847866	-0.1140782
C	37	40229275	-3	0	10	AV	40232200	-4.175457	0.1819796	8.920766	0.2416789	0.5832162	-0.1187407
C	38	40232235	0	0	10	AV	40233987	3.631902	0.3248073	9.33182	0.1391255	0.5819796	-0.1084722
C	39	40234022	5	0	10	AV	40235294	3.35965	0.200653	9.421328	0.1429438	0.5833609	-0.1123543
C	40	40235330	-5	0	10	AV	40239583	-4.157156	0.1862953	8.929982	0.24112	0.583193	-0.1189067
C	41	40239618	3	0	10	AV	40241828	2.846005	0.2195369	9.579306	0.1485927	0.583198	-0.1148408
C	42	40241863	-3	0	10	AV	40244218	-3.925616	0.2486107	9.042818	0.2401958	0.5821615	-0.1179408
C	43	40244254	0	0	10	AV	40246129	3.063765	0.2143021	9.516192	0.1458992	0.5832719	-0.1136922
C	44	40246164	5	0	10	AV	40248463	1.522198	-0.02860897	9.833683	0.1675456	0.5859647	-0.1248298
C	45	40248498	-5	0	10	AV	40250809	-3.225176	0.07327153	9.319972	0.2298768	0.5845746	-0.123858
C	46	40250844	3	0	10	AV	40252708	3.142482	0.2167805	9.492282	0.1461775	0.5830888	-0.1135878
C	47	40252743	-3	0	10	AV	40254830	-3.923795	0.1894255	9.040304	0.2364947	0.5833256	-0.1205682
C	48	40254865	0	0	10	AV	40256528	2.816333	0.2312745	9.58807	0.1500847	0.5829154	-0.115137
C	49	40256563	5	0	10	AV	40257912	3.305135	0.1225694	9.434732	0.1431472	0.5843542	-0.113741
