# Supplementary material for: Generic HRTFs May be Good Enough in Virtual Reality. Improving Source Localization through Cross-Modal Plasticity
Source: Front Neurosci. 2018 Feb 2;12:21. doi: 10.3389/fnins.2018.00021 (PMC5801410; doi:10.3389/fnins.2018.00021)
Supplement: Supplementary file 2 [file DataSheet1.ZIP › results/a_av/_15_Responses.txt]

A	0	41648293	3	0	10	Audio	41668747	2.455099	-0.04751151	9.661004	0.1562894	0.5861497	-0.1215666
A	1	41668783	0	0	10	Audio	41674600	-0.6058268	0.04159696	9.894531	0.1944946	0.585097	-0.1278858
A	2	41674635	5	0	10	Audio	41680732	4.767092	0.1062754	8.819163	0.1297364	0.5840762	-0.1055993
A	3	41680768	-3	0	10	Audio	41688015	-3.139501	0.01589663	9.346807	0.2276244	0.5854589	-0.1254062
A	4	41688050	3	0	10	Audio	41693991	3.566106	0.07153185	9.341347	0.142204	0.5847099	-0.1137206
A	5	41694026	0	0	10	Audio	41699185	-0.8976182	0.01573546	9.864587	0.194233	0.5859078	-0.1287871
A	6	41699220	5	0	10	Audio	41706602	4.970182	0.0587423	8.707456	0.127332	0.5846433	-0.1047509
A	7	41706637	-5	0	10	Audio	41712801	-5.365076	0.1372352	8.228218	0.2544057	0.5842691	-0.1148237
A	8	41712836	3	0	10	Audio	41719704	3.300411	0.07260932	9.432937	0.1425274	0.585045	-0.1143106
A	9	41719739	-3	0	10	Audio	41725300	-4.075719	0.1233899	8.965225	0.2361021	0.584538	-0.1221451
A	10	41725335	0	0	10	Audio	41730986	0.9326706	0.0284629	9.899296	0.1722579	0.5855482	-0.1254831
A	11	41731021	5	0	10	Audio	41738145	4.808952	0.1318259	8.799134	0.1278863	0.5839182	-0.1041234
A	12	41738181	-5	0	10	Audio	41743999	-4.51896	0.09137012	8.737767	0.2473032	0.5843221	-0.1179928
A	13	41744034	3	0	10	Audio	41751236	2.08305	0.08625109	9.750114	0.1561064	0.5850505	-0.1201872
A	14	41751271	-3	0	10	Audio	41757425	-4.857668	0.09034951	8.546103	0.2516219	0.5843654	-0.1162226
A	15	41757460	0	0	10	Audio	41763513	0.3363738	0.01397808	9.9244	0.1810782	0.5855913	-0.1271614
A	16	41763548	5	0	10	Audio	41770806	4.818301	0.1173124	8.793231	0.1297437	0.5838823	-0.1053357
A	17	41770842	-5	0	10	Audio	41774828	-4.964303	0.1114912	8.483658	0.2565019	0.5837511	-0.1131404
A	18	41774863	3	0	10	Audio	41782948	2.55405	0.01496417	9.642208	0.1517157	0.5857453	-0.1193363
A	19	41782983	-3	0	10	Audio	41785751	-3.977218	0.1135037	9.010871	0.2372015	0.5843452	-0.1215841
A	20	41785788	0	0	10	Audio	41791459	-0.2554497	0.07415928	9.919044	0.1874623	0.584959	-0.1272316
A	21	41791495	5	0	10	Audio	41796017	5.198203	0.03974266	8.577093	0.1244396	0.5848869	-0.103028
A	22	41796052	-5	0	10	Audio	41799089	-4.847615	0.1991617	8.559485	0.2455797	0.583664	-0.1178568
A	23	41799124	3	0	10	Audio	41802160	5.051949	0.1600573	8.669415	0.1220661	0.583974	-0.09992334
A	24	41802197	-3	0	10	Audio	41806930	-3.466804	0.08985282	9.228746	0.2316393	0.5845098	-0.123343
C	25	41866970	0	0	10	Audio	41875591	-0.2671634	0.04317177	9.916402	0.1869685	0.5854359	-0.1277238
C	26	41875627	5	0	10	Audio	41879244	5.715741	0.1133424	8.259622	0.1186258	0.5839766	-0.09714597
C	27	41879279	-5	0	10	Audio	41882371	-5.351027	0.1491223	8.238549	0.2568728	0.5837379	-0.1129373
C	28	41882406	3	0	10	Audio	41884806	4.740235	0.0661595	8.830096	0.1326308	0.5843311	-0.1078143
C	29	41884842	-3	0	10	Audio	41889833	-4.188677	0.09904952	8.908784	0.2421569	0.5842935	-0.1198932
C	30	41889868	0	0	10	Audio	41894792	0.1666978	0.06121643	9.928576	0.1850887	0.5847923	-0.1267846
C	31	41894828	5	0	10	Audio	41897641	5.787494	0.1573735	8.214439	0.1213606	0.5831228	-0.09810655
C	32	41897676	-5	0	10	Audio	41903192	-5.361911	0.1945971	8.234289	0.2576912	0.5830379	-0.1116055
C	33	41903227	3	0	10	Audio	41906096	4.012558	0.09863235	9.170102	0.1416627	0.583924	-0.11243
C	34	41906131	-3	0	10	Audio	41908721	-4.034931	0.0943981	8.982559	0.2391872	0.5844576	-0.1210939
C	35	41908757	0	0	10	Audio	41911804	-0.01327729	0.004105639	9.922328	0.1844309	0.5858499	-0.1279075
C	36	41911840	5	0	10	Audio	41914284	5.95903	0.1275236	8.092936	0.1158369	0.5838036	-0.09447293
C	37	41914319	-5	0	10	Audio	41917177	-5.643809	0.2218515	8.038451	0.2585405	0.5830547	-0.1111846
C	38	41917212	3	0	10	Audio	41920249	4.316791	0.1192475	9.039027	0.1363897	0.5838022	-0.1093704
C	39	41920284	-3	0	10	Audio	41922806	-5.286316	0.1239461	8.279979	0.256806	0.5839831	-0.1132877
C	40	41922842	0	0	10	Audio	41926649	-0.3064404	0.1695874	9.922421	0.1914128	0.5833836	-0.1257451
C	41	41926684	5	0	10	Audio	41930100	5.738024	0.1417894	8.246775	0.1165578	0.5838578	-0.09519343
C	42	41930136	-5	0	10	Audio	41935250	-5.166661	0.08764972	8.355318	0.2536626	0.5846714	-0.1156802
C	43	41935285	3	0	10	Audio	41937651	5.020369	0.171274	8.687743	0.1303399	0.5829726	-0.1044623
C	44	41937687	-3	0	10	Audio	41943281	-3.438954	0.05614777	9.237367	0.2290854	0.5852278	-0.1248079
C	45	41943316	0	0	10	Audio	41949782	0.4865696	0.07891841	9.925673	0.1788084	0.5848035	-0.1259001
C	46	41949817	5	0	10	Audio	41951938	5.580513	0.09910913	8.347279	0.1207828	0.5840867	-0.09907513
C	47	41951973	-5	0	10	Audio	41955590	-4.835939	0.1455328	8.562869	0.2441809	0.5846091	-0.119547
C	48	41955625	3	0	10	Audio	41958975	5.463896	0.1315186	8.423671	0.120666	0.5838653	-0.0986547
C	49	41959010	-3	0	10	Audio	41961310	-3.788606	0.05141671	9.09151	0.2330862	0.5853923	-0.1239995
