# Supplementary material for: Generic HRTFs May be Good Enough in Virtual Reality. Improving Source Localization through Cross-Modal Plasticity
Source: Front Neurosci. 2018 Feb 2;12:21. doi: 10.3389/fnins.2018.00021 (PMC5801410; doi:10.3389/fnins.2018.00021)
Supplement: Supplementary file 2 [file DataSheet1.ZIP › results/a_av/_16_Responses.txt]

A	0	45333000	3	0	10	AV	45362641	0.4591721	0.04461391	9.924116	0.1751942	0.5857445	-0.1263209
A	1	45362678	0	0	10	AV	45376816	0.4800057	0.001532685	9.920482	0.1754975	0.5862153	-0.1269155
A	2	45376851	0	0	10	AV	45400954	3.19399	0.0463093	9.46539	0.140486	0.5858349	-0.1142649
A	3	45400989	-5	0	10	AV	45409141	-1.221423	0.0234185	9.823711	0.1948924	0.5863206	-0.1292752
A	4	45409176	0	0	10	AV	45420825	2.932867	0.02014227	9.542147	0.1466761	0.5857285	-0.1171505
A	5	45420860	-5	0	10	AV	45430509	-2.25411	0.01263494	9.617054	0.2131074	0.5858221	-0.1281518
A	6	45430544	3	0	10	AV	45443835	2.537484	0.004240882	9.645437	0.1503503	0.5860827	-0.1191833
A	7	45443870	5	0	10	AV	45449934	5.027054	0.05470992	8.675745	0.1187809	0.5857463	-0.09988143
A	8	45449969	-3	0	10	AV	45459004	-3.053135	0.02872128	9.378183	0.2245873	0.585508	-0.1260932
A	9	45459039	0	0	10	AV	45464600	1.478883	0.01281632	9.842515	0.1648408	0.5858091	-0.1239143
A	10	45464635	-5	0	10	AV	45473737	-4.295363	0.08046438	8.854085	0.2420138	0.5847306	-0.1204723
A	11	45473772	3	0	10	AV	45480885	3.182723	0.03837348	9.468369	0.1445598	0.5853855	-0.1157367
A	12	45480921	5	0	10	AV	45486213	5.966568	0.123132	8.087237	0.1079862	0.5850145	-0.08885172
A	13	45486248	-3	0	10	AV	45492591	-2.942054	0.009362768	9.41452	0.2229885	0.5857815	-0.1267064
A	14	45492626	0	0	10	AV	45497528	3.348088	0.03674276	9.414559	0.1422943	0.5854364	-0.1146882
A	15	45497564	-5	0	10	AV	45502711	-3.830973	0.04968412	9.072675	0.2340685	0.5853604	-0.1236959
A	16	45502746	3	0	10	AV	45509089	4.734613	0.1093525	8.836124	0.1231272	0.5849559	-0.1021505
A	17	45509124	5	0	10	AV	45517556	5.115829	0.03993918	8.624583	0.1183584	0.5858169	-0.09963847
A	18	45517591	-3	0	10	AV	45523454	-4.939933	0.05745549	8.494337	0.2469732	0.5856208	-0.1197084
A	19	45523489	0	0	10	AV	45528268	-0.07027622	-0.001472641	9.920529	0.1829285	0.5862055	-0.1281159
A	20	45528303	-5	0	10	AV	45533763	-5.657152	0.115616	8.021303	0.2592625	0.5844564	-0.1126365
A	21	45533798	3	0	10	AV	45538298	2.603041	0.04377789	9.632212	0.1510714	0.5853944	-0.1186473
A	22	45538334	5	0	10	AV	45543068	4.623652	0.0680147	8.889212	0.1249994	0.5853459	-0.1040772
A	23	45543103	-3	0	10	AV	45547871	-1.829513	0.0148123	9.715688	0.2051132	0.5861095	-0.1290401
A	24	45547906	0	0	10	AV	45555087	-0.8255365	0.01185961	9.872059	0.1906071	0.5863341	-0.1290497
C	25	45615126	-5	0	10	AV	45622139	-4.770857	0.08047415	8.596145	0.2490991	0.5846568	-0.1176715
C	26	45622174	3	0	10	AV	45627176	2.780697	0.06351097	9.587534	0.1469987	0.5854058	-0.1168988
C	27	45627211	5	0	10	AV	45632571	4.497854	0.04558761	8.949024	0.1292148	0.5852299	-0.1068317
C	28	45632607	-3	0	10	AV	45636649	-2.835841	0.05693383	9.452812	0.2216676	0.5851311	-0.1261962
C	29	45636684	0	0	10	AV	45640324	0.7475455	0.02585543	9.911074	0.1736119	0.5857043	-0.1259539
C	30	45640359	-5	0	10	AV	45644434	-4.722077	0.08833267	8.624758	0.2492471	0.5844528	-0.1173571
C	31	45644469	3	0	10	AV	45649114	4.205069	0.05956949	9.084875	0.1336618	0.5849469	-0.109274
C	32	45649149	5	0	10	AV	45651963	4.060997	0.06324811	9.147303	0.136156	0.5848153	-0.1105771
C	33	45651998	-3	0	10	AV	45656665	-3.66127	0.02444709	9.144277	0.231755	0.5857045	-0.1247092
C	34	45656700	0	0	10	AV	45660362	0.9874349	0.01431866	9.894076	0.173553	0.5855014	-0.1257087
C	35	45660398	-5	0	10	AV	45664171	-4.267954	0.06919642	8.867115	0.2424881	0.5847812	-0.120367
C	36	45664206	3	0	10	AV	45668069	4.362226	0.08786185	9.016016	0.1296401	0.5848852	-0.1066449
C	37	45668104	5	0	10	AV	45671867	5.882114	0.1140968	8.146119	0.1149816	0.5841665	-0.09426779
C	38	45671902	-3	0	10	AV	45675263	-2.900555	0.04964967	9.431262	0.2206974	0.5854666	-0.1267425
C	39	45675298	0	0	10	AV	45679150	1.553334	0.004886579	9.831974	0.16279	0.5860516	-0.123597
C	40	45679186	-5	0	10	AV	45683875	-5.206713	0.05989332	8.32727	0.2539852	0.5850888	-0.116053
C	41	45683910	3	0	10	AV	45688052	4.806783	0.06509025	8.795479	0.1239077	0.5852237	-0.1031102
C	42	45688088	5	0	10	AV	45690409	4.714397	0.05893941	8.842789	0.1249909	0.5852961	-0.1040018
C	43	45690444	-3	0	10	AV	45694419	-3.252675	0.07645448	9.310044	0.225672	0.5850736	-0.1253765
C	44	45694454	0	0	10	AV	45697401	1.603381	0.02006299	9.826063	0.1646216	0.5855562	-0.1235569
C	45	45697436	-5	0	10	AV	45700552	-4.073446	0.04529364	8.960684	0.2395725	0.5851384	-0.1217829
C	46	45700587	3	0	10	AV	45706170	3.040155	0.01589281	9.510446	0.1462606	0.5856668	-0.1168844
C	47	45706205	5	0	10	AV	45708705	4.773803	0.06501622	8.812668	0.1242575	0.5852299	-0.1033762
C	48	45708741	-3	0	10	AV	45711978	-3.657279	0.02858121	9.146279	0.2339001	0.5853685	-0.1237516
C	49	45712013	0	0	10	AV	45716133	1.074476	-0.008071829	9.885118	0.1715336	0.5858865	-0.1257096
