# Supplementary material for: Generic HRTFs May be Good Enough in Virtual Reality. Improving Source Localization through Cross-Modal Plasticity
Source: Front Neurosci. 2018 Feb 2;12:21. doi: 10.3389/fnins.2018.00021 (PMC5801410; doi:10.3389/fnins.2018.00021)
Supplement: Supplementary file 2 [file DataSheet1.ZIP › results/a_av/_18_Responses.txt]

A	0	50625450	3	0	10	AV	50626875	-0.2744433	0.2934175	9.930222	0.1887661	0.582061	-0.123975
A	1	50626911	5	0	10	AV	50627813	-0.8973901	0.2196639	9.877261	0.1945335	0.5832393	-0.1257512
A	2	50627848	0	0	10	AV	50629132	-1.497007	0.2079718	9.791459	0.2018968	0.5834293	-0.1260769
A	3	50629167	0	0	10	AV	50629970	-1.428321	0.2193874	9.803717	0.2004208	0.5833606	-0.1260106
A	4	50630005	0	0	10	AV	50631265	-0.5717064	-0.08035855	9.888013	0.1871348	0.587565	-0.1301104
A	5	50631300	0	0	10	AV	50632148	-0.4744887	0.118375	9.909389	0.1851726	0.5850889	-0.1271333
A	6	50632183	5	0	10	AV	50633321	-0.4697693	0.1646233	9.912456	0.1856454	0.5844164	-0.1264172
A	7	50633356	-3	0	10	AV	50634360	-0.4994308	0.1994814	9.912333	0.1861497	0.5839538	-0.125939
A	8	50634395	3	0	10	AV	50635577	-0.4776517	0.1966763	9.913696	0.1856471	0.5840232	-0.1259632
A	9	50635612	-5	0	10	AV	50636951	-0.7173821	0.1817588	9.893577	0.1883138	0.5842724	-0.1265262
A	10	50636986	0	0	10	AV	50638336	-0.521055	0.1577819	9.908464	0.1877414	0.5842946	-0.1264975
A	11	50638371	5	0	10	AV	50639185	-0.2978693	0.2483236	9.92699	0.1837578	0.583313	-0.1249043
A	12	50639220	-3	0	10	AV	50640402	-0.3336823	0.1646574	9.920714	0.1845957	0.5843152	-0.1261768
A	13	50640437	3	0	10	AV	50641899	-0.5028667	-0.002076615	9.899245	0.1873882	0.5863719	-0.1288172
A	14	50641934	-5	0	10	AV	50642938	-0.4521928	-0.02381228	9.901082	0.1860289	0.5867561	-0.1291043
A	15	50642973	0	0	10	AV	50643798	-0.4615825	0.02331639	9.903934	0.1861181	0.586148	-0.1284362
A	16	50643833	5	0	10	AV	50644826	-0.3180428	0.07185175	9.91582	0.1840585	0.5855516	-0.1275243
A	17	50644861	-3	0	10	AV	50650745	0.9906228	-0.05300634	9.888722	0.1653118	0.5874579	-0.1259382
A	18	50650781	3	0	10	AV	50652276	3.851951	0.1283595	9.237224	0.1320939	0.5849476	-0.1083076
A	19	50652311	-5	0	10	AV	50655202	3.628207	0.03955872	9.316421	0.1333541	0.5862277	-0.1107692
A	20	50655238	0	0	10	AV	50662775	-2.472808	0.124933	9.566347	0.2133828	0.5846865	-0.1268338
A	21	50662811	5	0	10	AV	50663624	-3.366481	0.07997949	9.267292	0.2264342	0.5851333	-0.125287
A	22	50663660	-3	0	10	AV	50663870	-3.734389	0.1040872	9.118872	0.231313	0.5848218	-0.1237931
A	23	50663905	3	0	10	AV	50664071	-4.028085	0.1048759	8.98652	0.2349637	0.5848622	-0.1228597
A	24	50664106	-5	0	10	AV	50664574	-4.638186	0.07328089	8.670968	0.2441622	0.5851786	-0.1202431
C	25	50724614	0	0	10	AV	50730264	-0.02666165	0.206448	9.934763	0.1764601	0.5844631	-0.1250874
C	26	50730299	5	0	10	AV	50731939	1.186436	-0.03134589	9.872807	0.1606159	0.5875576	-0.1246636
C	27	50731975	-3	0	10	AV	50733536	0.5779863	-0.002202798	9.916956	0.1692474	0.5870299	-0.1264744
C	28	50733572	3	0	10	AV	50734184	-0.2246228	0.04268796	9.918282	0.1789478	0.5865561	-0.1279165
C	29	50734219	-5	0	10	AV	50736340	0.09278455	-0.08059536	9.917481	0.1745368	0.5882053	-0.128949
C	30	50736375	0	0	10	AV	50737122	0.1196039	0.007573139	9.924547	0.1736434	0.5871627	-0.1276119
C	31	50737157	5	0	10	AV	50738328	0.4680904	0.07624574	9.926013	0.1692479	0.5862777	-0.125619
C	32	50738364	-3	0	10	AV	50739903	0.3219196	0.008078706	9.924161	0.1701572	0.5873193	-0.127018
C	33	50739938	3	0	10	AV	50798199	5.83649	0.1099249	8.177439	0.1073254	0.5855715	-0.08907173
C	34	50798234	-5	0	10	AV	50800679	-5.637131	0.08644308	8.033602	0.2619772	0.5844579	-0.1111677
C	35	50800715	0	0	10	AV	50803639	5.915117	0.1585616	8.126247	0.1015402	0.5862213	-0.08375737
C	36	50803674	5	0	10	AV	50811223	6.014865	0.1145108	8.051927	0.09607559	0.5879484	-0.08001889
C	37	50811258	-3	0	10	AV	50815211	-5.689872	0.0654809	7.993299	0.2623326	0.584796	-0.111411
C	38	50815246	3	0	10	AV	50817556	5.947016	0.07392986	8.097307	0.1006225	0.5872536	-0.08443657
C	39	50817592	-5	0	10	AV	50820014	-5.691082	0.1076139	7.995798	0.2615509	0.5843132	-0.1112151
C	40	50820049	0	0	10	AV	50822572	5.941615	0.1778711	8.108885	0.1010663	0.5860768	-0.08294685
C	41	50822607	5	0	10	AV	50827375	5.92289	0.1569063	8.120659	0.09942292	0.586799	-0.08221716
C	42	50827410	-3	0	10	AV	50830569	-5.803658	0.1214457	7.912696	0.2651284	0.5838755	-0.108572
C	43	50830605	3	0	10	AV	50833228	5.953752	0.1414404	8.097713	0.1012935	0.586358	-0.08370153
C	44	50833263	-5	0	10	AV	50835640	-5.825952	0.0611834	7.890855	0.2651932	0.584736	-0.1096821
C	45	50835676	0	0	10	AV	50842153	-4.058227	0.0003622286	8.964381	0.236545	0.5861276	-0.1238836
C	46	50842188	5	0	10	AV	50844644	5.983714	0.2147959	8.08135	0.09971346	0.5859582	-0.08109583
C	47	50844679	-3	0	10	AV	50846643	-5.829896	0.1370891	7.89391	0.2634977	0.5839013	-0.1095681
C	48	50846678	3	0	10	AV	50848989	5.968977	0.1736665	8.089154	0.1009592	0.5860735	-0.08281319
C	49	50849024	-5	0	10	AV	50850955	-5.84607	0.07976539	7.877007	0.2667032	0.5843399	-0.1082394
