# Supplementary material for: Generic HRTFs May be Good Enough in Virtual Reality. Improving Source Localization through Cross-Modal Plasticity
Source: Front Neurosci. 2018 Feb 2;12:21. doi: 10.3389/fnins.2018.00021 (PMC5801410; doi:10.3389/fnins.2018.00021)
Supplement: Supplementary file 2 [file DataSheet1.ZIP › results/a_av/_19_Responses.txt]

A	0	41208898	-5	0	10	Audio	41214132	-5.495839	0.4872108	8.156194	0.2491364	0.5806305	-0.1125003
A	1	41214168	0	0	10	Audio	41218968	-0.3003304	0.60956	9.937816	0.1830347	0.5789804	-0.1195292
A	2	41219004	-3	0	10	Audio	41222207	-3.419986	0.6413767	9.268919	0.2227939	0.5784089	-0.1178241
A	3	41222243	3	0	10	Audio	41227201	2.624907	1.008311	9.647143	0.1467374	0.5749584	-0.1025044
A	4	41227236	5	0	10	Audio	41229870	3.85468	0.9717956	9.252561	0.1343699	0.575247	-0.09553099
A	5	41229905	-5	0	10	Audio	41237879	-4.763227	0.7654774	8.624971	0.2379534	0.5771558	-0.1121613
A	6	41237914	0	0	10	Audio	41243520	-0.1385894	0.8715587	9.944362	0.180547	0.5759746	-0.1152376
A	7	41243555	-3	0	10	Audio	41249094	-3.701432	0.7781962	9.154317	0.2241129	0.5770315	-0.1157633
A	8	41249129	3	0	10	Audio	41255349	2.343635	1.024519	9.713037	0.15305	0.5742278	-0.1044637
A	9	41255384	5	0	10	Audio	41259883	4.101014	1.126183	9.146046	0.1351529	0.5730931	-0.09250429
A	10	41259919	-5	0	10	Audio	41266675	-4.474782	0.9713165	8.781411	0.2324683	0.5748324	-0.1106832
A	11	41266710	0	0	10	Audio	41274952	0.08142988	1.078075	9.944335	0.1772792	0.5737375	-0.1115695
A	12	41274987	-3	0	10	Audio	41280034	-3.363488	0.9916644	9.287523	0.2180702	0.5746812	-0.1137168
A	13	41280069	3	0	10	Audio	41286457	2.151424	1.166853	9.748134	0.1544592	0.5728131	-0.1029576
A	14	41286492	5	0	10	Audio	41290020	3.66993	1.212917	9.314042	0.1394774	0.5722221	-0.09394189
A	15	41290055	-5	0	10	Audio	41295628	-4.796217	1.036014	8.600534	0.2350667	0.5742784	-0.1091011
A	16	41295662	0	0	10	Audio	41300486	-0.2284387	1.151892	9.932948	0.1818082	0.5727475	-0.1110075
A	17	41300521	-3	0	10	Audio	41306730	-4.317626	1.072615	8.859949	0.2300342	0.5736479	-0.1096993
A	18	41306765	3	0	10	Audio	41313242	2.211829	1.265146	9.730939	0.1547528	0.5716332	-0.1012649
A	19	41313277	5	0	10	Audio	41316381	3.731282	1.347931	9.282953	0.1386291	0.5709188	-0.0911523
A	20	41316416	-5	0	10	Audio	41319788	-4.92946	1.113315	8.51861	0.2372618	0.5732096	-0.1068189
A	21	41319823	0	0	10	Audio	41324211	0.1529894	1.174941	9.941068	0.1765193	0.572653	-0.109875
A	22	41324246	-3	0	10	Audio	41326758	-4.133481	1.142198	8.948523	0.2269954	0.5729235	-0.1094539
A	23	41326793	3	0	10	Audio	41330834	2.519732	1.351679	9.656985	0.1500938	0.5709913	-0.09801819
A	24	41330870	5	0	10	Audio	41334186	4.223103	1.130376	9.092819	0.1316328	0.5734543	-0.09056115
C	25	41394225	-5	0	10	Audio	41400646	-3.889358	1.142913	9.062653	0.2252308	0.5727161	-0.1095771
C	26	41400681	0	0	10	Audio	41402913	2.372632	1.463291	9.683334	0.1513396	0.5699079	-0.0968743
C	27	41402948	-3	0	10	Audio	41405583	-0.5898837	1.057124	9.914337	0.1860763	0.5737894	-0.1130766
C	28	41405619	3	0	10	Audio	41408029	3.128433	1.285321	9.494256	0.1428787	0.5718504	-0.09543473
C	29	41408065	5	0	10	Audio	41410800	4.493785	1.334953	8.956698	0.1295108	0.5713657	-0.08513736
C	30	41410835	-5	0	10	Audio	41413659	-4.564812	1.129368	8.727088	0.2345167	0.5727136	-0.1070117
C	31	41413694	0	0	10	Audio	41416708	-1.436486	1.194421	9.804653	0.1966839	0.5720837	-0.1115051
C	32	41416744	-3	0	10	Audio	41418853	-2.879346	1.186569	9.451676	0.2132743	0.5721852	-0.1109065
C	33	41418888	3	0	10	Audio	41421902	3.226576	1.421325	9.454466	0.1438894	0.5701457	-0.09316732
C	34	41421938	5	0	10	Audio	41424394	4.45544	1.432749	8.967853	0.1308645	0.5702512	-0.08415797
C	35	41424428	-5	0	10	Audio	41428035	-4.552256	0.5476294	8.741157	0.2386206	0.5794384	-0.1149853
C	36	41428070	0	0	10	Audio	41431285	-1.633723	0.7605528	9.780671	0.1988717	0.5771969	-0.1184563
C	37	41431320	-3	0	10	Audio	41434245	-3.34664	0.7991444	9.297396	0.2216379	0.5764613	-0.1154972
C	38	41434280	3	0	10	Audio	41437250	1.952304	1.074005	9.789592	0.1560225	0.5738943	-0.1052565
C	39	41437285	5	0	10	Audio	41439573	2.755234	1.092602	9.610636	0.1478293	0.5736395	-0.1010523
C	40	41439608	-5	0	10	Audio	41442153	-4.778369	0.9835878	8.61258	0.2387197	0.5742775	-0.1078575
C	41	41442188	0	0	10	Audio	41445337	1.683239	1.144354	9.831242	0.1598099	0.5729933	-0.1054306
C	42	41445372	-3	0	10	Audio	41447817	-2.411433	1.02033	9.597976	0.2061571	0.5744015	-0.1146
C	43	41447852	3	0	10	Audio	41450431	2.685429	1.271488	9.620522	0.1481658	0.5718498	-0.09840579
C	44	41450466	5	0	10	Audio	41452832	3.511989	1.250331	9.369365	0.1403096	0.5719743	-0.09405781
C	45	41452867	-5	0	10	Audio	41455367	-4.137465	1.078689	8.949292	0.2282819	0.5734945	-0.1099459
C	46	41455402	0	0	10	Audio	41458427	0.7536486	1.196951	9.924739	0.1708867	0.5722646	-0.1079533
C	47	41458463	-3	0	10	Audio	41460517	0.5573676	0.7630123	9.944657	0.1724224	0.5772416	-0.1152662
C	48	41460552	3	0	10	Audio	41462549	2.453318	1.05774	9.687113	0.1505584	0.5740857	-0.1030931
C	49	41462585	5	0	10	Audio	41464504	3.629012	1.17094	9.331264	0.1380719	0.5729601	-0.09426209
