# Supplementary material for: Generic HRTFs May be Good Enough in Virtual Reality. Improving Source Localization through Cross-Modal Plasticity
Source: Front Neurosci. 2018 Feb 2;12:21. doi: 10.3389/fnins.2018.00021 (PMC5801410; doi:10.3389/fnins.2018.00021)
Supplement: Supplementary file 2 [file DataSheet1.ZIP › results/a_av/_2_Responses.txt]

A	0	51058744	3	0	10	Audio	51068047	2.749751	0.05558349	9.595256	0.1454359	0.585789	-0.1166529
A	1	51068074	5	0	10	Audio	51072860	4.433813	0.08834608	8.982656	0.1263521	0.5852432	-0.104897
A	2	51072888	-3	0	10	Audio	51075194	-1.454313	-0.0008599646	9.785402	0.1996342	0.58639	-0.1294526
A	3	51075223	0	0	10	Audio	51078020	0.5361413	0.003861617	9.918908	0.1719053	0.5866061	-0.1266129
A	4	51078049	-5	0	10	Audio	51080612	-3.308303	0.03272016	9.286045	0.2230732	0.5861675	-0.127129
A	5	51080640	0	0	10	Audio	51084052	0.2249932	-0.03171228	9.921904	0.1720108	0.5877184	-0.1278847
A	6	51084081	-3	0	10	Audio	51085694	-1.63124	0.04045553	9.756849	0.1978749	0.5864955	-0.1295527
A	7	51085723	5	0	10	Audio	51087626	4.016904	0.04161889	9.16419	0.124515	0.5870109	-0.1060098
A	8	51087655	3	0	10	Audio	51094116	3.778237	-0.006009627	9.256324	0.1268626	0.5876548	-0.108493
A	9	51094145	-5	0	10	Audio	51096261	-3.136364	0.08958144	9.353264	0.2176083	0.585928	-0.1277309
A	10	51096289	0	0	10	Audio	51099611	1.959639	-0.01711451	9.765782	0.1472525	0.5880905	-0.1202554
A	11	51099640	-3	0	10	Audio	51103331	-3.86462	0.0589018	9.058339	0.2264547	0.5865865	-0.1269436
A	12	51103360	5	0	10	Audio	51105833	4.753932	0.02523048	8.819864	0.1105525	0.5885239	-0.09677608
A	13	51105862	3	0	10	Audio	51111262	4.810797	0.002119672	8.788387	0.110449	0.5886413	-0.09685193
A	14	51111291	-5	0	10	Audio	51114132	-1.996685	-0.01056014	9.677352	0.1954089	0.5886599	-0.1318478
A	15	51114161	0	0	10	Audio	51121158	0.3885046	-0.01752882	9.921223	0.16599	0.5883018	-0.1270704
A	16	51121187	-3	0	10	Audio	51123013	-2.37944	0.03250207	9.585666	0.2041185	0.5873188	-0.1304112
A	17	51123041	5	0	10	Audio	51124823	4.252479	0.02697511	9.061357	0.1141199	0.5890354	-0.1006754
A	18	51124850	3	0	10	Audio	51126855	3.064179	0.05840762	9.506337	0.1306549	0.5879185	-0.1112927
A	19	51126884	-5	0	10	Audio	51129100	-2.026747	0.06878616	9.676229	0.1995438	0.5867899	-0.1298946
A	20	51129129	0	0	10	Audio	51136852	3.032805	0.06543799	9.516227	0.1343754	0.5870785	-0.1124668
A	21	51136880	-3	0	10	Audio	51139767	-1.282788	0.002238702	9.813088	0.1917745	0.5872656	-0.1301583
A	22	51139796	5	0	10	Audio	51142314	5.261304	0.05122824	8.54093	0.1016641	0.5892364	-0.08886854
A	23	51142343	3	0	10	Audio	51146469	4.687395	0.1103571	8.860268	0.1141177	0.5868688	-0.0975686
A	24	51146498	-5	0	10	Audio	51148904	-3.335952	0.02282329	9.274802	0.224192	0.5861843	-0.12694
C	25	51208937	0	0	10	Audio	51212058	0.5714872	-0.06430964	9.91242	0.1651889	0.5885871	-0.1271713
C	26	51212088	-3	0	10	Audio	51214260	-1.746646	0.0004677288	9.731565	0.1980341	0.5872754	-0.1304138
C	27	51214288	5	0	10	Audio	51217063	4.398911	0.007743191	8.992913	0.1165139	0.5882116	-0.1015287
C	28	51217091	3	0	10	Audio	51222156	4.032336	0.04443104	9.157959	0.1273211	0.5863942	-0.1071312
C	29	51222185	-5	0	10	Audio	51224077	-1.003247	0.01042272	9.851873	0.1943692	0.5861457	-0.1290588
C	30	51224106	0	0	10	Audio	51229942	3.595272	0.04039158	9.328536	0.1279154	0.5873417	-0.1087859
C	31	51229970	-3	0	10	Audio	51237448	-2.379325	0.01749254	9.584593	0.2088929	0.5866316	-0.1294155
C	32	51237476	5	0	10	Audio	51240307	4.652999	0.07690264	8.875205	0.115189	0.5870742	-0.09879914
C	33	51240336	3	0	10	Audio	51247958	3.70266	0.08983596	9.292286	0.1319793	0.585719	-0.1092618
C	34	51247987	-5	0	10	Audio	51250405	-1.691485	0.01266111	9.743342	0.2019361	0.5863355	-0.1293782
C	35	51250433	0	0	10	Audio	51252740	1.371571	-0.01173859	9.854048	0.1581034	0.5873434	-0.123595
C	36	51252768	-3	0	10	Audio	51255163	-2.403577	0.04850335	9.580291	0.2067256	0.5866569	-0.1295742
C	37	51255192	5	0	10	Audio	51257430	5.122634	0.07296486	8.623281	0.1087049	0.5874408	-0.09340243
C	38	51257459	3	0	10	Audio	51261865	4.434844	0.1038392	8.983264	0.1184922	0.5865741	-0.1008338
C	39	51261893	-5	0	10	Audio	51263999	-2.471787	0.02093	9.559486	0.2118323	0.5863084	-0.1288203
C	40	51264027	0	0	10	Audio	51274185	0.5180276	-0.03215973	9.916803	0.1691042	0.5875704	-0.127048
C	41	51274215	-3	0	10	Audio	51275593	-1.625946	0.01495768	9.756006	0.1989976	0.5866323	-0.1297176
C	42	51275622	5	0	10	Audio	51277592	5.282303	0.1253281	8.534024	0.1059092	0.5871657	-0.09015106
C	43	51277621	3	0	10	Audio	51284785	5.13904	0.07337828	8.613927	0.1135125	0.5862863	-0.09616777
C	44	51284814	-5	0	10	Audio	51290728	-3.600864	0.01937063	9.169158	0.2277266	0.586248	-0.1262876
C	45	51290756	0	0	10	Audio	51294112	4.326131	0.07221694	9.031466	0.1182828	0.5872593	-0.1016333
C	46	51294141	-3	0	10	Audio	51296245	-0.06698062	-0.02458756	9.918887	0.1765384	0.5874911	-0.1285407
C	47	51296274	5	0	10	Audio	51298792	4.884908	0.09885968	8.756616	0.1115045	0.5871051	-0.09555921
C	48	51298821	3	0	10	Audio	51301518	4.169038	0.04769845	9.099792	0.120854	0.587355	-0.1037798
C	49	51301547	-5	0	10	Audio	51304020	-2.874158	0.02436991	9.438043	0.2157202	0.5865188	-0.128639
