# Supplementary material for: Generic HRTFs May be Good Enough in Virtual Reality. Improving Source Localization through Cross-Modal Plasticity
Source: Front Neurosci. 2018 Feb 2;12:21. doi: 10.3389/fnins.2018.00021 (PMC5801410; doi:10.3389/fnins.2018.00021)
Supplement: Supplementary file 2 [file DataSheet1.ZIP › results/a_av/_20_Responses.txt]

A	0	42592720	3	0	10	Audio	42603922	2.390512	0.01742477	9.680853	0.1543508	0.5856402	-0.1202429
A	1	42603958	0	0	10	Audio	42607798	2.736289	0.02400763	9.596553	0.1502526	0.5855366	-0.1184798
A	2	42607833	-3	0	10	Audio	42616264	-0.5640241	-0.04185312	9.891689	0.1951122	0.5860644	-0.1289985
A	3	42616299	5	0	10	Audio	42620118	4.34202	0.04262139	9.021983	0.1259715	0.5860155	-0.1056892
A	4	42620153	-5	0	10	Audio	42623045	-3.216002	0.03003944	9.320192	0.2285392	0.5852816	-0.1249962
A	5	42623080	3	0	10	Audio	42625692	1.706446	0.01204247	9.810207	0.1584142	0.5863073	-0.1224949
A	6	42625727	0	0	10	Audio	42627646	0.7189111	0.02067478	9.912245	0.1738233	0.5857896	-0.1260956
A	7	42627682	-3	0	10	Audio	42629769	0.9476898	-0.02423029	9.894296	0.1706034	0.5864009	-0.1260836
A	8	42629804	5	0	10	Audio	42632673	2.88461	-0.03402095	9.551657	0.1394037	0.5876228	-0.1159258
A	9	42632708	-5	0	10	Audio	42636962	-1.643312	0.002232205	9.751799	0.2081743	0.5855947	-0.1283053
A	10	42636998	3	0	10	Audio	42639833	1.868204	-0.008678842	9.782456	0.1600822	0.5860625	-0.122762
A	11	42639868	0	0	10	Audio	42641374	1.124928	-0.04069059	9.878034	0.1712612	0.5862607	-0.1260756
A	12	42641409	-3	0	10	Audio	42643429	-1.71444	-0.01013796	9.737152	0.2130819	0.585395	-0.1276723
A	13	42643465	5	0	10	Audio	42646077	3.212508	-0.03111093	9.453598	0.1481469	0.5858147	-0.1179143
A	14	42646112	-5	0	10	Audio	42648042	-2.802919	0.01105089	9.459948	0.2304021	0.58491	-0.1241232
A	15	42648078	3	0	10	Audio	42654421	1.619706	-0.03933899	9.819244	0.164653	0.5862789	-0.1244057
A	16	42654456	0	0	10	Audio	42657124	-0.6931241	-0.02096312	9.882479	0.1991901	0.5855802	-0.1285466
A	17	42657159	-3	0	10	Audio	42659480	-0.5974168	0.003548812	9.892492	0.1985838	0.5852122	-0.1281267
A	18	42659516	5	0	10	Audio	42662016	2.364353	-0.0191636	9.683973	0.1557936	0.5859668	-0.1211701
A	19	42662051	-5	0	10	Audio	42664831	-2.330386	-0.02167122	9.594642	0.2258219	0.5852539	-0.1255538
A	20	42664866	3	0	10	Audio	42668193	1.592399	-0.01030414	9.825384	0.1677442	0.5856252	-0.1244887
A	21	42668229	0	0	10	Audio	42671365	-0.1913733	-0.02900385	9.914421	0.1918732	0.5857513	-0.1284843
A	22	42671400	-3	0	10	Audio	42673376	-1.741104	0.05472864	9.736588	0.2154611	0.5844061	-0.1262748
A	23	42673411	5	0	10	Audio	42676414	1.967659	0.0584547	9.769822	0.158353	0.5852863	-0.1212659
A	24	42676449	-5	0	10	Audio	42679274	-3.704237	0.05692173	9.128467	0.2413527	0.5843624	-0.1202564
C	25	42739313	3	0	10	Audio	42745578	1.077227	0.05076827	9.889091	0.1718563	0.5851008	-0.1248763
C	26	42745613	0	0	10	Audio	42748973	-0.7766179	-0.02520495	9.874254	0.1999183	0.5856648	-0.128644
C	27	42749009	-3	0	10	Audio	42751743	-3.103864	0.01255442	9.359207	0.2343244	0.5848921	-0.1230751
C	28	42751779	5	0	10	Audio	42754793	3.020831	0.03701849	9.517757	0.1412228	0.5861608	-0.1150543
C	29	42754828	-5	0	10	Audio	42758043	-3.044459	0.03695799	9.381802	0.2324454	0.5846399	-0.123287
C	30	42758079	3	0	10	Audio	42761003	2.794471	0.02146442	9.580799	0.1418013	0.5867146	-0.1160352
C	31	42761038	0	0	10	Audio	42764164	0.08069272	0.01206971	9.924482	0.1836084	0.5857016	-0.1276372
C	32	42764199	-3	0	10	Audio	42766231	-0.2760969	-0.01954763	9.911434	0.1899633	0.585916	-0.1285342
C	33	42766266	5	0	10	Audio	42768934	2.460746	0.006919514	9.663912	0.1464944	0.5867831	-0.1183554
C	34	42768969	-5	0	10	Audio	42771704	-2.634575	0.003217708	9.51115	0.2243572	0.5852879	-0.1258852
C	35	42771739	3	0	10	Audio	42774329	2.500212	0.02878572	9.656207	0.1456292	0.5865815	-0.1177154
C	36	42774365	0	0	10	Audio	42777647	-0.5856951	0.02353246	9.894876	0.1932436	0.5854366	-0.1282097
C	37	42777682	-3	0	10	Audio	42780807	-3.63245	0.09312339	9.161426	0.2367149	0.584173	-0.1215256
C	38	42780843	5	0	10	Audio	42783812	2.791052	0.04173828	9.583201	0.1388116	0.5870394	-0.114892
C	39	42783848	-5	0	10	Audio	42787029	-4.078975	0.08144422	8.960734	0.2448158	0.5841441	-0.1187416
C	40	42787064	3	0	10	Audio	42790324	2.528718	0.07310577	9.652491	0.1402515	0.5870131	-0.1156149
C	41	42790359	0	0	10	Audio	42793687	-4.186095	0.08680697	8.90918	0.2404225	0.5846575	-0.1209279
C	42	42793721	-3	0	10	Audio	42794915	-4.140441	0.06634428	8.930015	0.2403034	0.584874	-0.1212272
C	43	42794950	5	0	10	Audio	42799406	1.753433	-0.001311172	9.801889	0.1457574	0.5887824	-0.1204047
C	44	42799441	-5	0	10	Audio	42803248	-4.778631	0.03957028	8.588454	0.2544797	0.5846766	-0.1153039
C	45	42803283	3	0	10	Audio	42806107	2.810355	0.07396008	9.580223	0.1309506	0.5884009	-0.1120885
C	46	42806143	0	0	10	Audio	42809224	-4.645679	0.04873533	8.664887	0.2515865	0.5846463	-0.1165894
C	47	42809259	-3	0	10	Audio	42812139	2.748523	0.08932741	9.597895	0.134383	0.5875503	-0.1130684
C	48	42812174	5	0	10	Audio	42816083	-4.258076	0.02382584	8.86859	0.2472513	0.5849076	-0.1187328
C	49	42816118	-5	0	10	Audio	42819411	-3.37721	0.04342444	9.260518	0.2315779	0.5850065	-0.1239423
