# Supplementary material for: Generic HRTFs May be Good Enough in Virtual Reality. Improving Source Localization through Cross-Modal Plasticity
Source: Front Neurosci. 2018 Feb 2;12:21. doi: 10.3389/fnins.2018.00021 (PMC5801410; doi:10.3389/fnins.2018.00021)
Supplement: Supplementary file 2 [file DataSheet1.ZIP › results/a_av/_3_Responses.txt]

A	0	52253859	3	0	10	AV	52258421	0.4858555	-0.07651792	9.914274	0.1800606	0.5866575	-0.1282081
A	1	52258458	5	0	10	AV	52265302	3.074975	-0.08183186	9.492126	0.1483221	0.5865992	-0.1189434
A	2	52265337	0	0	10	AV	52268462	-2.589518	-0.06562154	9.51896	0.2225894	0.5863097	-0.1273765
A	3	52268498	-5	0	10	AV	52271590	-5.505715	0.08139642	8.127063	0.257971	0.5848152	-0.113766
A	4	52271625	5	0	10	AV	52275120	2.70492	-0.04024892	9.599849	0.1545485	0.5859249	-0.1206584
A	5	52275155	5	0	10	AV	52278850	2.915859	0.003877651	9.545776	0.1517728	0.5853852	-0.1189229
A	6	52278886	-5	0	10	AV	52283341	-5.724947	0.07157846	7.967842	0.2583124	0.5853897	-0.1143218
A	7	52283376	0	0	10	AV	52286502	-0.4921302	-0.02924781	9.897955	0.1939719	0.58592	-0.1287888
A	8	52286537	3	0	10	AV	52289328	2.752452	0.01598651	9.591672	0.1529956	0.5853128	-0.1193237
A	9	52289363	-3	0	10	AV	52292790	-4.201397	0.04304392	8.898359	0.2367208	0.5858104	-0.1234622
A	10	52292826	5	0	10	AV	52297102	3.567418	-0.0186178	9.334082	0.1426362	0.5857677	-0.1152752
A	11	52297138	-5	0	10	AV	52301090	-5.236013	0.04615648	8.307053	0.255376	0.5851477	-0.1154697
A	12	52301125	0	0	10	AV	52305480	0.08873332	-0.03642558	9.920948	0.1884499	0.5858301	-0.1283105
A	13	52305515	3	0	10	AV	52308987	2.769016	0.003797244	9.586333	0.1558505	0.5851945	-0.1202669
A	14	52309022	-3	0	10	AV	52313812	-3.868337	0.02922465	9.054422	0.2374938	0.585274	-0.1225992
A	15	52313847	5	0	10	AV	52318894	3.649431	0.01071901	9.306399	0.1450577	0.5850926	-0.1156077
A	16	52318930	-5	0	10	AV	52323496	-4.943295	0.04667617	8.491443	0.2510544	0.5851747	-0.1174778
A	17	52323532	0	0	10	AV	52327428	-0.6514666	-0.0315622	9.885345	0.1982227	0.585753	-0.1287308
A	18	52327463	3	0	10	AV	52331204	2.651889	0.01556892	9.61784	0.1589392	0.5849304	-0.1210404
A	19	52331239	-3	0	10	AV	52335549	-4.121389	0.02664359	8.936213	0.2424502	0.5851422	-0.1208145
A	20	52335584	5	0	10	AV	52340977	5.043499	0.06540747	8.6674	0.1299535	0.5842642	-0.1060025
A	21	52341012	-5	0	10	AV	52345400	-5.008574	0.06691302	8.453171	0.25609	0.5844364	-0.1142239
A	22	52345436	0	0	10	AV	52348215	-0.1419495	-0.0482115	9.91476	0.1961495	0.5856579	-0.1285787
A	23	52348251	3	0	10	AV	52351354	3.35769	0.01034934	9.409363	0.1503009	0.5849813	-0.1178199
A	24	52351389	-3	0	10	AV	52356414	-3.052906	-0.01936023	9.374544	0.234007	0.5852918	-0.1236325
C	25	52416454	5	0	10	AV	52420473	2.87008	-0.05286245	9.554204	0.1556164	0.5858325	-0.1209454
C	26	52420508	-5	0	10	AV	52424818	-5.524034	0.1208641	8.117229	0.2629915	0.5837133	-0.1096094
C	27	52424853	0	0	10	AV	52429040	-0.1590035	-0.02764897	9.91575	0.1928269	0.5856223	-0.1283962
C	28	52429076	3	0	10	AV	52431341	3.221836	0.03308113	9.455571	0.1506864	0.5847905	-0.1177468
C	29	52431377	-3	0	10	AV	52435731	-3.516014	0.02636112	9.204409	0.2394299	0.5847297	-0.1213416
C	30	52435766	5	0	10	AV	52439942	4.677696	0.04457552	8.86033	0.1332732	0.5846046	-0.1085802
C	31	52439977	-5	0	10	AV	52444321	-5.532881	0.1077246	8.109985	0.2623915	0.583961	-0.1102807
C	32	52444356	0	0	10	AV	52448107	0.1640917	0.03844519	9.927007	0.1940301	0.5844543	-0.1271329
C	33	52448142	3	0	10	AV	52450553	2.687502	0.04054816	9.610516	0.1617739	0.5844343	-0.1213727
C	34	52450589	-3	0	10	AV	52453994	-4.742788	0.02587284	8.608024	0.2545196	0.5848197	-0.1154653
C	35	52454029	5	0	10	AV	52458942	4.348237	0.0397395	9.018907	0.1398641	0.5844977	-0.1122262
C	36	52458977	-5	0	10	AV	52463566	-4.797701	0.1083779	8.582633	0.2564017	0.5836439	-0.1130517
C	37	52463601	0	0	10	AV	52466660	1.181244	-0.03492885	9.873047	0.1796274	0.5854579	-0.1267851
C	38	52466695	3	0	10	AV	52470413	2.85077	0.01580532	9.564955	0.1558538	0.5849676	-0.1199945
C	39	52470449	-3	0	10	AV	52474446	-2.610817	0.00288124	9.518173	0.2309626	0.5848715	-0.1239394
C	40	52474481	5	0	10	AV	52478109	4.332559	0.03349812	9.025621	0.1393438	0.5846168	-0.1121004
C	41	52478145	-5	0	10	AV	52482108	-4.952442	0.06511761	8.48736	0.2577399	0.5842642	-0.1131774
C	42	52482143	0	0	10	AV	52485582	-0.1274679	-0.03316771	9.916418	0.1977745	0.5853765	-0.1283006
C	43	52485617	3	0	10	AV	52488397	3.298717	-0.01683115	9.426834	0.1532335	0.5851976	-0.1192774
C	44	52488432	-3	0	10	AV	52492474	-3.586629	0.012105	9.174479	0.2401496	0.5849314	-0.1213468
C	45	52492510	5	0	10	AV	52496383	4.035552	0.008461427	9.153849	0.143873	0.584883	-0.1147726
C	46	52496418	-5	0	10	AV	52500147	-4.745586	0.02636309	8.606457	0.2549176	0.5847862	-0.1152344
C	47	52500183	0	0	10	AV	52503689	-0.4080793	-0.04501616	9.902252	0.2005226	0.5855698	-0.1285364
C	48	52503724	3	0	10	AV	52506917	2.353907	-0.04917913	9.683933	0.1648153	0.58563	-0.1236984
C	49	52506952	-3	0	10	AV	52511641	-3.809806	0.07044269	9.083581	0.2444004	0.5840874	-0.1188279
