# Supplementary material for: Generic HRTFs May be Good Enough in Virtual Reality. Improving Source Localization through Cross-Modal Plasticity
Source: Front Neurosci. 2018 Feb 2;12:21. doi: 10.3389/fnins.2018.00021 (PMC5801410; doi:10.3389/fnins.2018.00021)
Supplement: Supplementary file 2 [file DataSheet1.ZIP › results/a_av/_4_Responses.txt]

A	0	53036051	3	0	10	AV	53038925	2.524018	0.5586607	9.67443	0.1452237	0.5803756	-0.1095173
A	1	53038961	-3	0	10	AV	53041584	-2.836954	0.4659494	9.472708	0.2151739	0.5806778	-0.1218794
A	2	53041619	3	0	10	AV	53044811	3.384514	0.1622961	9.410716	0.1347	0.5850521	-0.1100363
A	3	53044847	-5	0	10	AV	53048900	-5.241521	0.01433713	8.300764	0.2475818	0.5869291	-0.1210316
A	4	53048935	5	0	10	AV	53054261	3.918287	0.2036966	9.215333	0.1359751	0.5833697	-0.1085463
A	5	53054296	0	0	10	AV	53057043	-0.09488679	0.1425857	9.9294	0.1827589	0.5844266	-0.1260678
A	6	53057078	5	0	10	AV	53060606	4.155082	0.2402138	9.118248	0.1296961	0.5834656	-0.1047235
A	7	53060641	-3	0	10	AV	53064705	-3.484895	0.2984735	9.233652	0.2271568	0.5823361	-0.1218188
A	8	53064740	-5	0	10	AV	53067788	-4.611512	0.1860359	8.693587	0.2437028	0.5836415	-0.1185378
A	9	53067823	3	0	10	AV	53072680	2.400099	0.2734707	9.69413	0.1531171	0.5826594	-0.1160805
A	10	53072716	0	0	10	AV	53075261	-0.06710516	0.2832693	9.93751	0.1827567	0.5826091	-0.1239376
A	11	53075296	5	0	10	AV	53079907	4.154157	0.305316	9.121913	0.1304029	0.5826077	-0.103989
A	12	53079944	-3	0	10	AV	53084666	-4.485485	0.2376182	8.765204	0.2413135	0.5830377	-0.1186475
A	13	53084701	-5	0	10	AV	53087078	-5.217359	0.1972971	8.330274	0.2524063	0.5834295	-0.1146849
A	14	53087114	3	0	10	AV	53090786	3.435347	0.3386815	9.402362	0.1398815	0.5820366	-0.1089703
A	15	53090822	0	0	10	AV	53093579	-0.3590441	0.2857263	9.925478	0.1861473	0.5826134	-0.1243674
A	16	53093614	5	0	10	AV	53098002	4.416373	0.2089971	8.998653	0.1245498	0.5841954	-0.1021286
A	17	53098038	-3	0	10	AV	53102347	-3.387358	0.2069922	9.267272	0.2229522	0.5839983	-0.1246541
A	18	53102382	-5	0	10	AV	53106257	-4.360239	0.2432301	8.831324	0.2367859	0.5833995	-0.1205696
A	19	53106292	3	0	10	AV	53109909	3.098512	0.2376822	9.506907	0.1405462	0.5837293	-0.111589
A	20	53109945	0	0	10	AV	53112769	-1.02024	0.3967115	9.870407	0.1925289	0.5814944	-0.1235809
A	21	53112804	5	0	10	AV	53116567	4.305434	0.3000966	9.05459	0.1268273	0.5829815	-0.1020454
A	22	53116602	-3	0	10	AV	53120264	-2.673294	0.2248517	9.513885	0.2140095	0.5836686	-0.1255898
A	23	53120299	-5	0	10	AV	53125380	-4.52681	0.2337364	8.742768	0.2362562	0.5840366	-0.1214995
A	24	53125415	3	0	10	AV	53130864	2.686534	0.177358	9.619602	0.143636	0.5847479	-0.1144853
C	25	53190904	0	0	10	AV	53193494	-0.0998203	0.4016649	9.941193	0.1858255	0.5808089	-0.12216
C	26	53193529	5	0	10	AV	53196990	4.824858	0.3583198	8.803269	0.1250368	0.5816619	-0.09878398
C	27	53197026	-3	0	10	AV	53201189	-4.05461	0.3892275	8.989282	0.2301299	0.5818556	-0.1205296
C	28	53201224	-5	0	10	AV	53203278	-4.690775	0.1919134	8.649611	0.2415867	0.5840622	-0.1198109
C	29	53203313	3	0	10	AV	53206540	3.410671	0.392684	9.412907	0.1351495	0.5822614	-0.1065348
C	30	53206575	0	0	10	AV	53209690	-0.6557755	0.333437	9.906331	0.1868776	0.5824529	-0.1242562
C	31	53209725	5	0	10	AV	53213510	4.876021	0.3162065	8.774315	0.1189764	0.5830843	-0.09608796
C	32	53213545	-3	0	10	AV	53216917	-3.563908	0.2693026	9.200314	0.2250212	0.5832117	-0.123325
C	33	53216952	-5	0	10	AV	53219486	-4.100603	0.2256746	8.959659	0.2320229	0.5838467	-0.122457
C	34	53219521	3	0	10	AV	53223764	4.225238	0.2190322	9.086329	0.1241926	0.5845647	-0.1023902
C	35	53223799	0	0	10	AV	53226891	-0.4327649	0.2676704	9.920225	0.1829969	0.5834522	-0.1249663
C	36	53226927	5	0	10	AV	53229974	4.964419	0.3077208	8.726225	0.1186438	0.5830536	-0.0957595
C	37	53230010	-3	0	10	AV	53232867	-3.868961	0.2264993	9.067251	0.2282452	0.5839443	-0.1234985
C	38	53232903	-5	0	10	AV	53234923	-4.655394	0.2682025	8.673921	0.2403298	0.5831417	-0.1191137
C	39	53234958	3	0	10	AV	53238419	3.224129	0.2470137	9.468177	0.1388781	0.5836533	-0.1105835
C	40	53238454	0	0	10	AV	53241233	-0.1778653	0.1975534	9.929688	0.1808111	0.5841715	-0.1254902
C	41	53241268	5	0	10	AV	53244763	4.79561	0.1709785	8.808681	0.1184448	0.584973	-0.09847771
C	42	53244798	-3	0	10	AV	53248393	-4.083307	0.2013121	8.966537	0.2323214	0.5840872	-0.1226652
C	43	53248429	-5	0	10	AV	53250672	-5.122259	0.2447841	8.394232	0.2480882	0.5832413	-0.1163243
C	44	53250707	3	0	10	AV	53253665	2.769167	0.1995898	9.599117	0.1450572	0.584079	-0.1143253
C	45	53253701	0	0	10	AV	53256413	-0.3390955	0.2129509	9.923056	0.184502	0.5837263	-0.1254822
C	46	53256448	5	0	10	AV	53261138	4.59735	0.2519037	8.914021	0.1215282	0.5838981	-0.09938998
C	47	53261173	-3	0	10	AV	53264076	-4.259079	0.1823626	8.879287	0.2359063	0.5841488	-0.1217379
C	48	53264111	-5	0	10	AV	53265952	-4.672318	0.2115716	8.661222	0.2423264	0.5836264	-0.1190176
C	49	53265987	3	0	10	AV	53268790	3.88132	0.2563963	9.233017	0.133074	0.5832428	-0.1066076
