# Supplementary material for: Generic HRTFs May be Good Enough in Virtual Reality. Improving Source Localization through Cross-Modal Plasticity
Source: Front Neurosci. 2018 Feb 2;12:21. doi: 10.3389/fnins.2018.00021 (PMC5801410; doi:10.3389/fnins.2018.00021)
Supplement: Supplementary file 2 [file DataSheet1.ZIP › results/a_av/_5_Responses.txt]

A	0	54125748	3	0	10	Audio	54132163	4.399037	-0.05940818	8.987209	0.120897	0.588017	-0.1047163
A	1	54132199	5	0	10	Audio	54142651	5.669304	-0.05404072	8.276291	0.1061049	0.5880268	-0.09170211
A	2	54142686	-5	0	10	Audio	54154815	-3.073723	0.06983049	9.374002	0.2266084	0.5847532	-0.1248091
A	3	54154850	0	0	10	Audio	54160791	0.7297858	0.04737658	9.913544	0.1705493	0.5858845	-0.1254804
A	4	54160826	-3	0	10	Audio	54164968	-4.46059	0.03157313	8.764481	0.2428303	0.585593	-0.1212194
A	5	54165003	0	0	10	Audio	54167638	-0.1502013	0.03379984	9.920568	0.182067	0.5860165	-0.1277853
A	6	54167673	-5	0	10	Audio	54170230	-4.550173	0.02940018	8.716079	0.2437262	0.5856723	-0.1209937
A	7	54170265	5	0	10	Audio	54173200	4.507559	-0.03842913	8.937531	0.1159471	0.5885771	-0.1015708
A	8	54173236	3	0	10	Audio	54177813	2.185069	-0.02794563	9.721626	0.1502395	0.5871539	-0.1204195
A	9	54177849	-3	0	10	Audio	54180450	-3.102572	-0.06391267	9.353487	0.2255081	0.5867296	-0.1272984
A	10	54180485	0	0	10	Audio	54184717	0.3379129	-0.09222583	9.916145	0.1709973	0.5884199	-0.1284363
A	11	54184752	-5	0	10	Audio	54189274	-4.157063	0.03427691	8.919472	0.2377264	0.5856859	-0.1230126
A	12	54189309	5	0	10	Audio	54195384	4.29597	0.01933975	9.041183	0.1256033	0.5864434	-0.1060121
A	13	54195419	3	0	10	Audio	54196613	4.056856	-0.01326172	9.143152	0.1275229	0.5869841	-0.1080531
A	14	54196648	-3	0	10	Audio	54202890	-2.70438	-0.04935693	9.485894	0.2192227	0.5866453	-0.1283038
A	15	54202925	0	0	10	Audio	54207201	0.3068084	-0.04287653	9.920498	0.1768834	0.5869027	-0.1279481
A	16	54207237	-5	0	10	Audio	54211435	-2.9779	-0.1383262	9.389993	0.223367	0.587803	-0.1289029
A	17	54211470	5	0	10	Audio	54215881	0.6680681	-0.1319888	9.902671	0.1725626	0.5880055	-0.1283226
A	18	54215916	3	0	10	Audio	54218807	1.808187	-0.1260332	9.782942	0.1558817	0.5882344	-0.1238469
A	19	54218842	-3	0	10	Audio	54221599	-2.014603	-0.07434671	9.668173	0.2087163	0.5871432	-0.129992
A	20	54221635	0	0	10	Audio	54228770	-0.14506	-0.07643066	9.912396	0.1822097	0.587415	-0.1293638
A	21	54228806	-5	0	10	Audio	54233227	-4.255973	-0.02285765	8.865807	0.2431417	0.5859413	-0.121523
A	22	54233263	5	0	10	Audio	54238734	4.950073	0.02574141	8.715837	0.1173359	0.5864927	-0.09977093
A	23	54238769	3	0	10	Audio	54241303	4.202893	-0.06912975	9.07542	0.1258483	0.5876362	-0.1077776
A	24	54241338	-3	0	10	Audio	54248675	-1.933221	-0.07011251	9.686805	0.2040467	0.5876196	-0.1307417
C	25	54308715	0	0	10	Audio	54313348	3.780715	-0.2384178	9.23394	0.1233528	0.5911587	-0.1105905
C	26	54313383	-5	0	10	Audio	54317269	-1.454869	-0.2793637	9.760512	0.1946116	0.5909757	-0.1342578
C	27	54317304	5	0	10	Audio	54323278	4.07371	-0.08112256	9.13025	0.1289274	0.5875211	-0.1096832
C	28	54323314	3	0	10	Audio	54329600	3.47924	-0.0522924	9.362671	0.1382827	0.5868461	-0.1143673
C	29	54329636	-3	0	10	Audio	54335386	-1.181121	-0.02565359	9.825808	0.2008184	0.5861002	-0.1291283
C	30	54335422	0	0	10	Audio	54339285	1.166409	-0.07780401	9.871095	0.1699814	0.5868196	-0.1264128
C	31	54339320	-5	0	10	Audio	54343038	-3.513313	-0.01751249	9.20204	0.2340163	0.5857615	-0.1241778
C	32	54343073	5	0	10	Audio	54350008	5.909978	0.02014924	8.118945	0.1097487	0.5859633	-0.0921417
C	33	54350043	3	0	10	Audio	54352890	3.61549	-0.03374385	9.315371	0.1362705	0.5866712	-0.1130369
C	34	54352925	-3	0	10	Audio	54358218	-2.511183	0.008443724	9.547453	0.215824	0.585972	-0.1280136
C	35	54358253	0	0	10	Audio	54361267	0.1203978	0.02870948	9.92607	0.1802207	0.5858514	-0.1273259
C	36	54361303	-5	0	10	Audio	54364841	-2.963346	-0.04291384	9.403236	0.2209767	0.5867996	-0.1282013
C	37	54364876	5	0	10	Audio	54372482	5.176524	-0.1175929	8.575594	0.1138461	0.5883089	-0.09941364
C	38	54372517	3	0	10	Audio	54375654	2.339729	-0.0918635	9.683549	0.1484785	0.5879215	-0.1205869
C	39	54375689	-3	0	10	Audio	54380178	-3.343181	-0.1222367	9.259836	0.227363	0.5877221	-0.1280243
C	40	54380213	0	0	10	Audio	54384389	0.7988055	-0.09532993	9.89875	0.1700949	0.587643	-0.1273661
C	41	54384424	-5	0	10	Audio	54388980	-4.209121	0.04957343	8.895037	0.2406765	0.5851719	-0.1214586
C	42	54389015	5	0	10	Audio	54396262	3.454529	-0.05529468	9.371039	0.1356496	0.5873309	-0.1135187
C	43	54396297	3	0	10	Audio	54401970	1.808412	-0.08708374	9.786236	0.156067	0.5877133	-0.123314
C	44	54402005	-3	0	10	Audio	54407611	-3.336469	0.01125259	9.273716	0.2256979	0.5861142	-0.1265641
C	45	54407646	0	0	10	Audio	54412961	1.18473	-0.02399312	9.873541	0.1661728	0.5865886	-0.1251833
C	46	54412996	-5	0	10	Audio	54419562	-3.927728	0.05402965	9.029393	0.2367064	0.5851286	-0.1226656
C	47	54419598	5	0	10	Audio	54427996	4.007536	-0.02201586	9.163086	0.1281798	0.5870748	-0.1086103
C	48	54428031	3	0	10	Audio	54429289	3.690367	-0.06665884	9.284809	0.1317693	0.5876421	-0.1116277
C	49	54429324	-3	0	10	Audio	54432732	-3.466861	0.02218766	9.223782	0.2321663	0.5853585	-0.1242019
