# Supplementary material for: Generic HRTFs May be Good Enough in Virtual Reality. Improving Source Localization through Cross-Modal Plasticity
Source: Front Neurosci. 2018 Feb 2;12:21. doi: 10.3389/fnins.2018.00021 (PMC5801410; doi:10.3389/fnins.2018.00021)
Supplement: Supplementary file 2 [file DataSheet1.ZIP › results/a_av/_7_Responses.txt]

A	0	54977331	3	0	10	Audio	55002685	3.551274	0.09117444	9.348042	0.1356189	0.5853903	-0.1110182
A	1	55002721	-5	0	10	Audio	55006359	-3.846893	0.0635546	9.066616	0.2380811	0.5847149	-0.1217539
A	2	55006394	0	0	10	Audio	55012212	1.788135	-0.005126286	9.796041	0.1629804	0.5857958	-0.1233557
A	3	55012248	0	0	10	Audio	55021472	0.1671316	0.01167614	9.925117	0.1810292	0.5858853	-0.1274873
A	4	55021507	5	0	10	Audio	55028721	2.812219	0.01069916	9.575172	0.1493704	0.5856943	-0.1182981
A	5	55028756	5	0	10	Audio	55042560	4.928651	0.121818	8.734699	0.1193474	0.5850751	-0.09936739
A	6	55042596	-5	0	10	Audio	55046314	-4.30033	0.1088559	8.8536	0.2411224	0.5844664	-0.1204611
A	7	55046350	0	0	10	Audio	55052479	3.924395	0.08113797	9.205046	0.1331596	0.5852041	-0.109309
A	8	55052515	-3	0	10	Audio	55054747	-0.8583577	-0.003088403	9.867496	0.1995416	0.5855032	-0.1284617
A	9	55054782	3	0	10	Audio	55056836	5.143391	0.05156774	8.60974	0.1144156	0.5863383	-0.09704928
A	10	55056872	5	0	10	Audio	55058489	5.831488	0.1189457	8.181562	0.1078525	0.5853763	-0.08930166
A	11	55058524	-5	0	10	Audio	55061035	-2.976556	0.05559291	9.406363	0.2261108	0.5848572	-0.125035
A	12	55061071	0	0	10	Audio	55063895	3.660224	0.02394671	9.303406	0.1352921	0.5860402	-0.1116711
A	13	55063930	-3	0	10	Audio	55066107	-0.9362728	0.009254109	9.859737	0.1997168	0.5854224	-0.1283713
A	14	55066142	3	0	10	Audio	55068207	5.356757	0.1086175	8.488036	0.1094832	0.586253	-0.09233353
A	15	55068242	5	0	10	Audio	55069480	5.838828	0.129072	8.177257	0.1045866	0.5859671	-0.08679138
A	16	55069515	-5	0	10	Audio	55072942	-2.857645	0.0653704	9.44638	0.2232964	0.5848612	-0.1255945
A	17	55072978	0	0	10	Audio	55075668	3.941769	0.02920122	9.194186	0.1284241	0.5865653	-0.1080987
A	18	55075703	-3	0	10	Audio	55077589	0.5172035	0.01899166	9.920628	0.1756744	0.5859045	-0.1265967
A	19	55077625	3	0	10	Audio	55079220	4.033899	0.07213087	9.159336	0.1268948	0.586147	-0.1065077
A	20	55079255	5	0	10	Audio	55080437	5.078596	0.1306213	8.652459	0.1150193	0.5854772	-0.09629851
A	21	55080473	-5	0	10	Audio	55083409	-4.138111	0.07741334	8.931962	0.2384522	0.5849559	-0.1219246
A	22	55083444	0	0	10	Audio	55086447	2.834266	-0.03515838	9.565573	0.1421767	0.5872552	-0.116886
A	23	55086482	-3	0	10	Audio	55088390	-1.109934	-0.03323727	9.834966	0.1995952	0.5862325	-0.1292776
A	24	55088425	3	0	10	Audio	55090144	5.436237	0.05830676	8.435382	0.1067154	0.5872497	-0.09111688
C	50	55262832	5	0	10	Audio	55265276	4.816986	0.1371315	8.79528	0.1105915	0.5871152	-0.09472076
C	51	55265311	-5	0	10	Audio	55267108	-3.232592	0.9005284	9.338802	0.2260031	0.574518	-0.1119426
C	52	55267144	0	0	10	Audio	55268594	3.392836	1.291458	9.408272	0.133387	0.5732203	-0.0914591
C	53	55268629	-3	0	10	Audio	55269845	-1.435129	1.174175	9.805819	0.1994638	0.5719385	-0.1113473
C	54	55269880	3	0	10	Audio	55271241	4.562105	2.125064	8.834639	0.1272621	0.5648682	-0.06944504
C	55	55271276	5	0	10	Audio	55272402	2.76264	0.7744698	9.615399	0.1463639	0.5772925	-0.1057617
C	56	55272438	-5	0	10	Audio	55274949	-2.268759	0.06771369	9.617256	0.2155894	0.5848204	-0.1267353
C	57	55274985	0	0	10	Audio	55276669	2.57907	0.02683027	9.636939	0.1397655	0.5875438	-0.1160172
C	58	55276705	-3	0	10	Audio	55278814	-3.259945	0.08243574	9.307763	0.2294331	0.5845477	-0.1239325
C	59	55278849	3	0	10	Audio	55281082	4.375381	0.8862097	9.031435	0.1209776	0.5778688	-0.08940648
C	60	55281117	5	0	10	Audio	55282221	3.120818	0.9674991	9.50986	0.1379325	0.5760853	-0.09919591
C	61	55282256	-5	0	10	Audio	55283706	-3.611486	1.177585	9.181353	0.2288567	0.5714084	-0.1067611
C	62	55283741	0	0	10	Audio	55285036	3.020407	1.026906	9.538457	0.1414084	0.5749791	-0.09958664
C	63	55285071	-3	0	10	Audio	55286152	-1.103029	0.7010932	9.865409	0.1953705	0.5774994	-0.1187606
C	64	55286188	3	0	10	Audio	55287337	4.476487	0.7876891	8.985173	0.1251478	0.5776881	-0.09262931
C	65	55287372	5	0	10	Audio	55288398	3.681883	0.1062627	9.301207	0.1317028	0.5856194	-0.1089573
C	66	55288433	-5	0	10	Audio	55290029	-4.891884	0.4956611	8.546509	0.2510681	0.5791135	-0.1095778
C	67	55290064	0	0	10	Audio	55291593	3.251437	1.693465	9.422606	0.1386234	0.5685303	-0.08684693
C	68	55291629	-3	0	10	Audio	55293446	-0.218804	0.177977	9.926977	0.1871946	0.5836124	-0.1256529
C	69	55293482	3	0	10	Audio	55294597	3.63682	0.4316463	9.334038	0.1342661	0.5815163	-0.1049456
C	70	55294632	5	0	10	Audio	55295736	5.479529	0.5544951	8.433313	0.109522	0.5812864	-0.08414253
C	71	55295772	-5	0	10	Audio	55297691	-4.258761	0.5637998	8.894765	0.2385224	0.5787135	-0.114063
C	72	55297726	0	0	10	Audio	55299288	5.270046	0.8570227	8.561747	0.1133823	0.5778715	-0.08207462
C	73	55299324	-3	0	10	Audio	55300729	-0.9944903	0.7052283	9.879149	0.1930016	0.5775947	-0.118767
C	74	55300765	3	0	10	Audio	55301991	4.193697	0.7259898	9.11457	0.1259637	0.5787688	-0.09502474
