# Supplementary material for: Generic HRTFs May be Good Enough in Virtual Reality. Improving Source Localization through Cross-Modal Plasticity
Source: Front Neurosci. 2018 Feb 2;12:21. doi: 10.3389/fnins.2018.00021 (PMC5801410; doi:10.3389/fnins.2018.00021)
Supplement: Supplementary file 2 [file DataSheet1.ZIP › results/a_av/_8_Responses.txt]

A	0	63506592	3	0	10	Audio	63527671	0.9297387	2.445519	9.774941	0.1790233	0.5586968	-0.08716168
A	1	63527707	0	0	10	Audio	63557226	4.899919	2.107494	8.662464	0.1338895	0.5630238	-0.07162616
A	2	63557262	-5	0	10	Audio	63560376	-5.556762	1.270423	8.098929	0.2596898	0.5697718	-0.09025523
A	3	63560412	-5	0	10	Audio	63570619	-4.743508	1.762323	8.574442	0.2487755	0.5645713	-0.08738571
A	4	63570655	0	0	10	Audio	63573121	5.183777	2.600802	8.40756	0.1349722	0.5585929	-0.06142432
A	5	63573157	-5	0	10	Audio	63575389	-5.153045	1.639069	8.339275	0.2540662	0.5658287	-0.08664058
A	6	63575424	3	0	10	Audio	63578047	5.65354	2.302124	8.173881	0.1298665	0.5611177	-0.0627856
A	7	63578082	5	0	10	Audio	63580996	5.546745	2.237608	8.256176	0.1281476	0.5620919	-0.06345138
A	8	63581031	-3	0	10	Audio	63583040	-5.357684	1.961075	8.162207	0.2558979	0.562597	-0.07895331
A	9	63583075	0	0	10	Audio	63591474	0.7087673	2.097242	9.843617	0.1806609	0.5619432	-0.0936209
A	10	63591509	-5	0	10	Audio	63593060	-5.471992	1.616965	8.128149	0.2589929	0.566052	-0.08380242
A	11	63593095	3	0	10	Audio	63595048	6.419657	2.479037	7.568471	0.1236177	0.5599713	-0.05136093
A	12	63595083	5	0	10	Audio	63598187	6.325123	2.459082	7.649715	0.1210402	0.5608446	-0.05033642
A	13	63598222	-3	0	10	Audio	63601929	-5.832051	1.297614	7.894124	0.2673789	0.5694538	-0.08406509
A	14	63601964	0	0	10	Audio	63604397	6.215782	2.311088	7.767596	0.1196042	0.5623748	-0.0531063
A	15	63604432	-5	0	10	Audio	63606665	-5.696183	1.566758	7.972445	0.261252	0.5665727	-0.08319651
A	16	63606700	3	0	10	Audio	63609200	6.519116	2.719492	7.425342	0.1265339	0.5576292	-0.04767597
A	17	63609235	5	0	10	Audio	63611937	6.149406	2.269841	7.826778	0.1230514	0.5619721	-0.05681097
A	18	63611972	-3	0	10	Audio	63613735	-5.555907	1.503319	8.080626	0.2594634	0.5672423	-0.08576714
A	19	63613771	0	0	10	Audio	63616427	6.187943	2.118442	7.825713	0.1219287	0.5632712	-0.05906193
A	20	63616462	-5	0	10	Audio	63618237	-5.69612	2.092522	7.899641	0.2570245	0.5613146	-0.07533516
A	21	63618272	3	0	10	Audio	63620404	6.251529	2.663615	7.659317	0.1294256	0.5577824	-0.05236704
A	22	63620439	5	0	10	Audio	63623375	6.314023	1.978832	7.751397	0.1129304	0.5662826	-0.05474889
A	23	63623410	-3	0	10	Audio	63625240	-5.656737	1.693568	7.987189	0.2568451	0.5653089	-0.08382967
A	24	63625276	0	0	10	Audio	63628167	5.725874	2.102042	8.161325	0.1262957	0.5632365	-0.06433934
C	25	63688207	-5	0	10	Audio	63698827	-5.313262	0.5992247	8.283227	0.2641659	0.5773973	-0.09988555
C	26	63698862	3	0	10	Audio	63701095	5.930819	1.075497	8.127936	0.1197971	0.5731371	-0.07964602
C	27	63701130	5	0	10	Audio	63704200	-5.477109	0.3472794	8.163882	0.2685105	0.5804504	-0.1016031
C	28	63704236	-3	0	10	Audio	63705909	-5.404803	0.1549507	8.20247	0.2702293	0.5828405	-0.1038936
C	29	63705944	0	0	10	Audio	63707484	-5.46061	0.07120968	8.157726	0.273079	0.5839055	-0.1034302
C	30	63707519	-5	0	10	Audio	63708579	-5.556137	0.09977062	8.09288	0.2748076	0.5835515	-0.1016789
C	31	63708614	3	0	10	Audio	63709651	-5.562404	0.0911829	8.087746	0.2751965	0.5836647	-0.1015549
C	32	63709687	5	0	10	Audio	63715113	6.498291	1.56401	7.659045	0.1168932	0.5682446	-0.06565377
C	33	63715148	-3	0	10	Audio	63717180	-5.440891	1.58611	8.153063	0.2540765	0.5664692	-0.08783712
C	34	63717215	0	0	10	Audio	63720095	-5.50845	0.3216686	8.140754	0.2694207	0.5807629	-0.1014445
C	35	63720130	-5	0	10	Audio	63722921	-5.668014	0.3465118	8.027725	0.2711519	0.5804566	-0.09978041
C	36	63722956	3	0	10	Audio	63725993	-5.640304	0.4560989	8.052382	0.2715909	0.5791106	-0.09741187
C	37	63726028	5	0	10	Audio	63729143	-5.719124	0.2348321	7.983971	0.2752739	0.5818443	-0.09882148
C	38	63729178	-3	0	10	Audio	63731779	-5.744894	0.239869	7.965113	0.2726494	0.5817859	-0.1006807
C	39	63731814	0	0	10	Audio	63736705	-5.556615	0.7280362	8.117043	0.2688274	0.5758699	-0.09427956
C	40	63736740	-5	0	10	Audio	63737800	-5.501469	0.5966064	8.154782	0.2684365	0.5774173	-0.09704079
C	41	63737835	3	0	10	Audio	63740000	5.903881	0.656423	8.153853	0.1090335	0.5793827	-0.08013408
C	42	63740035	5	0	10	Audio	63741810	5.969154	0.7288783	8.108136	0.1080403	0.5787639	-0.07780103
C	43	63741845	-3	0	10	Audio	63743329	-5.791567	0.3626535	7.936699	0.2725592	0.5802576	-0.09845976
C	44	63743364	0	0	10	Audio	63745484	-5.460049	0.6851478	8.184549	0.2628172	0.5764408	-0.09927493
C	45	63745520	-5	0	10	Audio	63747696	-5.804977	0.5628883	7.933306	0.2702193	0.5778356	-0.09642196
C	46	63747731	3	0	10	Audio	63749606	6.169441	1.214128	7.9471	0.1144633	0.5723811	-0.07226126
C	47	63749641	5	0	10	Audio	63753795	5.969669	0.4696084	8.103587	0.1101755	0.5808836	-0.08412976
C	48	63753830	-3	0	10	Audio	63755135	-5.815014	0.1384276	7.905356	0.2747553	0.583057	-0.1010018
C	49	63755171	0	0	10	Audio	63758531	-5.630455	0.0543123	8.03581	0.2733492	0.5841242	-0.1035476
