# Supplementary material for: Generic HRTFs May be Good Enough in Virtual Reality. Improving Source Localization through Cross-Modal Plasticity
Source: Front Neurosci. 2018 Feb 2;12:21. doi: 10.3389/fnins.2018.00021 (PMC5801410; doi:10.3389/fnins.2018.00021)
Supplement: Supplementary file 2 [file DataSheet1.ZIP › results/a_av/_9_Responses.txt]

A	0	64085851	3	0	10	Audio	64090479	0.09523793	-0.0749772	9.917965	0.1780506	0.5875496	-0.1288722
A	1	64090515	5	0	10	Audio	64099671	3.494689	0.004941534	9.361855	0.1338684	0.5868269	-0.1118483
A	2	64099707	5	0	10	Audio	64118258	2.849327	-0.05961387	9.559424	0.1416585	0.587611	-0.1170623
A	3	64118293	-3	0	10	Audio	64122033	-4.66036	0.0008095615	8.652756	0.2428522	0.5864494	-0.1222246
A	4	64122068	3	0	10	Audio	64128892	2.059891	-0.02506821	9.746573	0.1524878	0.5870052	-0.1211487
A	5	64128927	0	0	10	Audio	64133147	-2.618125	-0.009684253	9.515043	0.2136733	0.5867442	-0.1291232
A	6	64133183	-5	0	10	Audio	64137906	-5.409736	0.08774425	8.194106	0.2530031	0.5852982	-0.1167649
A	7	64137941	3	0	10	Audio	64144798	2.781259	0.01534529	9.583913	0.1436803	0.5864969	-0.1166915
A	8	64144833	-3	0	10	Audio	64151410	-3.42469	0.003879856	9.239014	0.2261874	0.5863227	-0.1267005
A	9	64151446	5	0	10	Audio	64162725	5.008893	0.0881808	8.688362	0.1177055	0.5855885	-0.09876685
A	10	64162761	0	0	10	Audio	64168187	-1.867823	0.03894145	9.709353	0.204861	0.5858994	-0.1288152
A	11	64168223	-5	0	10	Audio	64171784	-4.909636	0.07917704	8.514286	0.2456798	0.5854605	-0.1200152
A	12	64171819	3	0	10	Audio	64177068	2.52329	0.02609564	9.650485	0.1476456	0.5862351	-0.1182059
A	13	64177103	-3	0	10	Audio	64180284	-3.627172	0.02796818	9.158871	0.2291081	0.5859704	-0.1256589
A	14	64180320	5	0	10	Audio	64187947	3.938938	0.05990184	9.197626	0.1302983	0.5858814	-0.1084133
A	15	64187982	0	0	10	Audio	64192549	-0.7453045	0.02244331	9.880829	0.1898357	0.5861551	-0.1287917
A	16	64192584	-5	0	10	Audio	64196749	-5.003286	0.05341328	8.455357	0.2465659	0.5859022	-0.1202055
A	17	64196784	3	0	10	Audio	64201306	3.335199	0.0304913	9.418399	0.1384058	0.5860841	-0.1134739
A	18	64201342	-3	0	10	Audio	64204847	-4.621032	0.06098945	8.679579	0.2414772	0.5857408	-0.1218642
A	19	64204883	5	0	10	Audio	64209326	5.660097	0.1732921	8.300748	0.1123306	0.5842841	-0.091994
A	20	64209362	0	0	10	Audio	64219971	-0.8144875	0.02103431	9.873864	0.1920695	0.5859838	-0.128757
A	21	64220007	-5	0	10	Audio	64223914	-4.45603	0.1177766	8.773345	0.2401641	0.5847888	-0.1211714
A	22	64223949	3	0	10	Audio	64229097	2.854428	0.03830774	9.565594	0.1446474	0.5859251	-0.1164494
A	23	64229133	-3	0	10	Audio	64234057	-3.693057	0.03735204	9.131777	0.2303421	0.5857918	-0.1251611
A	24	64234092	5	0	10	Audio	64238189	4.268822	0.05415709	9.056099	0.1278119	0.5857195	-0.1065549
C	25	64298229	0	0	10	Audio	64302126	-1.250582	0.0189792	9.819128	0.1950811	0.5864096	-0.1293814
C	26	64302161	-5	0	10	Audio	64306393	-4.690795	0.06447215	8.64073	0.2426526	0.5856586	-0.1213601
C	27	64306428	3	0	10	Audio	64311274	3.842816	0.003564488	9.231857	0.132898	0.5863159	-0.1106081
C	28	64311310	-3	0	10	Audio	64315664	-4.613488	0.08176191	8.68534	0.2410588	0.5855029	-0.1217239
C	29	64315699	5	0	10	Audio	64321092	4.773337	0.02563668	8.809851	0.1214238	0.5861322	-0.1025172
C	30	64321128	0	0	10	Audio	64329437	-3.218762	0.09952272	9.324139	0.2233903	0.5850214	-0.1257619
C	31	64329472	-5	0	10	Audio	64332017	-4.881373	0.04765613	8.528721	0.2459657	0.5857891	-0.1203011
C	32	64332052	3	0	10	Audio	64336228	4.035131	0.001318287	9.153459	0.1294071	0.5865333	-0.108701
C	33	64336263	-3	0	10	Audio	64340416	-3.936447	0.03339459	9.023832	0.2326383	0.5860097	-0.1248338
C	34	64340452	5	0	10	Audio	64344359	4.654575	0.003308248	8.868692	0.1233016	0.5863133	-0.1041799
C	35	64344395	0	0	10	Audio	64348425	0.5530159	-0.01596885	9.91685	0.1747886	0.5864087	-0.1269956
C	36	64348460	-5	0	10	Audio	64351989	-4.238791	0.05680354	8.880819	0.2373192	0.5856071	-0.1230443
C	37	64352024	3	0	10	Audio	64356412	4.642973	0.07692315	8.88023	0.1234345	0.585454	-0.1030832
C	38	64356447	-3	0	10	Audio	64359495	-3.417037	0.04278577	9.244987	0.2261617	0.5857787	-0.1260861
C	39	64359530	5	0	10	Audio	64363449	4.376283	0.06218792	9.007647	0.126843	0.5855783	-0.1056995
C	40	64363484	0	0	10	Audio	64367872	-1.882294	-0.02972488	9.701128	0.2062692	0.5866387	-0.1295769
C	41	64367907	-5	0	10	Audio	64372374	-5.217136	0.07766767	8.321905	0.2515396	0.5852282	-0.1173318
C	42	64372410	3	0	10	Audio	64377032	3.983882	0.08872958	9.181287	0.1291252	0.585654	-0.1073449
C	43	64377067	-3	0	10	Audio	64381354	-3.284041	0.02299197	9.294439	0.2250896	0.5859388	-0.1264865
C	44	64381390	5	0	10	Audio	64385386	3.379054	0.02422435	9.403218	0.13755	0.5862112	-0.1131668
C	45	64385422	0	0	10	Audio	64387576	-0.9436874	0.06611229	9.862872	0.1933638	0.5854508	-0.128232
C	46	64387611	-5	0	10	Audio	64391563	-3.647784	0.05405129	9.152194	0.2292573	0.5856333	-0.1252367
C	47	64391599	3	0	10	Audio	64397015	2.643642	0.06588449	9.623543	0.1466987	0.585668	-0.1170863
C	48	64397050	-3	0	10	Audio	64403158	-2.535338	0.05060859	9.543656	0.2143052	0.585664	-0.1278454
C	49	64403193	5	0	10	Audio	64407771	4.229027	0.0410216	9.072886	0.1258266	0.5862883	-0.1059585
