# Supplementary material for: Generic HRTFs May be Good Enough in Virtual Reality. Improving Source Localization through Cross-Modal Plasticity
Source: Front Neurosci. 2018 Feb 2;12:21. doi: 10.3389/fnins.2018.00021 (PMC5801410; doi:10.3389/fnins.2018.00021)
Supplement: Supplementary file 2 [file DataSheet1.ZIP › results/a_av/1_1_Responses.txt]

A	0	55305550	3	0	10	Audio	55310187	4.034946	-0.3216179	9.122078	0.1278633	0.5907037	-0.1130255
A	1	55310223	-3	0	10	Audio	55313705	-3.993897	0.1266695	9.004012	0.2336405	0.5846939	-0.1230301
A	2	55313741	5	0	10	Audio	55316732	3.452682	0.01651187	9.377419	0.1383401	0.5860481	-0.1133925
A	3	55316767	3	0	10	Audio	55319201	0.2897112	0.05157514	9.927573	0.178089	0.5855542	-0.1266384
A	4	55319236	0	0	10	Audio	55322406	-3.162264	0.09409083	9.344293	0.2247132	0.5848024	-0.1252553
A	5	55322442	5	0	10	Audio	55325802	4.111579	0.1411025	9.131142	0.1285166	0.5848916	-0.1059038
A	6	55325837	3	0	10	Audio	55328740	0.9421159	0.09097977	9.902824	0.1686092	0.5852271	-0.1242473
A	7	55328775	0	0	10	Audio	55331677	-2.455558	0.2383994	9.577649	0.2173008	0.5826715	-0.1240038
A	8	55331712	-3	0	10	Audio	55335140	-4.961549	0.1392663	8.487311	0.2514569	0.583884	-0.1156904
A	9	55335175	-5	0	10	Audio	55338480	-4.914738	0.1818374	8.51845	0.2493366	0.5834926	-0.1161183
A	10	55338515	5	0	10	Audio	55341853	3.888292	0.2360998	9.22917	0.1331275	0.5834562	-0.1069342
A	11	55341888	3	0	10	Audio	55347092	2.56452	-0.04628812	9.634907	0.1480293	0.5869903	-0.1192863
A	12	55347127	0	0	10	Audio	55349862	-0.3996353	0.1307504	9.914955	0.1879508	0.5844032	-0.1266426
A	13	55349897	-3	0	10	Audio	55353682	-3.189788	0.07032402	9.332694	0.2272961	0.5848444	-0.1247667
A	14	55353717	-5	0	10	Audio	55357815	-5.306191	0.124306	8.266801	0.2575631	0.5839218	-0.1128256
A	15	55357851	5	0	10	Audio	55361445	4.48111	0.07918032	8.959551	0.1227192	0.5858793	-0.1031447
A	16	55361480	3	0	10	Audio	55367343	2.71861	0.02371819	9.601187	0.1459975	0.5861496	-0.1173573
A	17	55367378	0	0	10	Audio	55370202	0.01086725	0.06437416	9.927043	0.1811632	0.5854577	-0.1270223
A	18	55370238	-3	0	10	Audio	55373129	-2.957914	0.01319028	9.409504	0.2215626	0.5859452	-0.1271426
A	19	55373164	-5	0	10	Audio	55375732	-4.753686	0.1245915	8.609267	0.2463124	0.584389	-0.1184675
A	20	55375767	5	0	10	Audio	55380736	5.137585	0.1395827	8.619552	0.1150067	0.5852482	-0.09594281
A	21	55380771	3	0	10	Audio	55386656	2.484305	-0.001130689	9.657763	0.1472645	0.586706	-0.1186076
A	22	55386691	0	0	10	Audio	55389437	-0.1859585	0.0600449	9.921049	0.1837172	0.5855089	-0.127433
A	23	55389472	-3	0	10	Audio	55393090	-2.717272	0.03410788	9.488428	0.2197517	0.5854772	-0.1269054
A	24	55393125	-5	0	10	Audio	55395156	-4.760329	0.1107202	8.604455	0.246062	0.5846295	-0.1188598
C	25	55455196	5	0	10	Audio	55459327	4.644411	0.05643178	8.87798	0.1168977	0.5869377	-0.1000456
C	26	55459362	3	0	10	Audio	55463784	3.005167	0.05477787	9.523662	0.1394267	0.5862838	-0.1142737
C	27	55463819	0	0	10	Audio	55467649	-0.4436814	0.02386661	9.905153	0.1838956	0.5864463	-0.1285104
C	28	55467684	-3	0	10	Audio	55471123	-2.699773	0.06548418	9.496038	0.2153332	0.5856412	-0.1277004
C	29	55471158	-5	0	10	Audio	55473658	-4.38483	0.1104018	8.810246	0.2372377	0.5852113	-0.1226031
C	30	55473693	5	0	10	Audio	55477311	3.182834	0.0506093	9.469221	0.1365417	0.5864708	-0.1129352
C	31	55477346	3	0	10	Audio	55481566	2.190148	-0.06592517	9.717552	0.1490779	0.5878105	-0.1207106
C	32	55481602	0	0	10	Audio	55485911	-0.1867311	0.02173669	9.918357	0.1807138	0.5864509	-0.1280767
C	33	55485947	-3	0	10	Audio	55491161	-2.489833	0.1050513	9.560295	0.212693	0.5850857	-0.1273605
C	34	55491197	-5	0	10	Audio	55493306	-4.958809	0.01129706	8.479102	0.2455647	0.5865694	-0.1213815
C	35	55493341	5	0	10	Audio	55498209	3.019297	0.07204552	9.520697	0.1343962	0.5870301	-0.1124175
C	36	55498245	3	0	10	Audio	55503403	2.135231	0.04786332	9.737277	0.149275	0.5864913	-0.1192232
C	37	55503439	0	0	10	Audio	55506017	-0.4599904	0.03334619	9.904751	0.1842578	0.5862993	-0.128391
C	38	55506053	-3	0	10	Audio	55508743	-3.031923	0.05533398	9.387465	0.2192145	0.5858739	-0.1274379
C	39	55508778	-5	0	10	Audio	55510307	-4.968791	0.1373447	8.48277	0.2414649	0.5856068	-0.1217095
C	40	55510342	5	0	10	Audio	55514071	5.054761	0.179767	8.669115	0.1137924	0.5852495	-0.09485523
C	41	55514106	3	0	10	Audio	55517992	2.668095	-0.03032636	9.610172	0.1429138	0.5874199	-0.1174479
C	42	55518027	0	0	10	Audio	55520337	0.02041496	0.01370574	9.923693	0.1756683	0.5869509	-0.1277767
C	43	55520372	-3	0	10	Audio	55523163	-2.90413	0.07629217	9.43197	0.2146172	0.5860776	-0.1282756
C	44	55523198	-5	0	10	Audio	55526011	-4.865924	0.1182858	8.543257	0.2432921	0.5852236	-0.1206131
C	45	55526047	5	0	10	Audio	55529083	4.862975	0.08004512	8.766939	0.1166413	0.5862048	-0.09877364
C	46	55529119	3	0	10	Audio	55531429	3.321219	0.006886076	9.421259	0.1343416	0.5870944	-0.1124674
C	47	55531464	0	0	10	Audio	55533942	0.6517592	-0.001340915	9.913933	0.1674306	0.5871708	-0.1261785
C	48	55533977	-3	0	10	Audio	55538701	-2.876076	0.1073311	9.443254	0.2130349	0.5858773	-0.1282213
C	49	55538736	-5	0	10	Audio	55541314	-4.260015	0.06149716	8.870535	0.2320283	0.5865492	-0.1256105
