# Supplementary material for: Generic HRTFs May be Good Enough in Virtual Reality. Improving Source Localization through Cross-Modal Plasticity
Source: Front Neurosci. 2018 Feb 2;12:21. doi: 10.3389/fnins.2018.00021 (PMC5801410; doi:10.3389/fnins.2018.00021)
Supplement: Supplementary file 2 [file DataSheet1.ZIP › results/a_av/1_10_Responses.txt]

A	0	50337790	3	0	10	Audio	50343297	1.330341	-0.02144044	9.858128	0.1631179	0.5867306	-0.1244811
A	1	50343332	-3	0	10	Audio	50347060	-4.894114	0.149313	8.528646	0.2518145	0.5835997	-0.1151701
A	2	50347095	0	0	10	Audio	50351294	-0.7104372	0.0210746	9.884005	0.1907501	0.5859782	-0.1286628
A	3	50351329	5	0	10	Audio	50355807	3.723029	0.04519398	9.281396	0.1280601	0.5869426	-0.1083568
A	4	50355842	-5	0	10	Audio	50365167	-5.743648	0.1815562	7.962241	0.2625337	0.5832588	-0.1092635
A	5	50365203	3	0	10	Audio	50370115	1.785781	0.025845	9.798697	0.1520806	0.587034	-0.1210224
A	6	50370150	-3	0	10	Audio	50375108	-4.879366	0.1165137	8.535144	0.2499815	0.5842387	-0.1167795
A	7	50375143	0	0	10	Audio	50381005	-0.8220251	0.07744886	9.876975	0.1915259	0.5853401	-0.1279987
A	8	50381040	5	0	10	Audio	50384424	3.797605	0.05737657	9.253639	0.128113	0.586615	-0.107958
A	9	50384459	-5	0	10	Audio	50388814	-5.81777	0.138191	7.903241	0.2615834	0.5841298	-0.1109563
A	10	50388849	3	0	10	Audio	50393080	1.096157	0.06083364	9.88808	0.1660646	0.585695	-0.1241226
A	11	50393115	-3	0	10	Audio	50396230	-4.639934	0.1083661	8.672579	0.2469842	0.5843161	-0.1181129
A	12	50396265	0	0	10	Audio	50399726	-1.435676	0.04490323	9.791844	0.2008109	0.5855878	-0.1285551
A	13	50399761	5	0	10	Audio	50408148	4.116467	0.05965061	9.123428	0.1219998	0.5870969	-0.104291
A	14	50408184	-5	0	10	Audio	50417051	-5.808561	0.1892353	7.913898	0.2625729	0.5832623	-0.1092457
A	15	50417086	3	0	10	Audio	50422189	2.640809	0.06047888	9.623888	0.1454789	0.5859333	-0.1168511
A	16	50422224	-3	0	10	Audio	50426377	-3.795158	0.05095155	9.088598	0.2340139	0.5852852	-0.1236229
A	17	50426412	0	0	10	Audio	50430030	-0.4692116	0.01615949	9.902908	0.1855958	0.5863334	-0.1285861
A	18	50430065	5	0	10	Audio	50437011	1.839756	0.001047265	9.787994	0.1520008	0.5872322	-0.1212246
A	19	50437046	-5	0	10	Audio	50445031	-5.69743	0.1291018	7.992762	0.2666385	0.5834889	-0.1071249
A	20	50445067	3	0	10	Audio	50449801	2.171491	0.03735144	9.729259	0.1510628	0.5862406	-0.1196676
A	21	50449836	-3	0	10	Audio	50453454	-3.556955	0.07180102	9.191141	0.2325511	0.5847855	-0.1234307
A	22	50453489	0	0	10	Audio	50459172	-0.7484887	0.04632128	9.882204	0.1915487	0.5856085	-0.1283028
A	23	50459207	5	0	10	Audio	50464221	2.817795	0.008992087	9.573522	0.1409584	0.5869656	-0.1159189
A	24	50464257	-5	0	10	Audio	50470666	-5.364227	0.1560276	8.230124	0.2584108	0.5834834	-0.1118169
C	25	50530707	3	0	10	Audio	50537607	1.294564	0.01836724	9.865116	0.158987	0.5869808	-0.1234722
C	26	50537642	-3	0	10	Audio	50540187	-5.70601	0.1497141	7.987949	0.2650048	0.5833655	-0.1079567
C	27	50540222	0	0	10	Audio	50544700	-2.306238	0.05353029	9.606568	0.2124792	0.5854517	-0.1277968
C	28	50544735	5	0	10	Audio	50549056	2.892128	0.03335602	9.554693	0.1393069	0.5868101	-0.1148692
C	29	50549091	-5	0	10	Audio	50551368	-5.842754	0.2019446	7.888681	0.2659326	0.5827506	-0.1065479
C	30	50551403	3	0	10	Audio	50557422	0.9392143	-0.01992552	9.895261	0.1646729	0.5872518	-0.1255265
C	31	50557457	-3	0	10	Audio	50559734	-5.886446	0.1085472	7.848184	0.2686909	0.5838074	-0.1062602
C	32	50559769	0	0	10	Audio	50564816	-0.7665212	0.04788322	9.880566	0.1905378	0.5857621	-0.128405
C	33	50564851	5	0	10	Audio	50569206	1.067404	0.01197637	9.887217	0.1654997	0.5864505	-0.1248408
C	34	50569241	-5	0	10	Audio	50572457	-5.810001	0.1370773	7.909067	0.266848	0.583495	-0.1070027
C	35	50572492	3	0	10	Audio	50575740	1.337239	0.00214852	9.859104	0.1614392	0.5866779	-0.1239104
C	36	50575776	-3	0	10	Audio	50577963	-5.699616	0.1290959	7.991149	0.2628105	0.5838729	-0.1099256
C	37	50577999	0	0	10	Audio	50580700	-1.661505	0.04516412	9.751451	0.2036566	0.5856013	-0.1285208
C	38	50580735	5	0	10	Audio	50583828	3.488369	0.03390766	9.366275	0.1307236	0.5870928	-0.1102735
C	39	50583863	-5	0	10	Audio	50586453	-5.779128	0.1647501	7.934453	0.2652999	0.5832307	-0.1075949
C	40	50586488	3	0	10	Audio	50589524	2.162322	0.02810402	9.73045	0.1484637	0.5868195	-0.1192698
C	41	50589559	-3	0	10	Audio	50591635	-5.861696	0.1557592	7.870902	0.26682	0.5833123	-0.1067696
C	42	50591670	0	0	10	Audio	50597131	-1.500937	0.03547211	9.780054	0.2024921	0.5856029	-0.1285505
C	43	50597166	5	0	10	Audio	50600873	2.631325	-0.00295471	9.621666	0.1417471	0.5873826	-0.1168282
C	44	50600908	-5	0	10	Audio	50603263	-5.850603	0.146775	7.878773	0.2668495	0.5834163	-0.1068939
C	45	50603298	3	0	10	Audio	50610300	2.229842	0.002351653	9.714694	0.1461832	0.5874054	-0.1189642
C	46	50610335	-3	0	10	Audio	50612858	-5.870148	0.1648615	7.865045	0.2654762	0.5833442	-0.1076424
C	47	50612893	0	0	10	Audio	50615807	-1.101616	0.01858641	9.839953	0.195607	0.5860459	-0.1289956
C	48	50615842	5	0	10	Audio	50619292	3.842446	0.03483517	9.234411	0.1255383	0.5872995	-0.1071167
C	49	50619327	-5	0	10	Audio	50621302	-5.822169	0.1616796	7.901614	0.262037	0.583744	-0.1101933
