# Supplementary material for: Generic HRTFs May be Good Enough in Virtual Reality. Improving Source Localization through Cross-Modal Plasticity
Source: Front Neurosci. 2018 Feb 2;12:21. doi: 10.3389/fnins.2018.00021 (PMC5801410; doi:10.3389/fnins.2018.00021)
Supplement: Supplementary file 2 [file DataSheet1.ZIP › results/a_av/1_12_Responses.txt]

A	0	53298646	0	0	10	Audio	53303413	-0.5865617	-0.05160718	9.889156	0.1840759	0.5877116	-0.1299323
A	1	53303449	-3	0	10	Audio	53305937	-3.102402	0.008043122	9.359376	0.2183871	0.5868216	-0.1286227
A	2	53305972	3	0	10	Audio	53308551	3.075674	0.001916837	9.498705	0.1380292	0.5870176	-0.1144447
A	3	53308586	5	0	10	Audio	53310752	4.8005	0.05990703	8.798374	0.1183826	0.586228	-0.1002505
A	4	53310787	-5	0	10	Audio	53313566	-4.76266	0.06542404	8.59973	0.2383719	0.5866687	-0.1239584
A	5	53313601	0	0	10	Audio	53316683	-0.3142389	-0.03777235	9.908133	0.1799459	0.5876287	-0.1292678
A	6	53316718	-3	0	10	Audio	53318726	-3.327196	-0.05164223	9.272159	0.2197062	0.5879816	-0.1297089
A	7	53318761	3	0	10	Audio	53320637	2.584701	0.02728428	9.63558	0.1424489	0.5869901	-0.1166961
A	8	53320672	5	0	10	Audio	53323351	4.403856	0.04107542	8.993218	0.1240861	0.5862346	-0.1046449
A	9	53323386	-5	0	10	Audio	53326155	-4.126547	0.1059005	8.939603	0.2330302	0.5853819	-0.1240023
A	10	53326190	0	0	10	Audio	53328847	-0.1232732	0.04593522	9.922326	0.178329	0.5863964	-0.1276335
A	11	53328882	-3	0	10	Audio	53330555	-2.419137	-0.02678781	9.570393	0.2075741	0.5875613	-0.1305213
A	12	53330591	3	0	10	Audio	53332544	3.05046	0.06556477	9.510962	0.1397979	0.585995	-0.1141062
A	13	53332580	5	0	10	Audio	53334521	4.420004	0.004947912	8.98281	0.123939	0.5866489	-0.1051053
A	14	53334556	-5	0	10	Audio	53336923	-4.200245	0.01819069	8.896976	0.2343128	0.5865614	-0.1250197
A	15	53336958	0	0	10	Audio	53339235	-0.59523	0.001330923	9.892505	0.1842746	0.5870036	-0.129177
A	16	53339270	-3	0	10	Audio	53340922	-2.003298	0.02634103	9.678602	0.2020619	0.5868217	-0.1299141
A	17	53340958	3	0	10	Audio	53343077	2.529263	-0.004075635	9.646796	0.1419218	0.587602	-0.1171822
A	18	53343112	5	0	10	Audio	53345144	4.379225	0.02514304	9.003458	0.1235424	0.58657	-0.1047093
A	19	53345179	-5	0	10	Audio	53348537	-4.499753	-0.01490121	8.739705	0.2395843	0.5868426	-0.123778
A	20	53348573	0	0	10	Audio	53350740	0.1646983	0.02566577	9.92611	0.171853	0.5871536	-0.1272187
A	21	53350775	-3	0	10	Audio	53352828	-2.170002	0.07779004	9.642755	0.2060361	0.5858301	-0.1286878
A	22	53352863	3	0	10	Audio	53355029	2.863178	-0.002580989	9.560116	0.1383342	0.5874951	-0.1152027
A	23	53355064	5	0	10	Audio	53356593	4.051322	0.01812322	9.147981	0.1256252	0.5869803	-0.1067506
A	24	53356628	-5	0	10	Audio	53360324	-4.142818	0.01855696	8.925178	0.2298995	0.5872545	-0.1269318
C	25	53420364	0	0	10	Audio	53423445	0.06668906	-0.1094617	9.914763	0.1717265	0.5891705	-0.1294203
C	26	53423480	-3	0	10	Audio	53426092	-3.335325	0.05695863	9.27758	0.2200755	0.5864244	-0.1279256
C	27	53426128	3	0	10	Audio	53429198	2.722352	0.01838059	9.599811	0.1431073	0.5866768	-0.1166346
C	28	53429232	5	0	10	Audio	53431789	4.416119	0.0692894	8.989594	0.1246989	0.5857739	-0.1044535
C	29	53431824	-5	0	10	Audio	53434291	-4.786979	0.09541555	8.587919	0.2458915	0.5849218	-0.1192822
C	30	53434326	0	0	10	Audio	53436536	0.02187042	0.0136695	9.923717	0.1779737	0.5865629	-0.1277599
C	31	53436571	-3	0	10	Audio	53439094	-3.124588	-1.918152E-05	9.350893	0.2161777	0.5874007	-0.1295596
C	32	53439129	3	0	10	Audio	53442556	2.417253	0.008959901	9.674135	0.1450205	0.5871129	-0.1180783
C	33	53442592	5	0	10	Audio	53444780	4.300208	0.0928724	9.044744	0.1237961	0.5859109	-0.1039867
C	34	53444815	-5	0	10	Audio	53448164	-4.645034	0.04700334	8.665112	0.2363192	0.5870122	-0.1249694
C	35	53448199	0	0	10	Audio	53450721	0.2905952	0.005584728	9.924315	0.1713777	0.587201	-0.1271659
C	36	53450757	-3	0	10	Audio	53452878	-2.571002	0.02714975	9.53166	0.2085404	0.5870335	-0.1298829
C	37	53452913	3	0	10	Audio	53456318	4.094659	0.09566255	9.13533	0.1295295	0.5852849	-0.1071139
C	38	53456353	5	0	10	Audio	53458184	5.334578	0.02392168	8.494856	0.1139697	0.5863251	-0.09663471
C	39	53458218	-5	0	10	Audio	53461736	-3.839943	0.1037493	9.072578	0.2246382	0.5862591	-0.1269388
C	40	53461771	0	0	10	Audio	53463645	0.4653524	0.06294771	9.925202	0.1699692	0.5863242	-0.1258465
C	41	53463680	-3	0	10	Audio	53466494	-3.109948	0.01077641	9.356921	0.2163078	0.5871868	-0.1293073
C	42	53466529	3	0	10	Audio	53469398	3.144845	0.05496318	9.481415	0.1381125	0.5862181	-0.1134842
C	43	53469433	5	0	10	Audio	53471777	4.562523	0.1183647	8.922965	0.1214752	0.5854889	-0.1016482
C	44	53471812	-5	0	10	Audio	53474615	-4.202477	-0.01854323	8.892857	0.2320045	0.5875258	-0.1267231
C	45	53474649	0	0	10	Audio	53477239	0.4771559	0.04705174	9.923799	0.1677079	0.586911	-0.1259552
C	46	53477275	-3	0	10	Audio	53480278	-2.789883	0.07294555	9.468574	0.2114405	0.5864252	-0.1289859
C	47	53480313	3	0	10	Audio	53483036	0.8965821	-0.02729492	9.897792	0.1627391	0.5877878	-0.1255758
C	48	53483072	5	0	10	Audio	53485449	3.775157	0.03366221	9.260582	0.1308001	0.5864388	-0.1094692
C	49	53485484	-5	0	10	Audio	53489861	-5.085811	0.03551645	8.402554	0.2472893	0.5862399	-0.1203275
