# Supplementary material for: Generic HRTFs May be Good Enough in Virtual Reality. Improving Source Localization through Cross-Modal Plasticity
Source: Front Neurosci. 2018 Feb 2;12:21. doi: 10.3389/fnins.2018.00021 (PMC5801410; doi:10.3389/fnins.2018.00021)
Supplement: Supplementary file 2 [file DataSheet1.ZIP › results/a_av/1_13_Responses.txt]

A	0	50095530	3	0	10	Audio	50098274	2.582176	-0.046373	9.630549	0.1513287	0.586512	-0.120101
A	1	50098311	-3	0	10	Audio	50099816	-2.242619	0.01740117	9.620334	0.2132535	0.5857208	-0.1280227
A	2	50099851	5	0	10	Audio	50101256	2.647812	0.01255156	9.618653	0.1514986	0.5856601	-0.1191451
A	3	50101292	-5	0	10	Audio	50102530	-2.549474	0.04643125	9.539294	0.2167139	0.5854142	-0.1272695
A	4	50102565	0	0	10	Audio	50103948	1.610787	-0.07222073	9.817899	0.163691	0.5868213	-0.1247536
A	5	50103984	3	0	10	Audio	50105144	0.8616146	-0.05148219	9.898311	0.1739618	0.5864738	-0.1269022
A	6	50105179	-3	0	10	Audio	50106573	-1.976281	0.006879877	9.68328	0.2106338	0.585749	-0.1282985
A	7	50106610	5	0	10	Audio	50108316	3.001885	0.01811857	9.521957	0.1453333	0.5858184	-0.1166411
A	8	50108351	-5	0	10	Audio	50109924	-2.811497	0.02213652	9.458056	0.220121	0.5857529	-0.1271608
A	9	50109959	0	0	10	Audio	50111577	3.049156	-0.01473003	9.505404	0.1482786	0.5858005	-0.1179549
A	10	50111612	3	0	10	Audio	50112985	2.27393	-0.02175622	9.70354	0.1563199	0.586068	-0.1214808
A	11	50113020	-3	0	10	Audio	50114716	-2.356473	0.0009208433	9.589468	0.2145465	0.5859692	-0.1281618
A	12	50114751	5	0	10	Audio	50116213	2.69738	-0.009790648	9.604208	0.1540475	0.5855986	-0.1200773
A	13	50116248	-5	0	10	Audio	50117855	-2.693663	-0.001586724	9.492971	0.2204861	0.5858269	-0.1271864
A	14	50117890	0	0	10	Audio	50119408	2.749699	0.01831181	9.592577	0.1537312	0.5852159	-0.1194936
A	15	50119443	3	0	10	Audio	50121250	1.738832	-0.0122395	9.80337	0.1649853	0.5857387	-0.1238733
A	16	50121285	-3	0	10	Audio	50123049	-1.070761	-0.005831111	9.842191	0.2006398	0.5857031	-0.1286854
A	17	50123084	5	0	10	Audio	50124903	2.139381	0.002573084	9.733173	0.1591421	0.5856363	-0.1219496
A	18	50124938	-5	0	10	Audio	50126355	-2.692098	0.05357165	9.497538	0.2195216	0.5852041	-0.1266294
A	19	50126390	0	0	10	Audio	50129036	0.865126	-0.01320719	9.901023	0.1737588	0.5860024	-0.1263251
A	20	50129071	3	0	10	Audio	50130086	1.182656	-0.01361625	9.874535	0.16983	0.5859944	-0.1254358
A	21	50130121	-3	0	10	Audio	50131783	-1.821331	0.01887281	9.717691	0.2107918	0.5853473	-0.1278322
A	22	50131818	5	0	10	Audio	50133493	2.071419	0.0188743	9.747672	0.1605602	0.585372	-0.1221032
A	23	50133528	-5	0	10	Audio	50135380	-3.435055	0.02902628	9.236884	0.2279802	0.5857376	-0.125648
A	24	50135416	0	0	10	Audio	50138631	1.085087	0.01647038	9.885975	0.1710734	0.5856121	-0.125289
C	25	50198671	3	0	10	Audio	50201517	1.107618	-0.02271395	9.881025	0.1668911	0.5866089	-0.1253983
C	26	50201552	-3	0	10	Audio	50202980	-1.950768	0.01781179	9.689788	0.2083723	0.585844	-0.1285726
C	27	50203015	5	0	10	Audio	50204432	2.250123	0.0286851	9.712371	0.155681	0.5855507	-0.1206324
C	28	50204468	-5	0	10	Audio	50205772	-2.687696	0.03311891	9.497398	0.2189558	0.5855411	-0.1270994
C	29	50205808	0	0	10	Audio	50207214	2.174445	0.009520482	9.726638	0.1571315	0.5857278	-0.1213662
C	30	50207249	3	0	10	Audio	50208431	0.6585882	-0.03332512	9.911208	0.1752104	0.5864019	-0.1270708
C	31	50208466	-3	0	10	Audio	50209704	-3.559581	0.05784936	9.189057	0.2296507	0.5853489	-0.1248153
C	32	50209740	5	0	10	Audio	50210844	2.675378	0.01631064	9.611876	0.1530002	0.5854065	-0.1194391
C	33	50210879	-5	0	10	Audio	50212062	-3.105542	0.05123378	9.3615	0.2229754	0.5855122	-0.1264016
C	34	50212097	0	0	10	Audio	50214038	2.111194	-0.04980962	9.734693	0.1578522	0.5864797	-0.1225049
C	35	50214074	3	0	10	Audio	50215055	1.101875	-0.08718191	9.876429	0.1696467	0.5870776	-0.1266247
C	36	50215090	-3	0	10	Audio	50216719	-2.517856	0.03889228	9.547809	0.2174641	0.5853673	-0.1271154
C	37	50216754	5	0	10	Audio	50218138	3.468283	0.07912977	9.376551	0.1420332	0.5847735	-0.1137149
C	38	50218173	-5	0	10	Audio	50219791	-3.127331	0.04029144	9.352977	0.2227091	0.5857406	-0.1267102
C	39	50219826	0	0	10	Audio	50221355	2.015425	0.02398057	9.758626	0.159163	0.5855417	-0.1218446
C	40	50221391	3	0	10	Audio	50222192	1.176785	0.01630778	9.877325	0.1689648	0.5857266	-0.1249158
C	41	50222228	-3	0	10	Audio	50223611	-2.55036	-0.03574954	9.532793	0.2176984	0.586391	-0.1282387
C	42	50223646	5	0	10	Audio	50225063	1.987043	0.02846558	9.764186	0.1617878	0.5852342	-0.12233
C	43	50225099	-5	0	10	Audio	50226549	-3.375292	0.0767094	9.263667	0.2287515	0.5848837	-0.1244853
C	44	50226584	0	0	10	Audio	50228447	2.542059	0.04177107	9.647078	0.1549988	0.5850544	-0.1197815
C	45	50228483	3	0	10	Audio	50229464	1.325843	-0.009147931	9.859571	0.1680376	0.585935	-0.1249225
C	46	50229500	-3	0	10	Audio	50231151	-3.484892	0.08485408	9.221191	0.228904	0.5849468	-0.1245234
C	47	50231186	5	0	10	Audio	50232659	2.203025	0.04751344	9.723535	0.1561396	0.5853326	-0.1205387
C	48	50232694	-5	0	10	Audio	50234178	-3.824311	-0.01386951	9.070644	0.232862	0.5863902	-0.1252129
C	49	50234212	0	0	10	Audio	50237115	1.11595	0.002134632	9.882118	0.1704289	0.5858233	-0.1253817
