# Supplementary material for: Generic HRTFs May be Good Enough in Virtual Reality. Improving Source Localization through Cross-Modal Plasticity
Source: Front Neurosci. 2018 Feb 2;12:21. doi: 10.3389/fnins.2018.00021 (PMC5801410; doi:10.3389/fnins.2018.00021)
Supplement: Supplementary file 2 [file DataSheet1.ZIP › results/a_av/1_14_Responses.txt]

A	0	59054407	5	0	10	Audio	59062041	2.195809	0.03835906	9.724371	0.1482763	0.5866536	-0.1189892
A	1	59062076	3	0	10	Audio	59071244	0.05342884	-0.004950155	9.922872	0.1787934	0.5866125	-0.1279541
A	2	59071280	-3	0	10	Audio	59080739	-3.868599	0.1076788	9.060035	0.2358446	0.5844104	-0.1220688
A	3	59080774	0	0	10	Audio	59085508	1.273694	-0.01069139	9.865271	0.1674485	0.5861039	-0.124965
A	4	59085543	-5	0	10	Audio	59091741	-3.499501	0.06222231	9.213728	0.23228	0.5848569	-0.1235857
A	5	59091776	5	0	10	Audio	59095986	3.342033	0.02811177	9.415943	0.1454074	0.5851923	-0.115898
A	6	59096021	3	0	10	Audio	59101727	1.5048	-0.005645502	9.83775	0.1678836	0.5856616	-0.1245669
A	7	59101762	-3	0	10	Audio	59106385	-1.993054	0.05045695	9.682652	0.2119136	0.5850527	-0.1273982
A	8	59106420	0	0	10	Audio	59117342	0.224586	0.02378125	9.926009	0.1827595	0.585438	-0.1272264
A	9	59117378	-5	0	10	Audio	59124983	-2.858592	0.06682362	9.446176	0.2226021	0.5849234	-0.125793
A	10	59125018	5	0	10	Audio	59129529	2.979254	0.04876358	9.530828	0.151814	0.5847515	-0.1181649
A	11	59129564	3	0	10	Audio	59133874	-0.4387489	0.01647193	9.904943	0.1929861	0.5853558	-0.1281047
A	12	59133909	-3	0	10	Audio	59137828	-3.296519	0.03983111	9.291018	0.2315608	0.5849467	-0.1238766
A	13	59137863	0	0	10	Audio	59145345	0.1116052	0.1273696	9.932474	0.1864739	0.583884	-0.1258932
A	14	59145380	-5	0	10	Audio	59153901	-3.970702	0.02685655	9.007544	0.2398908	0.5851943	-0.1217455
A	15	59153936	5	0	10	Audio	59158436	3.77121	0.0736763	9.265026	0.141902	0.5844595	-0.1132455
A	16	59158471	3	0	10	Audio	59166579	2.666181	0.04792668	9.616535	0.1547909	0.5848455	-0.1194499
A	17	59166614	-3	0	10	Audio	59176140	-1.837068	0.07814266	9.718562	0.2143707	0.5842673	-0.1262434
A	18	59176176	0	0	10	Audio	59183513	0.9144194	-0.02742617	9.89651	0.1755688	0.5859216	-0.1265958
A	19	59183548	-5	0	10	Audio	59188874	-5.115582	0.0007259361	8.380797	0.2611398	0.5850421	-0.1123881
A	20	59188910	5	0	10	Audio	59196257	4.850976	0.13527	8.777227	0.1273224	0.5838852	-0.1036841
A	21	59196293	3	0	10	Audio	59201998	1.857837	0.05566127	9.788863	0.1622762	0.5850146	-0.1222216
A	22	59202034	-3	0	10	Audio	59210801	-2.319621	0.009714734	9.59988	0.2182499	0.5853795	-0.1270189
A	23	59210836	0	0	10	Audio	59214486	0.5361315	0.09354885	9.925067	0.1793466	0.5844892	-0.1256263
A	24	59214522	-5	0	10	Audio	59219859	-4.589725	0.09503932	8.699448	0.2457614	0.5845653	-0.1188975
C	25	59279900	5	0	10	Audio	59292452	3.49246	0.06629653	9.367188	0.138291	0.5853854	-0.1125192
C	26	59292487	3	0	10	Audio	59296250	2.554468	0.03731961	9.643738	0.1503303	0.5856491	-0.1186495
C	27	59296285	-3	0	10	Audio	59300283	-4.961933	0.08930393	8.483452	0.2498621	0.5847809	-0.1175038
C	28	59300318	0	0	10	Audio	59303343	1.947887	0.04165317	9.77221	0.1588978	0.585457	-0.1216547
C	29	59303379	-5	0	10	Audio	59309308	-3.305509	0.04608996	9.288094	0.2266444	0.5854484	-0.1256059
C	30	59309343	5	0	10	Audio	59314446	4.337644	0.05584736	9.024989	0.1352823	0.5846499	-0.1098495
C	31	59314481	3	0	10	Audio	59316613	0.128282	0.07798727	9.929489	0.1814456	0.5850469	-0.126595
C	32	59316648	-3	0	10	Audio	59319517	-3.658813	0.07146616	9.14882	0.2337564	0.5848092	-0.1231344
C	33	59319552	0	0	10	Audio	59323125	1.11991	0.1780463	9.893135	0.1698175	0.5836835	-0.1227292
C	34	59323161	-5	0	10	Audio	59327269	-4.398658	0.1289727	8.804324	0.237249	0.5849844	-0.1223313
C	35	59327305	5	0	10	Audio	59330553	4.445228	0.1344134	8.980441	0.131896	0.5839226	-0.106795
C	36	59330588	3	0	10	Audio	59338294	-0.137286	0.02807046	9.920612	0.1814467	0.5861576	-0.1278557
C	37	59338329	-3	0	10	Audio	59341177	-4.159601	0.03875185	8.91858	0.2323238	0.5865336	-0.125517
C	38	59341212	0	0	10	Audio	59348079	-0.3698713	0.08752544	9.914004	0.1853027	0.5852658	-0.1273497
C	39	59348114	-5	0	10	Audio	59350782	-4.764609	0.07603921	8.59942	0.2393871	0.5863068	-0.1232188
C	40	59350818	5	0	10	Audio	59353753	3.581763	0.1480405	9.340772	0.1395451	0.5840852	-0.1115169
C	41	59353789	3	0	10	Audio	59358535	-2.170306	0.1320312	9.646196	0.2128421	0.5841418	-0.1262633
C	42	59358569	-3	0	10	Audio	59361952	-4.737846	0.09313311	8.616095	0.249083	0.5844315	-0.1173995
C	43	59361987	0	0	10	Audio	59365281	-0.2615567	0.09784432	9.9203	0.1905263	0.5843278	-0.1267746
C	44	59365316	-5	0	10	Audio	59371089	-5.121995	0.1428223	8.387885	0.2525801	0.5839727	-0.1152966
C	45	59371124	5	0	10	Audio	59374060	3.999149	0.1593517	9.179643	0.1369232	0.5836585	-0.1094872
C	46	59374095	3	0	10	Audio	59377836	1.285351	0.04664643	9.868134	0.1718384	0.584885	-0.1246215
C	47	59377871	-3	0	10	Audio	59380886	-3.340581	0.137777	9.281086	0.2313031	0.5837306	-0.1225045
C	48	59380920	0	0	10	Audio	59383444	1.74347	0.1476229	9.813437	0.165606	0.5836701	-0.1216001
C	49	59383479	-5	0	10	Audio	59387063	-4.649398	0.1226568	8.668303	0.2477316	0.5840479	-0.1174803
