# Supplementary material for: Generic HRTFs May be Good Enough in Virtual Reality. Improving Source Localization through Cross-Modal Plasticity
Source: Front Neurosci. 2018 Feb 2;12:21. doi: 10.3389/fnins.2018.00021 (PMC5801410; doi:10.3389/fnins.2018.00021)
Supplement: Supplementary file 2 [file DataSheet1.ZIP › results/a_av/1_15_Responses.txt]

A	0	55880944	5	0	10	AV	55884041	4.473793	0.07509692	8.962746	0.1279815	0.5850835	-0.1058041
A	1	55884077	0	0	10	AV	55887325	0.2673296	-0.006439734	9.923615	0.1769554	0.5864962	-0.1275051
A	2	55887360	-3	0	10	AV	55890140	-4.130625	0.1070751	8.937711	0.2324325	0.5854825	-0.124277
A	3	55890175	-5	0	10	AV	55892776	-5.111759	0.07975645	8.389721	0.2454963	0.5860234	-0.1207592
A	4	55892811	3	0	10	AV	55895356	4.041133	0.05606605	9.155136	0.131474	0.5855465	-0.1087167
A	5	55895391	5	0	10	AV	55897992	4.731346	0.1090735	8.83778	0.1223745	0.5850887	-0.1017691
A	6	55898027	0	0	10	AV	55901075	-0.2148278	-0.007661153	9.915079	0.1790046	0.5871755	-0.1286169
A	7	55901110	-3	0	10	AV	55905107	-3.724811	0.0621096	9.120022	0.2248468	0.5864733	-0.1271404
A	8	55905142	-5	0	10	AV	55906794	-4.968754	0.07325645	8.47807	0.2412432	0.5865791	-0.1229285
A	9	55906829	3	0	10	AV	55911307	3.199975	0.04594738	9.463469	0.1389513	0.5860715	-0.1137524
A	10	55911341	5	0	10	AV	55913831	4.809982	0.1855651	8.802083	0.1197892	0.5845183	-0.09891029
A	11	55913866	0	0	10	AV	55917796	0.1807008	0.01924498	9.925697	0.1721642	0.5871395	-0.1272714
A	12	55917831	-3	0	10	AV	55920801	-3.240774	0.07395138	9.314273	0.2170506	0.586523	-0.128474
A	13	55920836	-5	0	10	AV	55923292	-4.6924	0.08897479	8.641674	0.2372305	0.5863585	-0.1239474
A	14	55923327	3	0	10	AV	55926319	3.369453	0.07722957	9.410285	0.137414	0.5856162	-0.1123311
A	15	55926354	5	0	10	AV	55928363	5.319695	0.1226317	8.511453	0.1164422	0.5848012	-0.09652644
A	16	55928398	0	0	10	AV	55930776	-0.2243905	0.01950509	9.916657	0.1758181	0.5874336	-0.1283433
A	17	55930811	-3	0	10	AV	55935310	-3.989119	0.1013104	9.004501	0.2279215	0.586048	-0.1260165
A	18	55935345	-5	0	10	AV	55937086	-5.056969	0.1648224	8.430294	0.2428339	0.5851905	-0.120737
A	19	55937121	3	0	10	AV	55942191	3.182458	0.05962403	9.469981	0.1360568	0.5864544	-0.1126405
A	20	55942226	5	0	10	AV	55944391	4.888463	0.1118746	8.755641	0.117232	0.5856699	-0.09848975
A	21	55944427	0	0	10	AV	55946949	-0.121601	0.07618697	9.924419	0.1757727	0.5864592	-0.1272439
A	22	55946984	-3	0	10	AV	55951138	-2.527126	0.03345699	9.544769	0.2082579	0.5868878	-0.1297407
A	23	55951173	-5	0	10	AV	55954020	-4.436701	0.09087522	8.781659	0.2345955	0.5861199	-0.1244332
A	24	55954055	3	0	10	AV	55957014	2.835845	0.05746753	9.572096	0.14364	0.5858846	-0.1159148
C	25	56017053	5	0	10	AV	56020100	5.165097	0.1235446	8.602617	0.1171087	0.5849771	-0.097362
C	26	56020136	0	0	10	AV	56023083	0.6231662	0.02854354	9.917354	0.1691185	0.5865633	-0.1259135
C	27	56023118	-3	0	10	AV	56025250	-4.166282	0.1168279	8.921021	0.2298687	0.5859399	-0.1254453
C	28	56025290	-5	0	10	AV	56026746	-5.149439	0.1460336	8.370633	0.243402	0.5856265	-0.1210559
C	29	56026782	3	0	10	AV	56028891	3.643559	0.1034565	9.315275	0.133414	0.5854301	-0.1097625
C	30	56028927	5	0	10	AV	56030533	4.807846	0.1134079	8.798442	0.1199376	0.5853116	-0.100186
C	31	56030568	0	0	10	AV	56035001	0.1796287	0.05468829	9.928169	0.1746462	0.5862505	-0.1267881
C	32	56035036	-3	0	10	AV	56038352	-3.294966	0.06499948	9.293439	0.219497	0.5863178	-0.1278955
C	33	56038387	-5	0	10	AV	56041279	-4.739841	0.1368659	8.618073	0.2371429	0.5858393	-0.1233696
C	34	56041314	3	0	10	AV	56044138	4.111132	0.1565051	9.132314	0.1277678	0.5848455	-0.1053312
C	35	56044173	5	0	10	AV	56049991	4.557039	0.09531231	8.924034	0.1234914	0.5853991	-0.1030483
C	36	56050026	0	0	10	AV	56053923	0.02734049	0.02767135	9.924813	0.1767403	0.5865727	-0.1275521
C	37	56053958	-3	0	10	AV	56057050	-3.232494	0.05586601	9.316036	0.2185423	0.5864614	-0.1281982
C	38	56057086	-5	0	10	AV	56059251	-4.667159	0.07790472	8.655087	0.2372194	0.5864421	-0.1240475
C	39	56059286	3	0	10	AV	56061686	3.595187	0.0733474	9.330944	0.1367798	0.5853419	-0.1116208
C	40	56061721	5	0	10	AV	56063730	5.164313	0.1102292	8.602121	0.1178667	0.5849996	-0.09803546
C	41	56063765	0	0	10	AV	56065964	-0.09451069	0.03825278	9.922689	0.1743752	0.5871461	-0.1277423
C	42	56065999	-3	0	10	AV	56068857	-3.520288	0.06801756	9.205772	0.2186462	0.5870847	-0.1288778
C	43	56068892	-5	0	10	AV	56071292	-4.645828	0.1266006	8.670576	0.2332908	0.5865637	-0.1252984
C	44	56071328	3	0	10	AV	56074576	3.298885	0.07200976	9.433396	0.1353265	0.5861859	-0.1118785
C	45	56074611	5	0	10	AV	56076687	5.095805	0.1293203	8.642643	0.1145998	0.5855383	-0.09601855
C	46	56076722	0	0	10	AV	56079167	0.03149852	0.04025353	9.925768	0.1751045	0.586684	-0.1273683
C	47	56079202	-3	0	10	AV	56083166	-2.949802	0.02700229	9.413265	0.2146938	0.5868513	-0.1291297
C	48	56083201	-5	0	10	AV	56085869	-4.790465	0.1105593	8.587	0.237505	0.5862986	-0.1237951
C	49	56085904	3	0	10	AV	56089365	2.950358	0.05662365	9.539763	0.1425105	0.5858539	-0.1153204
