# Supplementary material for: Generic HRTFs May be Good Enough in Virtual Reality. Improving Source Localization through Cross-Modal Plasticity
Source: Front Neurosci. 2018 Feb 2;12:21. doi: 10.3389/fnins.2018.00021 (PMC5801410; doi:10.3389/fnins.2018.00021)
Supplement: Supplementary file 2 [file DataSheet1.ZIP › results/a_av/1_16_Responses.txt]

A	0	52906828	5	0	10	Audio	52912444	0.4748663	0.007546019	9.921064	0.1767619	0.5859794	-0.1268858
A	1	52912480	-3	0	10	Audio	52915671	-3.877613	0.07781489	9.05388	0.2337106	0.585115	-0.1235067
A	2	52915707	0	0	10	Audio	52918855	-0.2099714	-0.02509503	9.913968	0.1848019	0.5865027	-0.1286837
A	3	52918890	3	0	10	Audio	52921972	2.25097	0.03373707	9.712557	0.1516096	0.5860459	-0.1196559
A	4	52922007	-5	0	10	Audio	52925981	-3.372705	0.02175696	9.260626	0.2260806	0.5859874	-0.1263413
A	5	52926017	5	0	10	Audio	52929701	2.987218	0.03109462	9.527223	0.1439746	0.5858733	-0.1160629
A	6	52929736	-3	0	10	Audio	52933108	-3.059213	0.03441889	9.376497	0.2216615	0.5858384	-0.1270046
A	7	52933143	0	0	10	Audio	52936347	0.964334	-0.01034145	9.894074	0.1702301	0.5862451	-0.1258183
A	8	52936382	3	0	10	Audio	52939061	3.390656	0.03991885	9.400454	0.1376372	0.5859866	-0.112929
A	9	52939096	-5	0	10	Audio	52942502	-3.756166	0.02337624	9.103539	0.2346463	0.5855113	-0.1237117
A	10	52942537	5	0	10	Audio	52945897	3.60162	0.05991704	9.327646	0.1372291	0.585426	-0.1119827
A	11	52945932	-3	0	10	Audio	52949338	-3.372338	0.01069809	9.259914	0.2290702	0.5857292	-0.1253907
A	12	52949373	0	0	10	Audio	52952096	1.126271	-0.01944273	9.879542	0.1667314	0.5865565	-0.1252961
A	13	52952132	3	0	10	Audio	52954006	2.226424	0.01472748	9.716326	0.1525406	0.5861869	-0.1201971
A	14	52954042	-5	0	10	Audio	52957503	-3.679619	0.03580577	9.137378	0.2326911	0.5854586	-0.1241814
A	15	52957538	5	0	10	Audio	52961077	3.269872	0.05726291	9.441839	0.140458	0.5855692	-0.1139142
A	16	52961113	-3	0	10	Audio	52965589	-3.187998	0.05014349	9.331896	0.2248278	0.5854246	-0.1259503
A	17	52965625	0	0	10	Audio	52969745	0.4461384	-0.01624082	9.920058	0.176683	0.5863423	-0.1272821
A	18	52969780	3	0	10	Audio	52973699	2.867391	-0.0004026182	9.559109	0.1460764	0.5861686	-0.1174169
A	19	52973734	-5	0	10	Audio	52977273	-3.640269	0.04090471	9.15437	0.2300755	0.5856759	-0.1250918
A	20	52977308	5	0	10	Audio	52982780	4.883055	0.08579983	8.756656	0.1194644	0.5855574	-0.1001614
A	21	52982815	-3	0	10	Audio	52986186	-3.151832	0.02532024	9.343107	0.2298877	0.5851155	-0.1244875
A	22	52986222	0	0	10	Audio	52991280	0.5498036	-0.008859683	9.917496	0.1771417	0.586023	-0.1270043
A	23	52991315	3	0	10	Audio	52995290	4.296635	0.02085872	9.041002	0.1276794	0.5860813	-0.1069538
A	24	52995325	-5	0	10	Audio	52997982	-4.07547	0.04187794	8.959456	0.2387069	0.5852954	-0.1222469
C	25	53058022	5	0	10	Audio	53061517	4.268569	0.06393434	9.056937	0.127986	0.5855772	-0.10648
C	26	53061551	-3	0	10	Audio	53065203	-3.068644	0.03241755	9.373065	0.2215794	0.5858964	-0.1270844
C	27	53065238	0	0	10	Audio	53069927	0.7847414	-0.002975512	9.906857	0.1700828	0.5864894	-0.1260619
C	28	53069962	3	0	10	Audio	53072809	4.355068	0.00142784	9.012747	0.1266862	0.5863588	-0.1066501
C	29	53072844	-5	0	10	Audio	53075970	-3.756581	0.06363614	9.106396	0.2318222	0.5853425	-0.1242719
C	30	53076005	5	0	10	Audio	53080517	5.717157	0.1335369	8.260159	0.111871	0.5846953	-0.09220512
C	31	53080551	-3	0	10	Audio	53083756	-3.624439	0.02010502	9.159407	0.2317132	0.585702	-0.1247169
C	32	53083791	0	0	10	Audio	53086771	1.804308	0.0115586	9.794643	0.159194	0.5860282	-0.1224293
C	33	53086807	3	0	10	Audio	53089754	4.12738	-0.0006623752	9.1141	0.12861	0.586508	-0.1081456
C	34	53089789	-5	0	10	Audio	53093585	-4.338346	0.06403489	8.830907	0.2406532	0.5852144	-0.121517
C	35	53093620	5	0	10	Audio	53097148	4.939218	0.09957357	8.727392	0.119068	0.5853566	-0.09955025
C	36	53097183	-3	0	10	Audio	53100923	-3.809333	0.05188699	9.082424	0.2328334	0.5854612	-0.1241469
C	37	53100959	0	0	10	Audio	53103225	1.214754	0.04168124	9.875298	0.1660376	0.5857255	-0.1241507
C	38	53103260	3	0	10	Audio	53106397	2.579808	-0.02693813	9.632682	0.1461252	0.5870177	-0.1184715
C	39	53106432	-5	0	10	Audio	53109245	-4.342275	0.04185743	8.827186	0.2404274	0.5855604	-0.1220031
C	40	53109282	5	0	10	Audio	53113423	4.732248	0.06216342	8.833897	0.1210464	0.5858553	-0.1018361
C	41	53113458	-3	0	10	Audio	53117008	-2.815135	0.04546286	9.458613	0.2173578	0.5858389	-0.1276645
C	42	53117043	0	0	10	Audio	53119845	1.231738	-0.01285951	9.869584	0.1648419	0.5865522	-0.1247742
C	43	53119880	3	0	10	Audio	53122325	2.933013	-0.01903306	9.539109	0.1420661	0.5868776	-0.1163684
C	44	53122360	-5	0	10	Audio	53126871	-4.807453	0.09663387	8.576087	0.2489731	0.584514	-0.1175474
C	45	53126906	5	0	10	Audio	53131943	5.068309	0.06644191	8.653568	0.1190326	0.5854905	-0.09971581
C	46	53131978	-3	0	10	Audio	53136488	-3.713374	0.03766925	9.123113	0.2317477	0.5856235	-0.1246173
C	47	53136524	0	0	10	Audio	53139616	1.088747	0.02640052	9.886358	0.1681439	0.5858472	-0.1248483
C	48	53139651	3	0	10	Audio	53143325	4.701211	0.05438794	8.849161	0.1211264	0.5859941	-0.1020941
C	49	53143360	-5	0	10	Audio	53147513	-4.900378	0.0692118	8.519067	0.2474394	0.585292	-0.1191262
