# Supplementary material for: Generic HRTFs May be Good Enough in Virtual Reality. Improving Source Localization through Cross-Modal Plasticity
Source: Front Neurosci. 2018 Feb 2;12:21. doi: 10.3389/fnins.2018.00021 (PMC5801410; doi:10.3389/fnins.2018.00021)
Supplement: Supplementary file 2 [file DataSheet1.ZIP › results/a_av/1_18_Responses.txt]

A	0	58536941	0	0	10	Audio	58542954	-5.98297	0.5795683	7.795721	0.2670223	0.5778737	-0.09872974
A	1	58542989	-3	0	10	Audio	58546315	-5.867974	0.2701264	7.873578	0.2669044	0.581777	-0.104574
A	2	58546350	5	0	10	Audio	58548940	5.964174	0.1865666	8.093453	0.1059215	0.5847518	-0.08622144
A	3	58548976	-5	0	10	Audio	58551286	-5.984257	0.340836	7.786433	0.2687939	0.5808147	-0.1019465
A	4	58551321	3	0	10	Audio	58553732	5.92817	0.1108513	8.113552	0.104669	0.5859221	-0.08680721
A	5	58553768	0	0	10	Audio	58559150	5.950779	0.1817071	8.102649	0.1069261	0.5846216	-0.08708805
A	6	58559185	-3	0	10	Audio	58561987	-5.835639	0.1746001	7.89225	0.2681163	0.5829101	-0.1053882
A	7	58562022	5	0	10	Audio	58564422	5.939332	0.1176977	8.10618	0.1075146	0.5852224	-0.08870083
A	8	58564457	-5	0	10	Audio	58566801	-5.879278	0.3354725	7.868402	0.2621112	0.5814485	-0.1070354
A	9	58566836	3	0	10	Audio	58568945	5.710166	0.2228792	8.270785	0.1101088	0.5840581	-0.08945658
A	10	58568981	0	0	10	Audio	58571727	-5.7098	0.1757857	7.986997	0.2632794	0.5831959	-0.1087485
A	11	58571762	-3	0	10	Audio	58576128	-5.684704	0.1566342	8.004156	0.2648847	0.5832562	-0.1078805
A	12	58576163	5	0	10	Audio	58578205	5.97017	0.2011112	8.090143	0.1062328	0.5845162	-0.08616333
A	13	58578241	-5	0	10	Audio	58580361	-5.620932	0.2644265	8.057606	0.2625753	0.5819499	-0.1074591
A	14	58580396	3	0	10	Audio	58582930	5.886555	0.1201515	8.143475	0.1055481	0.5857255	-0.08743949
A	15	58582965	0	0	10	Audio	58585164	-5.835706	0.2178095	7.89512	0.2687774	0.582287	-0.1040793
A	16	58585199	-3	0	10	Audio	58589119	-5.508784	0.230922	8.135461	0.2606835	0.5824376	-0.1092006
A	17	58589154	5	0	10	Audio	58591419	5.715569	0.2045301	8.266038	0.1067764	0.5849606	-0.08749222
A	18	58591455	-5	0	10	Audio	58593899	-5.750037	0.1637134	7.956217	0.2613254	0.5836747	-0.1104992
A	19	58593934	3	0	10	Audio	58596446	5.847145	0.2696206	8.180636	0.1075933	0.5837776	-0.08638271
A	20	58596481	0	0	10	Audio	58598546	-5.704895	0.2350915	7.994516	0.2628015	0.5824372	-0.107996
A	21	58598581	-3	0	10	Audio	58602500	-5.686481	0.1837889	8.004748	0.2628976	0.5830942	-0.1088326
A	22	58602535	5	0	10	Audio	58604633	5.723248	0.1231778	8.255332	0.1067066	0.5858261	-0.088838
A	23	58604668	-5	0	10	Audio	58607214	-5.666751	0.259117	8.023996	0.2660075	0.5817826	-0.1051502
A	24	58607249	3	0	10	Audio	58609392	5.979266	0.1999861	8.083574	0.1027978	0.5853007	-0.08364082
C	25	58669432	0	0	10	Audio	58672781	-5.711097	0.2099108	7.988332	0.2624426	0.5828288	-0.108736
C	26	58672816	-3	0	10	Audio	58675194	-5.663054	0.1765389	8.021425	0.2649837	0.5829536	-0.1074077
C	27	58675229	5	0	10	Audio	58677394	5.65338	0.1433886	8.303104	0.1065699	0.5858125	-0.08867212
C	28	58677429	-5	0	10	Audio	58680265	-5.66707	0.2325313	8.022158	0.2640559	0.5822933	-0.1070586
C	29	58680300	3	0	10	Audio	58682220	5.868843	0.1211165	8.155887	0.1032844	0.586289	-0.08587901
C	30	58682255	0	0	10	Audio	58684431	-5.517922	0.1409792	8.123019	0.2636158	0.5833804	-0.1088011
C	31	58684467	-3	0	10	Audio	58686867	-5.588274	0.2499846	8.080253	0.2636614	0.582004	-0.1068942
C	32	58686902	5	0	10	Audio	58688978	5.806933	0.1572566	8.201175	0.1023956	0.586304	-0.08489285
C	33	58689013	-5	0	10	Audio	58691144	-5.68556	0.2146675	8.007472	0.2652112	0.5824508	-0.1065772
C	34	58691179	3	0	10	Audio	58693580	5.708113	0.1653546	8.268426	0.1097779	0.5847536	-0.09025188
C	35	58693615	0	0	10	Audio	58698115	-0.3957224	0.0008928888	9.906488	0.1929764	0.5855041	-0.1282713
C	36	58698150	-3	0	10	Audio	58701644	-2.264949	0.1147639	9.621358	0.2122227	0.5846018	-0.126854
C	37	58701679	5	0	10	Audio	58704124	5.949084	0.1927954	8.104594	0.1015971	0.5857623	-0.08303195
C	38	58704159	-5	0	10	Audio	58706135	-5.622528	0.2058752	8.052855	0.2653054	0.5824926	-0.1065773
C	39	58706169	3	0	10	Audio	58708212	6.03712	0.1202039	8.036242	0.1014605	0.5863136	-0.083822
C	40	58708247	0	0	10	Audio	58710502	-5.702752	0.1432888	7.989888	0.2660025	0.5833573	-0.1073385
C	41	58710537	-3	0	10	Audio	58712747	-5.474185	0.1936444	8.157265	0.2664974	0.5824618	-0.1057948
C	42	58712782	5	0	10	Audio	58714713	5.702135	0.2683443	8.278792	0.1101892	0.5835698	-0.0887365
C	43	58714748	-5	0	10	Audio	58716724	-5.739564	0.1404809	7.962353	0.2698002	0.5831639	-0.1046377
C	44	58716759	3	0	10	Audio	58718622	6.260034	0.2171238	7.876418	0.1000049	0.5851037	-0.07992488
C	45	58718658	0	0	10	Audio	58720879	-4.992939	0.127432	8.467308	0.259005	0.583391	-0.111383
C	46	58720914	-3	0	10	Audio	58722242	-4.680842	0.09587075	8.648715	0.2536973	0.5838859	-0.1146701
C	47	58722277	5	0	10	Audio	58724118	6.001005	0.1900542	8.06733	0.1029795	0.5853032	-0.08385598
C	48	58724153	-5	0	10	Audio	58726430	-5.545608	0.1848702	8.10653	0.2642107	0.5827768	-0.1076302
C	49	58726465	3	0	10	Audio	58728418	5.878695	0.08597626	8.146328	0.107084	0.585788	-0.08917095
