# Supplementary material for: Generic HRTFs May be Good Enough in Virtual Reality. Improving Source Localization through Cross-Modal Plasticity
Source: Front Neurosci. 2018 Feb 2;12:21. doi: 10.3389/fnins.2018.00021 (PMC5801410; doi:10.3389/fnins.2018.00021)
Supplement: Supplementary file 2 [file DataSheet1.ZIP › results/a_av/1_19_Responses.txt]

A	0	34802919	0	0	10	AV	34805824	0.3747196	1.574279	9.913712	0.172858	0.5685809	-0.1029036
A	1	34805859	5	0	10	AV	34807655	4.445894	1.635457	8.954191	0.1293465	0.5687209	-0.07986906
A	2	34807690	-3	0	10	AV	34809610	-3.73911	1.64906	9.091961	0.2197686	0.5673927	-0.1027133
A	3	34809645	3	0	10	AV	34812167	3.731829	1.741491	9.248139	0.1371686	0.5674769	-0.0837878
A	4	34812202	-5	0	10	AV	34814859	-2.995356	1.664403	9.377718	0.2107854	0.567328	-0.1039397
A	5	34814895	0	0	10	AV	34817362	2.5831	1.760937	9.606404	0.1480624	0.5672434	-0.09052475
A	6	34817397	5	0	10	AV	34819227	4.24125	1.707042	9.040945	0.1304594	0.5682384	-0.07987027
A	7	34819262	-3	0	10	AV	34821495	-2.765578	1.794333	9.43915	0.2064048	0.5662101	-0.1025368
A	8	34821530	3	0	10	AV	34823851	3.012223	1.796443	9.485731	0.1437288	0.5669778	-0.0874029
A	9	34823886	-5	0	10	AV	34826398	-3.985496	1.710655	8.974684	0.2231621	0.5666004	-0.1007276
A	10	34826433	0	0	10	AV	34828799	0.1148548	1.740734	9.899302	0.1758208	0.5668213	-0.1008465
A	11	34828835	5	0	10	AV	34831067	3.842536	1.8253	9.195502	0.1384753	0.5662739	-0.08240406
A	12	34831102	-3	0	10	AV	34833144	-4.565641	1.636298	8.688631	0.2312853	0.5672047	-0.09950317
A	13	34833179	3	0	10	AV	34835993	3.356637	1.903016	9.36401	0.1417586	0.5657824	-0.08380008
A	14	34836028	-5	0	10	AV	34838964	-5.129612	1.737593	8.342961	0.237792	0.5660377	-0.09523693
A	15	34838999	0	0	10	AV	34841600	1.313256	1.668088	9.844067	0.1618961	0.5678667	-0.09819791
A	16	34841635	5	0	10	AV	34844102	3.890943	1.698592	9.190417	0.1359598	0.5678191	-0.08353547
A	17	34844138	-3	0	10	AV	34846370	-2.981951	1.681134	9.380594	0.2107672	0.567122	-0.1036184
A	18	34846405	3	0	10	AV	34849084	3.533275	1.828247	9.31172	0.1399049	0.566506	-0.08390624
A	19	34849119	-5	0	10	AV	34851675	-3.761712	1.652557	9.08178	0.2206692	0.56725	-0.1023093
A	20	34851710	0	0	10	AV	34854456	3.322021	1.812752	9.386461	0.142188	0.5665755	-0.08562794
A	21	34854491	5	0	10	AV	34856433	4.803558	1.746648	8.763487	0.1260231	0.5677941	-0.07482392
A	22	34856469	-3	0	10	AV	34858634	-3.578995	1.608009	9.163695	0.2190479	0.5676838	-0.1033082
A	23	34858669	3	0	10	AV	34861538	3.2271	1.736644	9.425941	0.1424792	0.5673867	-0.08735114
A	24	34861573	-5	0	10	AV	34864297	-4.132916	1.570109	8.918804	0.225808	0.5680436	-0.1024013
C	25	34924337	0	0	10	AV	34927139	1.199788	2.478315	9.745195	0.1653982	0.5598654	-0.08508177
C	26	34927174	5	0	10	AV	34928803	3.977247	2.568932	9.02085	0.1369914	0.5602217	-0.06772888
C	27	34928838	-3	0	10	AV	34930568	-3.947209	2.34789	8.899893	0.2206289	0.5601155	-0.0899758
C	28	34930603	3	0	10	AV	34932735	3.737822	2.17496	9.188086	0.1361583	0.5639318	-0.07568054
C	29	34932770	-5	0	10	AV	34934924	-3.933332	1.376032	9.02902	0.2268395	0.5697912	-0.1048558
C	30	34934959	0	0	10	AV	34937068	3.383507	2.079953	9.331019	0.1400228	0.5645373	-0.08004238
C	31	34937104	5	0	10	AV	34938353	4.536773	1.235592	8.942136	0.1237991	0.5734386	-0.08404696
C	32	34938389	-3	0	10	AV	34940331	-4.563741	1.023483	8.731875	0.2362221	0.5737548	-0.1079692
C	33	34940365	3	0	10	AV	34942442	3.014833	2.072166	9.449884	0.1461963	0.5640114	-0.08327604
C	34	34942477	-5	0	10	AV	34944575	-4.100135	1.201641	8.961662	0.2294975	0.571748	-0.1070895
C	35	34944610	0	0	10	AV	34947133	4.768833	1.278945	8.823233	0.1208293	0.5732316	-0.08085547
C	36	34947174	5	0	10	AV	34949009	2.611932	1.602825	9.614872	0.1468664	0.5689303	-0.09281883
C	37	34949044	-3	0	10	AV	34951098	-5.08461	1.039776	8.426266	0.2430142	0.573504	-0.105075
C	38	34951133	3	0	10	AV	34953399	4.430029	1.675582	8.957551	0.1280279	0.568688	-0.07861567
C	39	34953434	-5	0	10	AV	34955611	-4.823945	1.295215	8.571203	0.2371393	0.5707798	-0.1032063
C	40	34955646	0	0	10	AV	34958649	0.01695918	1.256027	9.935532	0.1756654	0.572149	-0.1089626
C	41	34958685	5	0	10	AV	34960470	4.797483	1.524732	8.789572	0.1249548	0.5699826	-0.0783874
C	42	34960505	-3	0	10	AV	34962379	-3.951757	1.27667	9.02713	0.2265923	0.5710221	-0.1067746
C	43	34962415	3	0	10	AV	34964491	4.148465	1.559244	9.096537	0.1326597	0.5692834	-0.08377008
C	44	34964526	-5	0	10	AV	34966512	-3.932118	0.9092705	9.050882	0.227823	0.575257	-0.1125275
C	45	34966547	0	0	10	AV	34968602	4.666463	1.156026	8.882241	0.1245158	0.5737581	-0.08527928
C	46	34968637	5	0	10	AV	34969931	4.6307	1.33721	8.889612	0.1251547	0.5719817	-0.08252487
C	47	34969966	-3	0	10	AV	34972209	-4.932172	0.8834927	8.524217	0.2414187	0.5754234	-0.1085012
C	48	34972244	3	0	10	AV	34974711	3.875886	1.534578	9.212249	0.1355022	0.5694506	-0.08628954
C	49	34974746	-5	0	10	AV	34976800	-4.508609	0.8484568	8.765841	0.2363892	0.5758148	-0.1108365
