# Supplementary material for: Generic HRTFs May be Good Enough in Virtual Reality. Improving Source Localization through Cross-Modal Plasticity
Source: Front Neurosci. 2018 Feb 2;12:21. doi: 10.3389/fnins.2018.00021 (PMC5801410; doi:10.3389/fnins.2018.00021)
Supplement: Supplementary file 2 [file DataSheet1.ZIP › results/a_av/1_2_Responses.txt]

A	0	53073622	3	0	10	AV	53080509	2.628039	0.01191516	9.623616	0.1454172	0.5865603	-0.1175914
A	1	53080545	5	0	10	AV	53083513	4.517349	0.04567243	8.939642	0.1219732	0.5863264	-0.1032069
A	2	53083548	0	0	10	AV	53085859	0.4348421	-0.03873121	9.918614	0.1779446	0.5864886	-0.1276714
A	3	53085894	-5	0	10	AV	53087992	-2.076933	0.02537073	9.661473	0.2099853	0.5857518	-0.1283538
A	4	53088028	0	0	10	AV	53089791	3.784128	0.04825027	9.2582	0.1249579	0.5874189	-0.1068702
A	5	53089826	-5	0	10	AV	53096024	-2.962941	0.02992232	9.409076	0.2177294	0.5863087	-0.1281422
A	6	53096059	-3	0	10	AV	53098011	-1.27393	0.01516242	9.815372	0.1947855	0.586556	-0.1295322
A	7	53098047	5	0	10	AV	53100570	4.226551	0.03393747	9.073444	0.1208545	0.5873659	-0.1037953
A	8	53100605	3	0	10	AV	53103395	3.638203	0.1016527	9.317132	0.1285193	0.5863951	-0.1079356
A	9	53103430	0	0	10	AV	53109594	0.7349092	-0.0313757	9.907532	0.1675156	0.5873563	-0.12641
A	10	53109630	-5	0	10	AV	53111639	-2.454295	-0.009009529	9.562092	0.2139252	0.5863627	-0.1286716
A	11	53111674	-3	0	10	AV	53115381	0.5564281	-0.0350899	9.915271	0.1685331	0.5876219	-0.1269656
A	12	53115416	5	0	10	AV	53117447	4.987629	0.08902963	8.700159	0.1086096	0.5876717	-0.0936611
A	13	53117482	3	0	10	AV	53120005	3.542104	0.05262257	9.34861	0.1284931	0.5872082	-0.1089918
A	14	53120040	0	0	10	AV	53128002	0.3288854	0.005961012	9.92392	0.1757411	0.5863993	-0.1271703
A	15	53128038	-5	0	10	AV	53129802	-1.991247	0.01413746	9.680444	0.2071187	0.5861394	-0.1289783
A	16	53129837	-3	0	10	AV	53137173	-1.348263	-0.01137118	9.801952	0.1968388	0.5867377	-0.1297993
A	17	53137208	5	0	10	AV	53139083	4.395999	0.07472874	8.9994	0.1155733	0.5877013	-0.1000257
A	18	53139118	3	0	10	AV	53145059	4.992408	0.1032807	8.698567	0.1103314	0.5870579	-0.09438769
A	19	53145094	0	0	10	AV	53147818	0.6483169	-0.001974154	9.914042	0.1703418	0.5867013	-0.1263638
A	20	53147853	-5	0	10	AV	53157525	-2.941781	-0.005782951	9.41344	0.2134904	0.5875115	-0.1299884
A	21	53157560	-3	0	10	AV	53166617	-0.351316	-0.0008907802	9.908929	0.1779485	0.5876045	-0.1289155
A	22	53166653	5	0	10	AV	53169588	4.903391	0.1011449	8.746865	0.1103694	0.5873175	-0.09481572
A	23	53169624	3	0	10	AV	53172090	4.401469	0.01383371	8.992207	0.1149411	0.5885253	-0.100657
A	24	53172125	0	0	10	AV	53174939	0.6238918	-0.04145079	9.912124	0.1663132	0.5879494	-0.1267627
C	25	53234979	-5	0	10	AV	53238216	-2.841679	0.03321392	9.449217	0.2205281	0.5856039	-0.1269264
C	26	53238252	-3	0	10	AV	53242974	-1.941298	0.0003002398	9.690582	0.203809	0.586729	-0.1297724
C	27	53243010	5	0	10	AV	53246102	4.547909	0.06647356	8.92639	0.1152687	0.5874503	-0.09940896
C	28	53246137	3	0	10	AV	53252770	3.893257	0.06354524	9.216328	0.1274021	0.5864636	-0.1072791
C	29	53252805	0	0	10	AV	53256066	0.2965566	0.001624536	9.923968	0.1746473	0.5866855	-0.1272798
C	30	53256100	-5	0	10	AV	53270073	-3.085387	0.02028067	9.366298	0.2162752	0.586997	-0.1291015
C	31	53270108	-3	0	10	AV	53278528	-0.229556	-0.0237947	9.913238	0.1798114	0.5872798	-0.1288616
C	32	53278563	5	0	10	AV	53281432	4.637308	0.04219432	8.880441	0.1134157	0.5879315	-0.09849688
C	33	53281467	3	0	10	AV	53285956	4.48697	0.03178163	8.953177	0.1155473	0.5879354	-0.1003361
C	34	53285991	0	0	10	AV	53290156	0.7671422	-0.03820108	9.905211	0.1679447	0.5873042	-0.1264608
C	35	53290191	-5	0	10	AV	53300801	-2.792416	-0.002667833	9.462222	0.213662	0.5870526	-0.1294656
C	36	53300836	-3	0	10	AV	53306520	-1.890759	0.01302631	9.70256	0.2013414	0.5868604	-0.1299661
C	37	53306555	5	0	10	AV	53309313	4.673002	0.0579604	8.863725	0.1165794	0.5869196	-0.09975454
C	38	53309348	3	0	10	AV	53317667	4.665837	0.06095178	8.867564	0.116367	0.5869507	-0.09962117
C	39	53317703	0	0	10	AV	53321476	0.2855222	-0.01095878	9.923138	0.1738922	0.5869913	-0.127471
C	40	53321512	-5	0	10	AV	53326760	-2.633296	0.06268044	9.515888	0.2134733	0.5858312	-0.1281241
C	41	53326795	-3	0	10	AV	53336288	-1.376571	-0.03551834	9.795582	0.1925882	0.5878485	-0.1308433
C	42	53336323	5	0	10	AV	53339527	4.616818	0.05777533	8.891841	0.1179326	0.5867664	-0.1006529
C	43	53339562	3	0	10	AV	53346821	4.277888	0.07410581	9.053488	0.1239219	0.5861521	-0.104412
C	44	53346856	0	0	10	AV	53349680	0.8806399	-0.01511686	9.899825	0.1677775	0.5868074	-0.1258552
C	45	53349716	-5	0	10	AV	53352585	-2.259442	0.03616561	9.617419	0.2087288	0.5861431	-0.1288835
C	46	53352620	-3	0	10	AV	53355053	-2.393353	0.04867537	9.583076	0.2103198	0.5860079	-0.1286147
C	47	53355088	5	0	10	AV	53359197	4.793261	0.09959836	8.805087	0.118796	0.585713	-0.09984561
C	48	53359232	3	0	10	AV	53362961	4.054201	0.08009692	9.151381	0.1292401	0.5855939	-0.1073399
C	49	53362997	0	0	10	AV	53365989	0.7431611	0.01632072	9.910633	0.1697089	0.5863796	-0.1258474
