# Supplementary material for: Generic HRTFs May be Good Enough in Virtual Reality. Improving Source Localization through Cross-Modal Plasticity
Source: Front Neurosci. 2018 Feb 2;12:21. doi: 10.3389/fnins.2018.00021 (PMC5801410; doi:10.3389/fnins.2018.00021)
Supplement: Supplementary file 2 [file DataSheet1.ZIP › results/a_av/1_20_Responses.txt]

A	0	32432394	-3	0	10	AV	32435847	-0.1825614	-0.007728923	9.916371	0.1824603	0.5865565	-0.1284456
A	1	32435883	0	0	10	AV	32437980	3.307155	0.04438699	9.428708	0.1304698	0.5874724	-0.1106047
A	2	32438015	5	0	10	AV	32439365	3.730847	0.04586233	9.278475	0.1241692	0.5877678	-0.1067784
A	3	32439401	-5	0	10	AV	32441644	-0.7242814	-0.02179282	9.879551	0.1885282	0.5868888	-0.1294973
A	4	32441679	3	0	10	AV	32443521	3.668679	-0.002761532	9.29819	0.1219958	0.5890343	-0.1068922
A	5	32443556	-3	0	10	AV	32445219	1.122329	0.0007465594	9.881422	0.1589636	0.5876101	-0.1241897
A	6	32445255	0	0	10	AV	32446481	1.544317	-0.01055198	9.83206	0.1522243	0.5880437	-0.1222614
A	7	32446516	5	0	10	AV	32448379	3.928734	-0.0009300001	9.197135	0.119643	0.5888544	-0.1048935
A	8	32448415	-5	0	10	AV	32450781	-1.442096	0.04950411	9.791091	0.2003233	0.5856055	-0.1285772
A	9	32450816	3	0	10	AV	32453428	3.117524	0.0475734	9.489329	0.1288913	0.5883225	-0.1106933
A	10	32453463	-3	0	10	AV	32456690	-1.426376	0.04580612	9.793457	0.1973879	0.5860576	-0.129057
A	11	32456725	0	0	10	AV	32459214	3.772048	0.1001696	9.266541	0.1181984	0.5885743	-0.1033888
A	12	32459249	5	0	10	AV	32460421	3.760098	0.09768112	9.27097	0.1182711	0.5886193	-0.1035076
A	13	32460455	-5	0	10	AV	32463012	-0.9858169	0.006156635	9.853674	0.1902756	0.5867916	-0.1295327
A	14	32463048	3	0	10	AV	32465113	4.085019	0.1254837	9.141455	0.1157814	0.5879987	-0.1006222
A	15	32465147	-3	0	10	AV	32467056	-1.688399	-0.01272999	9.742038	0.1990882	0.5871264	-0.1302623
A	16	32467091	0	0	10	AV	32470205	-1.028657	0.02916272	9.850088	0.190423	0.5865588	-0.1292859
A	17	32470241	5	0	10	AV	32472942	3.479917	0.08796372	9.373096	0.1219319	0.5885868	-0.1062527
A	18	32472977	-5	0	10	AV	32475858	-3.017736	0.04783173	9.391796	0.2195582	0.5858905	-0.1274043
A	19	32475893	3	0	10	AV	32479845	3.961184	0.05274398	9.188026	0.1184712	0.5884536	-0.103439
A	20	32479880	-3	0	10	AV	32482313	-2.400132	-0.275139	9.552696	0.2072866	0.5910038	-0.1341973
A	21	32482349	0	0	10	AV	32485262	1.051156	0.06932707	9.892626	0.162039	0.586342	-0.1237065
A	22	32485297	5	0	10	AV	32487049	3.452336	0.07754315	9.381984	0.1286528	0.5871125	-0.108971
A	23	32487085	-5	0	10	AV	32488971	-3.441148	0.04441608	9.235639	0.2243471	0.5860974	-0.1268118
A	24	32489006	3	0	10	AV	32491238	1.130598	0.02189131	9.882185	0.1550851	0.5881286	-0.1234387
C	25	32551278	-3	0	10	AV	32555464	-0.7258464	0.00196607	9.881184	0.1883677	0.5866058	-0.1291695
C	26	32555500	0	0	10	AV	32557353	1.834119	0.05968494	9.793127	0.1469414	0.5875428	-0.1194683
C	27	32557388	5	0	10	AV	32559620	4.553105	-0.01223062	8.917656	0.1065357	0.5907306	-0.09617906
C	28	32559655	-5	0	10	AV	32562513	-2.65559	0.02655185	9.506618	0.2192888	0.5855334	-0.1270405
C	29	32562548	3	0	10	AV	32565138	3.082136	0.06599362	9.501442	0.1299553	0.5879478	-0.1108912
C	30	32565173	-3	0	10	AV	32567751	-3.98257	0.08636351	9.00649	0.237749	0.5846533	-0.1217838
C	31	32567787	0	0	10	AV	32570086	2.779578	0.09096117	9.589704	0.1342056	0.5874866	-0.1128848
C	32	32570121	5	0	10	AV	32572666	3.781841	0.07384582	9.260933	0.1180968	0.5888664	-0.1037069
C	33	32572702	-5	0	10	AV	32574990	-3.750657	0.04164452	9.10733	0.2293909	0.5860059	-0.1256337
C	34	32575025	3	0	10	AV	32577157	3.305292	0.05037291	9.429755	0.1227446	0.5893418	-0.107837
C	35	32577192	-3	0	10	AV	32579122	-3.143888	0.08248426	9.350088	0.2204727	0.5855477	-0.1268714
C	36	32579158	0	0	10	AV	32581402	2.304704	0.02463616	9.700397	0.1384646	0.5886078	-0.1166345
C	37	32581437	5	0	10	AV	32583233	3.213876	0.07587267	9.461166	0.1233466	0.5891756	-0.1080495
C	38	32583268	-5	0	10	AV	32585322	-4.479554	0.107608	8.760103	0.2422456	0.584665	-0.1203121
C	39	32585357	3	0	10	AV	32588181	3.94118	0.1016858	9.199663	0.1184759	0.5879628	-0.1027678
C	40	32588216	-3	0	10	AV	32591040	-4.705276	0.1520481	8.638822	0.2487213	0.5836235	-0.1165423
C	41	32591076	0	0	10	AV	32593654	4.39414	0.1769785	9.007129	0.1118791	0.5875935	-0.09662837
C	42	32593689	5	0	10	AV	32597430	4.968579	0.1330725	8.713744	0.1020396	0.5892429	-0.08929245
C	43	32597465	-5	0	10	AV	32600301	-4.297159	0.06686433	8.852165	0.2401204	0.5851707	-0.121642
C	44	32600336	3	0	10	AV	32602936	3.477954	0.07026084	9.372554	0.1210716	0.589033	-0.10621
C	45	32602972	-3	0	10	AV	32605829	-4.471143	0.07132424	8.761939	0.2421702	0.5851588	-0.1209324
C	46	32605865	0	0	10	AV	32607192	-4.085501	0.09425713	8.958534	0.2363552	0.5849184	-0.1225218
C	47	32607227	5	0	10	AV	32610018	3.481517	0.01905019	9.367562	0.1179933	0.5905026	-0.1058174
C	48	32610053	-5	0	10	AV	32612286	-4.871967	0.1261104	8.540227	0.251717	0.5838912	-0.1155834
C	49	32612321	3	0	10	AV	32615357	2.622443	0.02753873	9.626179	0.1314627	0.5893927	-0.1136406
