# Supplementary material for: Generic HRTFs May be Good Enough in Virtual Reality. Improving Source Localization through Cross-Modal Plasticity
Source: Front Neurosci. 2018 Feb 2;12:21. doi: 10.3389/fnins.2018.00021 (PMC5801410; doi:10.3389/fnins.2018.00021)
Supplement: Supplementary file 2 [file DataSheet1.ZIP › results/a_av/1_3_Responses.txt]

A	0	47612457	3	0	10	Audio	47616709	0.198151	0.01312096	9.925276	0.1823502	0.5856591	-0.1274211
A	1	47616745	-3	0	10	Audio	47620306	-5.132541	0.1293921	8.380233	0.2552789	0.5838435	-0.1138617
A	2	47620341	-5	0	10	Audio	47623109	-5.300159	0.06029041	8.265878	0.2582792	0.584708	-0.1134713
A	3	47623144	5	0	10	Audio	47626326	2.748641	-0.02938216	9.589202	0.1522369	0.5859602	-0.1198047
A	4	47626361	0	0	10	Audio	47629341	-3.173647	0.00711621	9.33386	0.2329973	0.5851154	-0.1236996
A	5	47629377	3	0	10	Audio	47632693	1.927789	-0.01925604	9.771304	0.1662583	0.5855011	-0.1239497
A	6	47632728	-3	0	10	Audio	47636569	-4.806531	0.0557623	8.573509	0.2543945	0.5844966	-0.1151171
A	7	47636604	-5	0	10	Audio	47638668	-5.488922	0.1473584	8.143814	0.2619521	0.583409	-0.1097951
A	8	47638703	5	0	10	Audio	47643203	3.050729	0.004806291	9.506443	0.1524857	0.5851691	-0.1189469
A	9	47643239	0	0	10	Audio	47647537	-3.380259	-0.0006835945	9.255963	0.2379783	0.5850658	-0.1222034
A	10	47647573	3	0	10	Audio	47650698	0.9232931	-0.03159552	9.895546	0.1788245	0.5856774	-0.1269037
A	11	47650733	-3	0	10	Audio	47654854	-4.571752	0.0399719	8.705128	0.2518805	0.5846575	-0.1164728
A	12	47654889	-5	0	10	Audio	47657088	-5.108038	0.05588276	8.390191	0.2576774	0.5845633	-0.1135933
A	13	47657123	5	0	10	Audio	47660942	3.024865	-0.02402549	9.511919	0.1540838	0.5854396	-0.1198998
A	14	47660977	0	0	10	Audio	47664046	-3.652812	-0.02373706	9.143999	0.2384748	0.5856003	-0.1226799
A	15	47664081	3	0	10	Audio	47667811	1.144724	-0.03546803	9.876566	0.1765114	0.5856874	-0.1265073
A	16	47667846	-3	0	10	Audio	47670883	-4.423499	0.03573592	8.784433	0.2482117	0.5848557	-0.1182823
A	17	47670917	-5	0	10	Audio	47673630	-5.793212	0.09930451	7.918879	0.2678938	0.5838923	-0.1068875
A	18	47673665	5	0	10	Audio	47676947	3.188533	0.04346992	9.466908	0.1508694	0.584679	-0.1176858
A	19	47676983	0	0	10	Audio	47680209	-2.377223	0.003562879	9.584113	0.2219174	0.5852052	-0.1262381
A	20	47680244	3	0	10	Audio	47683158	1.743736	-0.0246064	9.801656	0.1689405	0.5855431	-0.1246975
A	21	47683193	-3	0	10	Audio	47685660	-4.734573	0.05049111	8.614713	0.2528369	0.5846179	-0.1159926
A	22	47685695	-5	0	10	Audio	47687839	-5.391415	0.09429993	8.207129	0.2625164	0.5839571	-0.1102049
A	23	47687874	5	0	10	Audio	47691882	3.616568	0.02661247	9.319727	0.1451391	0.5849215	-0.1154317
A	24	47691917	0	0	10	Audio	47694719	-2.810768	-0.001235832	9.45651	0.2270055	0.5853204	-0.1253813
C	25	47754759	3	0	10	Audio	47757404	2.724536	0.04709662	9.601321	0.1537541	0.5848858	-0.1191014
C	26	47757439	-3	0	10	Audio	47760553	-3.734005	0.0224231	9.113065	0.2410013	0.58487	-0.1209882
C	27	47760589	-5	0	10	Audio	47762698	-4.899119	0.1110539	8.522964	0.2553228	0.5837821	-0.1137615
C	28	47762734	5	0	10	Audio	47765536	3.396017	0.04089887	9.398704	0.1446776	0.5850421	-0.1153628
C	29	47765571	0	0	10	Audio	47767625	-1.931789	0.006123852	9.693116	0.2159605	0.5851796	-0.1270994
C	30	47767660	3	0	10	Audio	47770283	2.684632	-0.00594436	9.607809	0.151152	0.5858765	-0.1192654
C	31	47770318	-3	0	10	Audio	47772874	-4.203483	0.02928967	8.896255	0.2467756	0.5848144	-0.1188072
C	32	47772909	-5	0	10	Audio	47774617	-4.995434	0.0604151	8.460741	0.2592944	0.5842611	-0.1123668
C	33	47774653	5	0	10	Audio	47778336	4.569318	0.05105032	8.914768	0.1324465	0.5847101	-0.1082096
C	34	47778372	0	0	10	Audio	47781051	-1.292383	-0.0216605	9.809833	0.206754	0.5856102	-0.1284053
C	35	47781086	3	0	10	Audio	47783173	1.621277	0.02114971	9.823569	0.1697084	0.5850232	-0.1242823
C	36	47783208	-3	0	10	Audio	47785585	-4.315966	0.0513006	8.841404	0.2507922	0.5843526	-0.1165716
C	37	47785620	-5	0	10	Audio	47787619	-5.028771	0.05432595	8.439694	0.2595186	0.5843561	-0.1123714
C	38	47787654	5	0	10	Audio	47790378	3.894448	-0.002667595	9.210823	0.1393	0.585501	-0.1132145
C	39	47790413	0	0	10	Audio	47792891	-1.134442	0.02850206	9.836268	0.2052703	0.58491	-0.1276835
C	40	47792926	3	0	10	Audio	47795202	2.420535	-0.01322072	9.671703	0.1594455	0.585471	-0.121855
C	41	47795238	-3	0	10	Audio	47797772	-3.853866	0.05691315	9.063008	0.2423781	0.5844283	-0.1199788
C	42	47797807	-5	0	10	Audio	47799861	-4.866083	0.08648397	8.540826	0.2571295	0.583944	-0.1130743
C	43	47799896	5	0	10	Audio	47803390	4.374681	0.0349629	9.00633	0.1344872	0.5849367	-0.1097573
C	44	47803425	0	0	10	Audio	47806283	-1.299156	0.00107057	9.810515	0.2064427	0.5853466	-0.1281243
C	45	47806319	3	0	10	Audio	47809243	2.167235	-0.001457859	9.72728	0.1614025	0.5854287	-0.1224391
C	46	47809278	-3	0	10	Audio	47811846	-3.986573	0.04378207	9.001484	0.2438432	0.5846246	-0.1196901
C	47	47811881	-5	0	10	Audio	47813846	-5.022613	0.07270338	8.444957	0.2574622	0.5842555	-0.1133074
C	48	47813881	5	0	10	Audio	47817453	3.761222	0.04134841	9.266523	0.140618	0.5849935	-0.1132645
C	49	47817488	0	0	10	Audio	47820849	-2.21152	0.02301831	9.62859	0.2203735	0.584902	-0.1261485
