# Supplementary material for: Generic HRTFs May be Good Enough in Virtual Reality. Improving Source Localization through Cross-Modal Plasticity
Source: Front Neurosci. 2018 Feb 2;12:21. doi: 10.3389/fnins.2018.00021 (PMC5801410; doi:10.3389/fnins.2018.00021)
Supplement: Supplementary file 2 [file DataSheet1.ZIP › results/a_av/1_4_Responses.txt]

A	0	46175743	3	0	10	Audio	46178406	1.24534	1.036626	9.891322	0.1603951	0.5748778	-0.1083997
A	1	46178441	5	0	10	Audio	46180796	4.114827	0.9496998	9.146085	0.1319781	0.5754219	-0.09413066
A	2	46180832	-3	0	10	Audio	46184192	-4.374342	0.5943505	8.836402	0.2329482	0.5793822	-0.1166648
A	3	46184227	-5	0	10	Audio	46186370	-4.36813	0.6122346	8.839871	0.2355045	0.5787038	-0.1150254
A	4	46186406	0	0	10	Audio	46193106	0.3495758	0.4202016	9.945183	0.1740746	0.5814409	-0.120996
A	5	46193142	3	0	10	Audio	46195430	2.317587	0.3943215	9.717415	0.1478332	0.5822193	-0.1132318
A	6	46195465	5	0	10	Audio	46197764	4.252677	0.4817905	9.085109	0.1262343	0.5811875	-0.09897178
A	7	46197800	-3	0	10	Audio	46201406	-4.547152	0.5028692	8.742881	0.2343736	0.5807689	-0.1180275
A	8	46201441	-5	0	10	Audio	46203685	-5.121945	0.3340452	8.399115	0.2452796	0.5824997	-0.1165134
A	9	46203720	0	0	10	Audio	46207058	-0.02200779	0.3339435	9.940767	0.1766059	0.5828353	-0.1231958
A	10	46207094	3	0	10	Audio	46210867	2.945548	0.3139278	9.555828	0.1379618	0.5836467	-0.1100633
A	11	46210903	5	0	10	Audio	46214085	4.519055	0.28866	8.954104	0.1198426	0.584017	-0.09821257
A	12	46214120	-3	0	10	Audio	46218341	-3.727827	0.2507578	9.130581	0.2240902	0.5840276	-0.1244735
A	13	46218376	-5	0	10	Audio	46220374	-5.217664	0.2879415	8.335378	0.2454453	0.5833727	-0.1175462
A	14	46220409	0	0	10	Audio	46223602	-0.1839631	0.2079903	9.930009	0.1807455	0.5840621	-0.1253529
A	15	46223637	3	0	10	Audio	46226853	2.448448	0.2051355	9.679566	0.1472933	0.5842749	-0.1156208
A	16	46226888	5	0	10	Audio	46230740	3.870412	0.2015739	9.234385	0.1295909	0.5844998	-0.1060858
A	17	46230775	-3	0	10	Audio	46235018	-3.417541	0.2042979	9.25538	0.2203839	0.5845613	-0.1257538
A	18	46235054	-5	0	10	Audio	46237622	-4.990302	0.2500675	8.476759	0.2427325	0.5838084	-0.1190961
A	19	46237657	0	0	10	Audio	46240984	0.04738538	0.1920722	9.935409	0.1784795	0.5841615	-0.1250997
A	20	46241019	3	0	10	Audio	46244603	2.492157	0.178637	9.667834	0.1473321	0.5844977	-0.1159187
A	21	46244638	5	0	10	Audio	46249183	3.942833	0.2631811	9.208599	0.1263607	0.5842752	-0.1035542
A	22	46249218	-3	0	10	Audio	46253282	-3.845231	0.3001028	9.081647	0.2255518	0.5833822	-0.1234191
A	23	46253317	-5	0	10	Audio	46255986	-5.109831	0.2913639	8.40466	0.2447272	0.5831671	-0.117565
A	24	46256021	0	0	10	Audio	46259349	-0.5462806	0.2869886	9.913214	0.1853789	0.5830559	-0.1248022
C	25	46319392	3	0	10	Audio	46322987	2.619578	0.09584905	9.631641	0.1468147	0.5853316	-0.1167233
C	26	46323022	5	0	10	Audio	46325802	4.085693	0.2006739	9.145831	0.1316285	0.5837443	-0.1063794
C	27	46325838	-3	0	10	Audio	46329869	-4.246152	0.2466984	8.889497	0.2334823	0.5836533	-0.1218341
C	28	46329904	-5	0	10	Audio	46333532	-5.479649	0.3270749	8.161142	0.2526681	0.5821638	-0.1129269
C	29	46333567	0	0	10	Audio	46337599	0.08355603	0.121999	9.931857	0.1793955	0.5848426	-0.1260426
C	30	46337634	3	0	10	Audio	46340760	2.023875	0.2040767	9.768413	0.1548543	0.5838938	-0.1183081
C	31	46340795	5	0	10	Audio	46344993	4.135091	0.305868	9.130179	0.1276815	0.5831091	-0.1028351
C	32	46345029	-3	0	10	Audio	46350154	-4.050086	0.2822775	8.986731	0.2293718	0.583429	-0.1226221
C	33	46350190	-5	0	10	Audio	46352757	-5.12085	0.2588951	8.395929	0.2457637	0.5834535	-0.1175234
C	34	46352793	0	0	10	Audio	46356856	0.1081449	0.1847009	9.935755	0.1785447	0.584129	-0.1250731
C	35	46356892	3	0	10	Audio	46360900	2.394731	0.2142086	9.692374	0.1471896	0.5842953	-0.1155991
C	36	46360936	5	0	10	Audio	46364464	3.87648	0.1738559	9.230342	0.1300758	0.5847174	-0.1067029
C	37	46364500	-3	0	10	Audio	46367938	-3.99966	0.1977272	9.005807	0.2292123	0.584488	-0.1239147
C	38	46367973	-5	0	10	Audio	46372350	-5.250825	0.1284117	8.30371	0.2518356	0.5845434	-0.1163504
C	39	46372385	0	0	10	Audio	46375612	-0.3660927	0.2349101	9.922672	0.1864914	0.5832175	-0.1251174
C	40	46375648	3	0	10	Audio	46379455	2.668693	0.1644357	9.623446	0.1464965	0.5844615	-0.1154897
C	41	46379490	5	0	10	Audio	46383097	3.965522	0.1487487	9.192823	0.1302263	0.5848004	-0.1069144
C	42	46383132	-3	0	10	Audio	46388972	-4.012985	0.2426963	9.002128	0.2327654	0.5832943	-0.121597
C	43	46389007	-5	0	10	Audio	46391229	-5.411995	0.1871501	8.199745	0.2517919	0.5841081	-0.1158235
C	44	46391264	0	0	10	Audio	46394982	-0.2740576	0.1992026	9.925651	0.1841567	0.5838313	-0.1255614
C	45	46395017	3	0	10	Audio	46399160	2.109432	0.2019289	9.751934	0.1495161	0.5846363	-0.1170586
C	46	46399195	5	0	10	Audio	46403125	3.770936	0.2283942	9.274795	0.1289809	0.5845311	-0.1057215
C	47	46403161	-3	0	10	Audio	46407236	-4.191245	0.3125401	8.920074	0.2299331	0.5832794	-0.1223071
C	48	46407271	-5	0	10	Audio	46411145	-5.151211	0.2450732	8.375823	0.2454398	0.5837916	-0.1180689
C	49	46411180	0	0	10	Audio	46414976	-0.5517259	0.1665653	9.906688	0.184445	0.5847454	-0.1266534
