# Supplementary material for: Generic HRTFs May be Good Enough in Virtual Reality. Improving Source Localization through Cross-Modal Plasticity
Source: Front Neurosci. 2018 Feb 2;12:21. doi: 10.3389/fnins.2018.00021 (PMC5801410; doi:10.3389/fnins.2018.00021)
Supplement: Supplementary file 2 [file DataSheet1.ZIP › results/a_av/1_5_Responses.txt]

A	0	56208537	3	0	10	AV	56211862	2.647192	-0.07693498	9.611717	0.1464346	0.5874558	-0.119138
A	1	56211898	5	0	10	AV	56214263	4.125207	-0.1552158	9.101327	0.1265396	0.5887073	-0.1096443
A	2	56214298	-3	0	10	AV	56217290	-2.943145	-0.08919083	9.406093	0.2194529	0.5876195	-0.1293497
A	3	56217325	0	0	10	AV	56219434	-0.6368141	-0.1157873	9.879746	0.1882325	0.5879967	-0.1306849
A	4	56219469	-5	0	10	AV	56221702	-3.868406	-0.01626127	9.050756	0.2327664	0.5865294	-0.1253974
A	5	56221737	3	0	10	AV	56223981	3.829164	-0.06848221	9.231284	0.1292431	0.5878164	-0.110269
A	6	56224016	5	0	10	AV	56225902	3.243154	-0.0404924	9.443017	0.137726	0.5872318	-0.1145475
A	7	56225937	-3	0	10	AV	56229041	-3.846248	-0.01803701	9.060537	0.2322683	0.5865834	-0.1255882
A	8	56229077	0	0	10	AV	56230660	-1.884794	-0.0483924	9.699111	0.2053253	0.5870292	-0.1300498
A	9	56230695	-5	0	10	AV	56232850	-4.543755	0.05399729	8.721515	0.2459397	0.5850254	-0.1193896
A	10	56232884	3	0	10	AV	56235452	3.984617	-0.09708636	9.166112	0.1254789	0.5885172	-0.1086792
A	11	56235486	5	0	10	AV	56237340	3.428729	-0.05052697	9.380357	0.1340205	0.5876055	-0.1129269
A	12	56237375	-3	0	10	AV	56240277	-2.544504	0.04615064	9.540706	0.2191351	0.5851167	-0.1265885
A	13	56240313	0	0	10	AV	56242522	-1.085567	0.01342864	9.841689	0.1961815	0.5860056	-0.128969
A	14	56242557	-5	0	10	AV	56245426	-5.023132	0.08154888	8.445319	0.2519704	0.5847173	-0.1165074
A	15	56245462	3	0	10	AV	56248945	3.307964	-0.01314478	9.424081	0.140479	0.5863533	-0.1149123
A	16	56248980	5	0	10	AV	56253268	2.951163	-0.08169894	9.52876	0.1449892	0.5871792	-0.118144
A	17	56253303	-3	0	10	AV	56261946	-2.458779	-0.02262526	9.559783	0.2140037	0.5865435	-0.1288646
A	18	56261982	0	0	10	AV	56263321	-2.494837	-0.05963491	9.546693	0.2148925	0.5869867	-0.129257
A	19	56263357	-5	0	10	AV	56266191	-4.81428	0.0230859	8.566346	0.2457016	0.5860234	-0.1206816
A	20	56266226	3	0	10	AV	56270715	0.4282383	0.00361843	9.92196	0.1817945	0.5855241	-0.1271897
A	21	56270750	5	0	10	AV	56273072	2.32693	-0.00119536	9.693634	0.1535632	0.5860696	-0.1204559
A	22	56273107	-3	0	10	AV	56275708	-1.548679	0.04856713	9.772552	0.2027881	0.5854741	-0.1283995
A	23	56275743	0	0	10	AV	56277796	-0.8543449	0.05068256	9.871773	0.1938589	0.585428	-0.1282309
A	24	56277832	-5	0	10	AV	56280322	-2.897324	-0.02261053	9.426832	0.2191343	0.5866615	-0.1283352
C	25	56340360	3	0	10	AV	56343508	1.483998	-0.1009098	9.832901	0.1561553	0.5885623	-0.124318
C	26	56343543	5	0	10	AV	56345854	2.190501	-0.06342737	9.717685	0.1472438	0.5881067	-0.1202707
C	27	56345889	-3	0	10	AV	56348948	-5.519848	0.01379843	8.111437	0.2567921	0.58598	-0.1158225
C	28	56348983	0	0	10	AV	56351383	0.2989352	-0.05699163	9.919469	0.1740341	0.587533	-0.1281049
C	29	56351418	-5	0	10	AV	56353751	-5.296348	0.003588211	8.263625	0.2556225	0.5858237	-0.1161951
C	30	56353786	3	0	10	AV	56358040	3.516154	-0.03577064	9.351027	0.1380536	0.5866132	-0.113951
C	31	56358075	5	0	10	AV	56360028	2.378596	-0.1044388	9.673802	0.148008	0.5880759	-0.1205668
C	32	56360063	-3	0	10	AV	56363122	-3.015455	-0.02961128	9.386631	0.2226273	0.5864862	-0.1275686
C	33	56363157	0	0	10	AV	56364697	-1.290968	0.01140578	9.812525	0.1998109	0.5859091	-0.1289175
C	34	56364732	-5	0	10	AV	56366842	-4.422102	-0.03708701	8.779109	0.2425019	0.5865174	-0.1224267
C	35	56366877	3	0	10	AV	56370293	3.210175	0.01635928	9.458042	0.1382343	0.5865262	-0.1139395
C	36	56370328	5	0	10	AV	56371645	3.028879	0.07199313	9.517851	0.1415544	0.5856698	-0.1146074
C	37	56371680	-3	0	10	AV	56374996	-1.143335	-0.03316801	9.830464	0.1947995	0.5869238	-0.1299388
C	38	56375031	0	0	10	AV	56376806	0.2052587	-0.01209997	9.92342	0.1772856	0.5866376	-0.1277232
C	39	56376841	-5	0	10	AV	56379330	-3.609569	0.03620393	9.166834	0.2273877	0.5860905	-0.1261821
C	40	56379365	3	0	10	AV	56382156	1.67161	-0.03782158	9.811718	0.1552672	0.5875078	-0.122788
C	41	56382191	5	0	10	AV	56383474	2.107584	-0.007380296	9.738707	0.1516791	0.5868207	-0.1206098
C	42	56383509	-3	0	10	AV	56386903	-5.858982	0.0105185	7.861049	0.264116	0.5856488	-0.111507
C	43	56386938	0	0	10	AV	56391025	1.392293	-0.06425659	9.847466	0.1614162	0.5874107	-0.1247459
C	44	56391060	-5	0	10	AV	56396576	-5.614349	0.006363582	8.043302	0.2594763	0.5858776	-0.1143383
C	45	56396611	3	0	10	AV	56406651	2.153803	-0.1310567	9.719375	0.1528546	0.5880949	-0.1225652
C	46	56406687	5	0	10	AV	56411041	3.468967	-0.1760228	9.355105	0.1348131	0.5889125	-0.1150085
C	47	56411076	-3	0	10	AV	56415877	-5.627041	-0.03410589	8.030363	0.2594848	0.5864816	-0.1150913
C	48	56415912	0	0	10	AV	56417855	-0.4236068	-0.08266293	9.898268	0.1840696	0.5877675	-0.1299927
C	49	56417889	-5	0	10	AV	56419821	-4.70048	0.016284	8.631392	0.2460782	0.585817	-0.1202914
