# Supplementary material for: Generic HRTFs May be Good Enough in Virtual Reality. Improving Source Localization through Cross-Modal Plasticity
Source: Front Neurosci. 2018 Feb 2;12:21. doi: 10.3389/fnins.2018.00021 (PMC5801410; doi:10.3389/fnins.2018.00021)
Supplement: Supplementary file 2 [file DataSheet1.ZIP › results/a_av/1_7_Responses.txt]

A	0	62524783	3	0	10	AV	62530166	2.157234	0.6573328	9.756483	0.1538834	0.5784816	-0.1108935
A	1	62530202	3	0	10	AV	62535505	0.4800702	0.7132449	9.947175	0.1718134	0.5780602	-0.1161971
A	2	62535541	5	0	10	AV	62543614	3.028567	0.5522262	9.539005	0.1431709	0.579807	-0.1076776
A	3	62543650	0	0	10	AV	62553343	-1.830717	0.5819954	9.740601	0.2009199	0.579448	-0.1213063
A	4	62553378	-5	0	10	AV	62560682	-5.608259	0.7085736	8.08014	0.2527446	0.5772852	-0.1061986
A	5	62560717	-5	0	10	AV	62564781	-5.289353	0.6300866	8.29952	0.2479648	0.5784115	-0.1100102
A	6	62564816	5	0	10	AV	62573103	4.706491	0.6905435	8.872147	0.1252917	0.5782163	-0.09360736
A	7	62573138	3	0	10	AV	62578463	2.203384	0.69223	9.747309	0.1535451	0.5780571	-0.1101692
A	8	62578498	0	0	10	AV	62583447	-2.899002	0.8692442	9.455253	0.2117516	0.5762904	-0.1166928
A	9	62583482	-3	0	10	AV	62589288	-4.951723	0.8587187	8.512825	0.2399971	0.5760173	-0.1098704
A	10	62589323	-5	0	10	AV	62595756	-5.935215	0.7699215	7.834702	0.2591251	0.5761832	-0.1011265
A	11	62595791	5	0	10	AV	62602770	4.604851	0.9300443	8.92089	0.1331164	0.5746385	-0.09365545
A	12	62602805	3	0	10	AV	62609003	1.400904	0.9700128	9.875486	0.1662901	0.5744004	-0.1097013
A	13	62609039	0	0	10	AV	62618676	-2.764337	0.9954194	9.495645	0.2128058	0.5743194	-0.1139365
A	14	62618711	-3	0	10	AV	62620787	-5.121504	1.046242	8.402773	0.244718	0.5732443	-0.1039707
A	15	62620823	-5	0	10	AV	62624596	-6.05232	0.7218102	7.74167	0.2636996	0.5764391	-0.09870858
A	16	62624631	5	0	10	AV	62631633	2.608303	1.137148	9.646726	0.1510909	0.5728963	-0.1015297
A	17	62631668	3	0	10	AV	62635665	2.23086	0.8322535	9.741158	0.1542588	0.5763317	-0.1080544
A	18	62635701	0	0	10	AV	62638525	-2.42239	0.8842077	9.598141	0.2092897	0.5755695	-0.1159606
A	19	62638561	-3	0	10	AV	62644635	-4.524606	0.912404	8.756132	0.2361792	0.5750718	-0.1098647
A	20	62644670	-5	0	10	AV	62649013	-5.909875	0.7149868	7.854567	0.2589774	0.5768713	-0.1022509
A	21	62649049	5	0	10	AV	62652387	3.26181	0.8029052	9.468105	0.1429322	0.576654	-0.1030059
A	22	62652422	3	0	10	AV	62657994	0.6236261	0.8627046	9.941224	0.1729749	0.5758976	-0.113596
A	23	62658029	0	0	10	AV	62665344	-2.431581	0.9355116	9.594663	0.2094702	0.5749416	-0.115105
A	24	62665379	-3	0	10	AV	62667969	-5.124773	0.9490786	8.403797	0.2453422	0.5743734	-0.1053869
C	25	62728009	-5	0	10	AV	62738340	-4.402802	0.8305624	8.822082	0.2362951	0.575859	-0.1109287
C	26	62738375	5	0	10	AV	62741199	3.845964	0.7630945	9.259095	0.1330518	0.5776944	-0.09850317
C	27	62741234	3	0	10	AV	62743891	5.936252	0.8823679	8.130018	0.1128863	0.5762668	-0.07848091
C	28	62743926	0	0	10	AV	62747119	0.3296468	0.9257399	9.948361	0.1763405	0.5751767	-0.1133663
C	29	62747155	-3	0	10	AV	62749576	-4.478433	0.963303	8.779684	0.2357188	0.5744189	-0.10909
C	30	62749611	-5	0	10	AV	62752458	-5.724662	0.9767887	7.991401	0.2528162	0.5740368	-0.1013306
C	31	62752494	5	0	10	AV	62754670	5.037377	1.139163	8.68662	0.1267182	0.5728122	-0.08546183
C	32	62754705	3	0	10	AV	62759082	3.184002	1.233609	9.479827	0.1463318	0.5717081	-0.09718728
C	33	62759117	0	0	10	AV	62761383	-2.201133	1.230626	9.644114	0.2065374	0.5715126	-0.1105484
C	34	62761418	-3	0	10	AV	62765672	-6.00689	1.132689	7.767713	0.2578495	0.5718932	-0.09506632
C	35	62765708	-5	0	10	AV	62768029	-5.748135	0.9420861	7.974943	0.2551492	0.5741957	-0.1003271
C	36	62768064	5	0	10	AV	62770308	4.726007	1.126219	8.853434	0.1297899	0.5729423	-0.08823478
C	37	62770343	3	0	10	AV	62776876	2.150538	1.032877	9.753393	0.1567128	0.5738994	-0.1055498
C	38	62776911	0	0	10	AV	62780104	-3.296757	1.072709	9.310224	0.2207386	0.5731705	-0.1111592
C	39	62780139	-3	0	10	AV	62782874	-4.278766	1.189568	8.874372	0.2333959	0.57165	-0.1057919
C	40	62782909	-5	0	10	AV	62785409	-5.714465	1.227623	7.98727	0.2519479	0.5710257	-0.09700794
C	41	62785445	5	0	10	AV	62788347	3.991027	0.6041537	9.199852	0.1365382	0.5785983	-0.1021374
C	42	62788382	3	0	10	AV	62790637	3.666932	0.7773847	9.327548	0.1398754	0.5767274	-0.1013633
C	43	62790673	0	0	10	AV	62793206	-2.979664	0.8979812	9.427965	0.2179006	0.5751399	-0.1143672
C	44	62793241	-3	0	10	AV	62796769	-5.457666	0.8933732	8.18469	0.2514314	0.5748169	-0.1032229
C	45	62796805	-5	0	10	AV	62798757	-5.792081	0.8941505	7.943112	0.257206	0.5746129	-0.09982127
C	46	62798793	5	0	10	AV	62801316	4.209758	0.946485	9.104942	0.1355178	0.5747113	-0.09544333
C	47	62801351	3	0	10	AV	62803661	-0.4759473	0.9246059	9.92624	0.1896182	0.5746576	-0.1146425
C	48	62803696	0	0	10	AV	62807627	-5.018839	0.8913744	8.471286	0.2462602	0.5748001	-0.105617
C	49	62807662	-3	0	10	AV	62809983	-5.728336	0.4687433	7.988215	0.2576956	0.5799748	-0.1074505
