# Supplementary material for: Generic HRTFs May be Good Enough in Virtual Reality. Improving Source Localization through Cross-Modal Plasticity
Source: Front Neurosci. 2018 Feb 2;12:21. doi: 10.3389/fnins.2018.00021 (PMC5801410; doi:10.3389/fnins.2018.00021)
Supplement: Supplementary file 2 [file DataSheet1.ZIP › results/a_av/1_8_Responses.txt]

A	0	48288077	-5	0	10	AV	48292745	-4.537005	0.5528806	8.749538	0.24121	0.5789683	-0.1134597
A	1	48292780	-3	0	10	AV	48294934	4.067301	0.8494898	9.168136	0.1433728	0.5749992	-0.1007474
A	2	48294969	3	0	10	AV	48296508	5.370936	1.16714	8.490896	0.1264828	0.5720574	-0.08385282
A	3	48296544	5	0	10	AV	48297536	4.910771	0.9861833	8.761736	0.1312598	0.5738758	-0.09100547
A	4	48297571	0	0	10	AV	48299133	-4.293406	0.6828688	8.878744	0.2326753	0.5780879	-0.1150521
A	5	48299169	-5	0	10	AV	48300228	-4.178604	0.8219768	8.935568	0.2327587	0.57607	-0.1123136
A	6	48300263	-3	0	10	AV	48302362	-0.903221	0.7705135	9.889705	0.1979326	0.5760989	-0.1170133
A	7	48302397	3	0	10	AV	48303914	5.845664	1.185785	8.181916	0.1256323	0.5713642	-0.08176844
A	8	48303949	5	0	10	AV	48307689	5.775231	1.113272	8.233767	0.124199	0.5723529	-0.08236227
A	9	48307725	0	0	10	AV	48308941	-5.719735	0.7013909	7.998807	0.2551916	0.5772316	-0.1048697
A	10	48308976	-5	0	10	AV	48310661	6.066017	1.11526	8.029099	0.1246226	0.5719445	-0.08196734
A	11	48310696	-3	0	10	AV	48313520	5.466924	1.219517	8.428814	0.1303116	0.5709273	-0.08497867
A	12	48313555	3	0	10	AV	48317106	5.239448	1.102325	8.572652	0.1312132	0.5722748	-0.08816517
A	13	48317141	5	0	10	AV	48319820	5.682468	0.7880346	8.304468	0.1226258	0.5760216	-0.08766893
A	14	48319855	0	0	10	AV	48321126	-5.813506	0.5049461	7.925409	0.2608872	0.5792211	-0.1045964
A	15	48321162	-5	0	10	AV	48325382	-5.720457	0.1739455	7.978973	0.26576	0.5829877	-0.1069811
A	16	48325417	-3	0	10	AV	48327002	6.326431	0.7791124	7.84152	0.1199293	0.5756602	-0.08455685
A	17	48327038	3	0	10	AV	48329225	5.89993	0.3902014	8.149867	0.1183084	0.5805922	-0.09157375
A	18	48329261	5	0	10	AV	48331168	5.857039	0.742067	8.186744	0.1213154	0.5764423	-0.08723944
A	19	48331204	0	0	10	AV	48332777	-5.408236	0.659021	8.219955	0.2558417	0.5772036	-0.104484
A	20	48332812	-5	0	10	AV	48335223	-5.742921	0.9531319	7.978528	0.2615358	0.5734478	-0.09532428
A	21	48335258	-3	0	10	AV	48338295	-5.444236	0.9439688	8.192792	0.2518912	0.5741047	-0.1019114
A	22	48338330	3	0	10	AV	48339970	5.691167	1.232511	8.283692	0.1257912	0.5710716	-0.08134361
A	23	48340006	5	0	10	AV	48341221	6.092546	1.130954	8.00888	0.1209677	0.572188	-0.07893801
A	24	48341257	0	0	10	AV	48342707	-5.152921	0.6455756	8.388332	0.2507709	0.5775717	-0.1075634
C	25	48402747	-5	0	10	AV	48413769	-5.749299	0.7497541	7.976871	0.250111	0.5775327	-0.1078173
C	26	48413804	-3	0	10	AV	48418383	5.441541	0.2070614	8.442617	0.1224064	0.5828177	-0.09848117
C	27	48418418	3	0	10	AV	48420080	5.92934	0.7442231	8.136306	0.1243619	0.5760296	-0.08918486
C	28	48420116	5	0	10	AV	48421130	5.701776	0.4772605	8.288039	0.1225485	0.5793956	-0.09328198
C	29	48421165	0	0	10	AV	48422516	-4.67335	0.3610988	8.668298	0.2478858	0.5808908	-0.1133814
C	30	48422551	-5	0	10	AV	48424258	-4.783483	0.2109305	8.597702	0.2501631	0.58279	-0.1148687
C	31	48424293	-3	0	10	AV	48425252	-4.996112	0.120874	8.464891	0.2574444	0.583586	-0.1124501
C	32	48425287	3	0	10	AV	48426347	5.383608	0.5973309	8.493387	0.1275263	0.577911	-0.09486014
C	33	48426382	5	0	10	AV	48429307	6.012228	0.4931964	8.073843	0.1119412	0.5802235	-0.08482096
C	34	48429342	0	0	10	AV	48430792	-5.661046	0.7677746	8.041873	0.2588368	0.57585	-0.1007867
C	35	48430828	-5	0	10	AV	48432736	-5.688758	0.8995561	8.019899	0.2605976	0.5741106	-0.09699686
C	36	48432771	-3	0	10	AV	48434947	-5.877587	-0.01014607	7.844751	0.2697898	0.5853174	-0.1076024
C	37	48434983	3	0	10	AV	48436567	5.713488	0.3744363	8.276475	0.1223892	0.580567	-0.09501728
C	38	48436602	5	0	10	AV	48441381	5.490713	-0.2605779	8.369715	0.1184774	0.5887992	-0.103915
C	39	48441416	0	0	10	AV	48442699	-5.253268	0.2930525	8.312397	0.25541	0.5818059	-0.1111315
C	40	48442735	-5	0	10	AV	48444833	-5.215368	0.2931724	8.337145	0.2605749	0.5813107	-0.1077225
C	41	48444868	-3	0	10	AV	48447033	-4.876724	0.5766155	8.557358	0.2492753	0.5782326	-0.1091813
C	42	48447069	3	0	10	AV	48448430	5.485252	1.005506	8.427052	0.1348676	0.5727999	-0.09180326
C	43	48448465	5	0	10	AV	48449848	4.689506	0.7333655	8.88084	0.136914	0.5762457	-0.09880134
C	44	48449883	0	0	10	AV	48450987	-4.905289	0.7561604	8.541683	0.2465722	0.576288	-0.1076364
C	45	48451023	-5	0	10	AV	48451658	-4.362434	0.7463425	8.843581	0.2406915	0.5763101	-0.1100253
C	46	48451693	-3	0	10	AV	48455478	-5.051176	0.2949182	8.441615	0.2536817	0.5816771	-0.1118059
C	47	48455513	3	0	10	AV	48458292	-5.915301	0.683145	7.850217	0.268074	0.5764765	-0.09580393
C	48	48458328	5	0	10	AV	48459745	6.045372	-0.08191745	8.012329	0.1097579	0.5868943	-0.09358987
C	49	48459780	0	0	10	AV	48461565	-5.632561	-0.4206144	7.980121	0.2659131	0.5911948	-0.1173479
