# Supplementary material for: Generic HRTFs May be Good Enough in Virtual Reality. Improving Source Localization through Cross-Modal Plasticity
Source: Front Neurosci. 2018 Feb 2;12:21. doi: 10.3389/fnins.2018.00021 (PMC5801410; doi:10.3389/fnins.2018.00021)
Supplement: Supplementary file 2 [file DataSheet1.ZIP › results/a_av/1_9_Responses.txt]

A	0	64085851	3	0	10	AV	64090479	0.09523793	-0.0749772	9.917965	0.1780506	0.5875496	-0.1288722
A	1	64090515	5	0	10	AV	64099671	3.494689	0.004941534	9.361855	0.1338684	0.5868269	-0.1118483
A	2	64099707	5	0	10	AV	64118258	2.849327	-0.05961387	9.559424	0.1416585	0.587611	-0.1170623
A	3	64118293	-3	0	10	AV	64122033	-4.66036	0.0008095615	8.652756	0.2428522	0.5864494	-0.1222246
A	4	64122068	3	0	10	AV	64128892	2.059891	-0.02506821	9.746573	0.1524878	0.5870052	-0.1211487
A	5	64128927	0	0	10	AV	64133147	-2.618125	-0.009684253	9.515043	0.2136733	0.5867442	-0.1291232
A	6	64133183	-5	0	10	AV	64137906	-5.409736	0.08774425	8.194106	0.2530031	0.5852982	-0.1167649
A	7	64137941	3	0	10	AV	64144798	2.781259	0.01534529	9.583913	0.1436803	0.5864969	-0.1166915
A	8	64144833	-3	0	10	AV	64151410	-3.42469	0.003879856	9.239014	0.2261874	0.5863227	-0.1267005
A	9	64151446	5	0	10	AV	64162725	5.008893	0.0881808	8.688362	0.1177055	0.5855885	-0.09876685
A	10	64162761	0	0	10	AV	64168187	-1.867823	0.03894145	9.709353	0.204861	0.5858994	-0.1288152
A	11	64168223	-5	0	10	AV	64171784	-4.909636	0.07917704	8.514286	0.2456798	0.5854605	-0.1200152
A	12	64171819	3	0	10	AV	64177068	2.52329	0.02609564	9.650485	0.1476456	0.5862351	-0.1182059
A	13	64177103	-3	0	10	AV	64180284	-3.627172	0.02796818	9.158871	0.2291081	0.5859704	-0.1256589
A	14	64180320	5	0	10	AV	64187947	3.938938	0.05990184	9.197626	0.1302983	0.5858814	-0.1084133
A	15	64187982	0	0	10	AV	64192549	-0.7453045	0.02244331	9.880829	0.1898357	0.5861551	-0.1287917
A	16	64192584	-5	0	10	AV	64196749	-5.003286	0.05341328	8.455357	0.2465659	0.5859022	-0.1202055
A	17	64196784	3	0	10	AV	64201306	3.335199	0.0304913	9.418399	0.1384058	0.5860841	-0.1134739
A	18	64201342	-3	0	10	AV	64204847	-4.621032	0.06098945	8.679579	0.2414772	0.5857408	-0.1218642
A	19	64204883	5	0	10	AV	64209326	5.660097	0.1732921	8.300748	0.1123306	0.5842841	-0.091994
A	20	64209362	0	0	10	AV	64219971	-0.8144875	0.02103431	9.873864	0.1920695	0.5859838	-0.128757
A	21	64220007	-5	0	10	AV	64223914	-4.45603	0.1177766	8.773345	0.2401641	0.5847888	-0.1211714
A	22	64223949	3	0	10	AV	64229097	2.854428	0.03830774	9.565594	0.1446474	0.5859251	-0.1164494
A	23	64229133	-3	0	10	AV	64234057	-3.693057	0.03735204	9.131777	0.2303421	0.5857918	-0.1251611
A	24	64234092	5	0	10	AV	64238189	4.268822	0.05415709	9.056099	0.1278119	0.5857195	-0.1065549
C	50	64467800	0	0	10	AV	64470345	-0.04930165	-0.06589673	9.916119	0.1787358	0.5876184	-0.129063
C	51	64470380	-5	0	10	AV	64474176	-3.87776	-0.0864567	9.040481	0.2307528	0.5878612	-0.127408
C	52	64474211	3	0	10	AV	64477605	3.471495	0.04616452	9.373084	0.136423	0.5859506	-0.1122038
C	53	64477648	-3	0	10	AV	64480509	-2.862586	0.07324095	9.445329	0.2176286	0.5855208	-0.1272672
C	54	64480545	5	0	10	AV	64486765	4.365888	0.02418919	9.009562	0.1245224	0.5864326	-0.1052306
C	55	64486800	0	0	10	AV	64489769	0.03216441	-0.01791983	9.921565	0.180892	0.5865154	-0.1281757
C	56	64489804	-5	0	10	AV	64492495	-3.662768	0.07532401	9.147428	0.2298639	0.5852824	-0.1246872
C	57	64492530	3	0	10	AV	64495879	3.444633	0.1437077	9.389016	0.1378399	0.5846155	-0.1112718
C	58	64495914	-3	0	10	AV	64499755	-3.184924	0.06753643	9.334262	0.2235301	0.585366	-0.126132
C	59	64499790	5	0	10	AV	64504692	4.655674	0.05619926	8.872315	0.1229663	0.5857478	-0.1031458
C	60	64504727	0	0	10	AV	64506949	-0.09128772	0.08278598	9.925788	0.1825114	0.5852165	-0.1269402
C	61	64506984	-5	0	10	AV	64509115	-3.292328	0.005383026	9.289972	0.2251433	0.5861874	-0.1267584
C	62	64509151	3	0	10	AV	64513505	3.275757	0.001735222	9.435802	0.1385684	0.5865187	-0.1141106
C	63	64513540	-3	0	10	AV	64516655	-2.874185	0.06396516	9.44091	0.2206585	0.585232	-0.1264808
C	64	64516690	5	0	10	AV	64520520	4.301741	0.01019789	9.037844	0.1276806	0.586198	-0.1071113
C	65	64520555	0	0	10	AV	64523290	0.2662515	0.01015515	9.92484	0.1778698	0.5861553	-0.1272828
C	66	64523325	-5	0	10	AV	64528294	-3.546745	0.03991074	9.192969	0.2279785	0.5858111	-0.1257327
C	67	64528329	3	0	10	AV	64531958	2.832468	-0.00557803	9.568388	0.1456679	0.5863505	-0.1174513
C	68	64531993	-3	0	10	AV	64535554	-3.393435	-0.01123314	9.250016	0.2267509	0.5863815	-0.1266494
C	69	64535589	5	0	10	AV	64539050	3.44046	0.02448196	9.382254	0.1383622	0.5859703	-0.1133056
C	70	64539086	0	0	10	AV	64541441	0.1562757	0.02339907	9.925916	0.1800907	0.585875	-0.1273324
C	71	64541476	-5	0	10	AV	64544312	-3.1964	0.09544195	9.332031	0.2239051	0.5849581	-0.1255919
C	72	64544347	3	0	10	AV	64547015	3.489838	0.05669243	9.367424	0.1376222	0.5856041	-0.1124313
C	73	64547050	-3	0	10	AV	64550935	-2.755959	0.05361475	9.477859	0.2179963	0.5855187	-0.1272134
C	74	64550971	5	0	10	AV	64555057	4.107358	0.07896669	9.128731	0.1304337	0.5853143	-0.1077429
