# Supplementary material for: Generic HRTFs May be Good Enough in Virtual Reality. Improving Source Localization through Cross-Modal Plasticity
Source: Front Neurosci. 2018 Feb 2;12:21. doi: 10.3389/fnins.2018.00021 (PMC5801410; doi:10.3389/fnins.2018.00021)
Supplement: Supplementary file 2 [file DataSheet1.ZIP › results/a_av/results.csv]

SubjectID	Condition	pre	post
1	1	Audio	0.964278297754473	0.487128560051513
2	1	AV	1.0453256452655	0.8905298462395
3	2	Audio	1.19865369819493	1.58453279355363
4	2	AV	1.40360388360359	1.14817595340919
5	3	Audio	2.02014711260655	0.986652069002435
6	3	AV	1.06119045568706	0.672477537922852
7	4	Audio	0.827282475231982	0.850601047693623
8	4	AV	0.578443021374512	0.714226587495586
9	5	Audio	0.926354223053821	1.09873713441257
10	5	AV	1.1148260681753	1.42723099870679
11	7	Audio	1.90405404065312	2.04319287196531
12	7	AV	2.0521465324537	2.23285363921235
13	8	Audio	3.81149149909599	4.28173488578986
14	8	AV	3.87606313035102	3.23879209336373
15	9	Audio	1.07360351840701	0.966619756465767
16	9	AV	1.07360351840701	0.485959782908305
17	10	Audio	1.3880709914945	2.05542868630161
18	10	AV	1.66111593141167	1.5043874073082
19	12	Audio	0.350145271641222	0.498597798755291
20	12	AV	1.00772019821511	0.654140658591305
21	13	Audio	1.6692833661422	1.66013373527954
22	13	AV	1.55878908822134	1.38649863791885
23	14	Audio	1.14014930270914	1.31332789874203
24	14	AV	1.91794798197243	1.60016347302784
25	15	Audio	0.800345086170506	1.32428283429977
26	15	AV	0.543026310809411	0.544432676937627
27	16	Audio	0.931600418961814	0.819194704929234
28	16	AV	1.36867218385835	0.782516372088197
29	18	Audio	3.27080084525222	2.78460805980378
30	18	AV	3.33567308637669	3.08706410983643
31	19	Audio	1.28231262249765	1.62271471612448
32	19	AV	2.07739778340463	2.29472249944808
33	20	Audio	1.65030944210757	1.93679978128567
34	20	AV	1.84281819352165	1.37507791052612
