# Supplementary material for: Generic HRTFs May be Good Enough in Virtual Reality. Improving Source Localization through Cross-Modal Plasticity
Source: Front Neurosci. 2018 Feb 2;12:21. doi: 10.3389/fnins.2018.00021 (PMC5801410; doi:10.3389/fnins.2018.00021)
Supplement: Supplementary file 2 [file DataSheet1.ZIP › results/ParticipantData.xlsx]

## Sheet: Sheet1
SubNum	FirstName	LastName	Condition1	DateofCondition1	Condition2	DateofCondition2	Condition3	DateofCondition3	Condition4	DateofCondition4	Completed_DemographicSurvey	SubNUM	Exp1Age	GenderExp1	Exp2Age	Exp2Gender	Exp3Age	Exp3Gender	Exp4Age	Exp4Gender	ExpLongAge	ExpLongGender		Exp Kinematic		Exp unimodal multimodal
1	Mar	Gonzalez-Franco	AV	2017-05-05	A	2017-05-08	AVI	2017-05-11	AVC	2017-05-15	yes	1	31	Female	31	Female	31	Female	31	Female	31	Female		31	Female	31	Female
2	Christopher	Berger	A	2017-05-05	AV	2017-05-08	AVC	2017-05-11	AVI	2017-05-15	yes	2	30	Male	30	Male	30	Male	30	Male	30	Male		30	Male	30	Male
3	Allen		AV	2017-05-05	A	2017-05-09	AVC	2017-05-10	AVI	2017-05-12	yes	3	39	Male	39	Male	39	Male	39	Male	39	Male		39	Male	39	Male
4	Sasa	Juruvic	AV	2017-05-05	A	2017-05-10	AVC	2017-05-11	AVI	2017-05-16	yes	4	35	Male	35	Male	35	Male	35	Male	35	Male		35	Male	35	Male
5	Brian		A	2017-05-05	AV	2017-05-09	AVI	2017-05-11	AVC	2017-05-12	yes	5	29	Male	29	Male	29	Male	29	Male	29	Male		29	Male	29	Male
6	Dinei		A	2017-05-05	AVC	2017-05-10	AVI	2017-05-11			yes	6	54	Male			54	Male	54	Male	54	Male		54	Male
7	David	Linn	AV	2017-05-05	AVC	2017-05-11					yes	7			51	Male	51	Male			51	Male				51	Male
8	Lijuan	Wang	A	2017-05-05	AV	2017-05-10						8		Female		Female						Female					Female
9	Matt		AV	2017-05-05	AVI	2017-05-10	AVC	2017-05-15			yes	9			42	Male	42	Male	42	Male	42	Male		42	Male	42	Male
10	Tim		AV	2017-05-08	A	2017-05-09	AVI	2017-05-11	AVC	2017-05-16	yes	10	40	Male	40	Male	40	Male	40	Male	40	Male		40	Male	40	Male
11	Cha		AV	2017-05-08	-	-	-	-	-	-	-					Male
12	Daniel		AV	2017-05-08	A	2017-05-09	AVC	2017-05-10	AVI	2017-05-11	yes	12	30	Male	30	Male	30	Male	30	Male	30	Male		30	Male	30	Male
13	Yunhau	Shen	AV	2017-05-08	A	2017-05-10	AVC		AVI		yes	13	26	Male	26	Male	26	Male	26	Male	26	Male		26	Male	26	Male
14	Manuel-Jose		AV	2017-05-08	A	2017-05-09	AVC		AVI		yes	14	42	Male	42	Male	42	Male	42	Male	42	Male		42	Male	42	Male
15	Gregory		AV	2017-05-08	A	2017-05-10	AVI	2017-05-11	AVC	2017-05-12	yes	15	31	Male	31	Male	31	Male	31	Male	31	Male		31	Male	31	Male
16	Russell		AV	2017-05-08	A	2017-05-10	AVC	2017-05-11	AVI	2017-05-15	yes	16	26	Male	26	Male	26	Male	26	Male				26	Male	26	Male
17	Neha	Singh	AV	2017-05-08	-	-	-	-	-	-	-	18	32	Female	32	Female
18	Prasuna	Sidd	AV	2017-05-08	A	2017-05-09	AVI		AVC	2017-05-15	yes			Female		Female		Female		Female		Female			Female		Female
19	Lucy		A	2017-05-09	AV	2017-05-10	AVI	2017-05-15	AVC		yes	19	56	Female	56	Female					56	Female		56	Female	56	Female
20	Natasha	Chomsky	A	2017-05-09	AV	2017-05-10	AVI	2017-05-11	AVC	2017-05-12	yes	20	49	Female	49	Female	49	Female	49	Female	49	Female		49	Female	49	Female
21	Anetta	-	AVI	2017-05-10	-	-	-	-	-	-	yes	21					40	Female
												MEAN_AGE	36.6667		36.8125		37		36		39			37.3333		37.1333
												SD	9.76632		9.19579		8.87107		8.60233		9.82708			9.76632		9.4254
												N_Females		5		5		4				4			4		4
