# Supplementary material for: Generic HRTFs May be Good Enough in Virtual Reality. Improving Source Localization through Cross-Modal Plasticity
Source: Front Neurosci. 2018 Feb 2;12:21. doi: 10.3389/fnins.2018.00021 (PMC5801410; doi:10.3389/fnins.2018.00021)
Supplement: Supplementary file 2 [file DataSheet1.ZIP › results/README.txt]

a_av contains the data collected for the unimodal vs multimodal experiment
sync_async contains the data collected for the kinematic sound experiment
transfer contains the data collected for the V + Impact Sync experiment

Files are named by session_id
The rows in each file represent one participant sound location response.
There are 25 responses on the pre-exposure (A) phase and 25 in the post-exposure (C) phase.

Each row has the following structure:
phase, trial, time, sound_location p0 (x,y,z), condition, estimated_raytrace_location p1 (x1,y1,z1) p2(x2,y2,z2)

For the offline analysis we compute the distance of point p0 from ray traced from the head (p1,p2) in 3D. (See supplementary video for further illustration on the raytrace)

#calculate the distance 
dist3d <- function(x0,x1,x2) {
  v1 <- x1 - x2
  v2 <- x0 - x1      
  v3 <- cross3d_prod(v1,v2)
  area <- sqrt(sum(v3*v3))/2  
  d <- 2*area/sqrt(sum(v1*v1))  
}

cross3d_prod <- function(v1,v2){
  v3 <- vector()
  v3[1] <- v1[2]*v2[3]-v1[3]*v2[2]
  v3[2] <- v1[3]*v2[1]-v1[1]*v2[3]
  v3[3] <- v1[1]*v2[2]-v1[2]*v2[1]
  return(v3)
}
