# Supplementary material for: Generic HRTFs May be Good Enough in Virtual Reality. Improving Source Localization through Cross-Modal Plasticity
Source: Front Neurosci. 2018 Feb 2;12:21. doi: 10.3389/fnins.2018.00021 (PMC5801410; doi:10.3389/fnins.2018.00021)
Supplement: Supplementary file 2 [file DataSheet1.ZIP › results/sync_async/_1_Responses.txt]

A	0	37041519	5	0	10	AV_InCongruent	37055100	4.587252	-0.03873144	8.898656	0.1305175	0.5859727	-0.1086752
A	1	37055136	-3	0	10	AV_InCongruent	37058328	-3.679175	0.07182939	9.140231	0.2369273	0.5844945	-0.1218461
A	2	37058363	0	0	10	AV_InCongruent	37062059	0.7163408	-0.03180556	9.908484	0.1770302	0.5860884	-0.1270582
A	3	37062094	3	0	10	AV_InCongruent	37066604	2.930495	-0.02813982	9.539111	0.1461389	0.5863967	-0.1177243
A	4	37066640	-5	0	10	AV_InCongruent	37069721	-3.072546	0.03539236	9.371924	0.2237616	0.5855578	-0.1263082
A	5	37069756	5	0	10	AV_InCongruent	37074982	3.795624	-0.05625116	9.245448	0.134205	0.5869268	-0.112174
A	6	37075017	-3	0	10	AV_InCongruent	37079584	-2.64113	-0.07692544	9.502729	0.2199639	0.5868185	-0.128384
A	7	37079620	0	0	10	AV_InCongruent	37083471	0.4776983	0.02916439	9.922536	0.1783221	0.5855062	-0.1266237
A	8	37083507	3	0	10	AV_InCongruent	37086643	2.594999	0.04155774	9.634056	0.1485419	0.585778	-0.1180425
A	9	37086679	-5	0	10	AV_InCongruent	37091223	-4.533661	0.1419487	8.733365	0.2458804	0.5838203	-0.117934
A	10	37091259	5	0	10	AV_InCongruent	37097780	3.582143	0.1218713	9.338966	0.1374892	0.5846815	-0.1111615
A	11	37097815	-3	0	10	AV_InCongruent	37102036	-2.379877	0.02610625	9.585081	0.2154547	0.5855586	-0.1275922
A	12	37102071	0	0	10	AV_InCongruent	37105554	0.2833609	-0.03092616	9.921645	0.1795375	0.5864329	-0.1278739
A	13	37105590	3	0	10	AV_InCongruent	37108547	2.803685	0.0105858	9.577488	0.1447706	0.5863387	-0.1170175
A	14	37108582	-5	0	10	AV_InCongruent	37112937	-3.563236	0.09906156	9.190483	0.2306835	0.5846592	-0.1237599
A	15	37112972	5	0	10	AV_InCongruent	37116657	2.974854	0.03145076	9.530856	0.1416025	0.5862569	-0.1153673
A	16	37116692	-3	0	10	AV_InCongruent	37120589	-2.676435	0.05069597	9.502089	0.2177462	0.5854452	-0.1271649
A	17	37120624	0	0	10	AV_InCongruent	37123738	0.3242557	-0.003353048	9.923294	0.1782722	0.5861736	-0.1273728
A	18	37123774	3	0	10	AV_InCongruent	37127246	2.644754	0.01928974	9.619931	0.1473087	0.5861425	-0.1179432
A	19	37127282	-5	0	10	AV_InCongruent	37130630	-4.538054	0.0860327	8.727036	0.2467922	0.5844789	-0.1183894
A	20	37130666	5	0	10	AV_InCongruent	37134015	4.643942	0.0799032	8.879964	0.1220847	0.5856472	-0.1023398
A	21	37134050	-3	0	10	AV_InCongruent	37139332	-2.202126	0.002245139	9.629391	0.2143515	0.5857266	-0.1279108
A	22	37139367	0	0	10	AV_InCongruent	37143610	0.3219564	0.002829622	9.923778	0.1792974	0.5859667	-0.1273097
A	23	37143645	3	0	10	AV_InCongruent	37148234	2.86692	0.005561542	9.559693	0.1453203	0.5862032	-0.1171091
A	24	37148269	-5	0	10	AV_InCongruent	37151496	-3.128944	0.05240531	9.353289	0.2265341	0.585078	-0.1252019
C	25	37211536	5	0	10	AV_InCongruent	37214739	4.342575	0.1021016	9.026064	0.1304588	0.5846368	-0.1068434
C	26	37214774	-3	0	10	AV_InCongruent	37217420	-2.34004	0.008439433	9.594402	0.2208301	0.5851887	-0.1264031
C	27	37217455	0	0	10	AV_InCongruent	37220961	0.513946	-0.00971942	9.918632	0.1810752	0.5856578	-0.1272366
C	28	37220996	3	0	10	AV_InCongruent	37223608	3.46497	-0.04234164	9.368483	0.1397824	0.5865428	-0.114786
C	29	37223643	-5	0	10	AV_InCongruent	37227048	-3.304395	0.04514034	9.288444	0.2344663	0.5846322	-0.1227283
C	30	37227083	5	0	10	AV_InCongruent	37232197	4.308487	0.01837463	9.035427	0.1293448	0.5858412	-0.1077407
C	31	37232233	-3	0	10	AV_InCongruent	37238084	-4.806339	0.05393912	8.573478	0.2558213	0.5844111	-0.1143233
C	32	37238119	0	0	10	AV_InCongruent	37241401	1.093695	0.02373404	9.885722	0.1726146	0.5853385	-0.1253198
C	33	37241436	3	0	10	AV_InCongruent	37245166	2.850534	0.01561178	9.565005	0.1507782	0.5854204	-0.1185575
C	34	37245201	-5	0	10	AV_InCongruent	37250683	-3.44643	0.085575	9.236518	0.2345055	0.58425	-0.122263
C	35	37250720	5	0	10	AV_InCongruent	37257162	4.261213	0.03780312	9.058279	0.1320792	0.5853192	-0.1087942
C	36	37257198	-3	0	10	AV_InCongruent	37265763	-2.15835	0.06546123	9.64477	0.2178206	0.5844924	-0.1260631
C	37	37265798	0	0	10	AV_InCongruent	37269930	0.5601552	0.0217327	9.919357	0.1808617	0.5852191	-0.126705
C	38	37269965	3	0	10	AV_InCongruent	37274051	3.398646	0.04508115	9.398115	0.1418768	0.58531	-0.1143173
C	39	37274086	-5	0	10	AV_InCongruent	37278117	-4.207786	0.09057482	8.89874	0.246532	0.5840224	-0.1179291
C	40	37278152	5	0	10	AV_InCongruent	37282295	4.116824	0.03191973	9.121195	0.1314029	0.5857123	-0.1088918
C	41	37282330	-3	0	10	AV_InCongruent	37286036	-1.776809	0.04445023	9.728682	0.2113229	0.5849019	-0.1272804
C	42	37286071	0	0	10	AV_InCongruent	37292951	0.6804218	0.01978339	9.914122	0.1786613	0.5853083	-0.1264552
C	43	37292986	3	0	10	AV_InCongruent	37299183	3.884986	0.04305841	9.218134	0.1361921	0.5853083	-0.1112422
C	44	37299219	-5	0	10	AV_InCongruent	37304891	-3.813308	0.09563215	9.083829	0.2386396	0.5841845	-0.1209413
C	45	37304926	5	0	10	AV_InCongruent	37310420	4.55708	0.09275289	8.923832	0.1271881	0.584849	-0.104936
C	46	37310455	-3	0	10	AV_InCongruent	37316497	-2.242634	0.03314115	9.621483	0.2187844	0.584928	-0.1264247
C	47	37316532	0	0	10	AV_InCongruent	37320964	1.101586	-0.03065937	9.880969	0.172754	0.5860056	-0.1261159
C	48	37320999	3	0	10	AV_InCongruent	37324639	3.625978	0.02324278	9.316017	0.1385435	0.5856484	-0.1129941
C	49	37324675	-5	0	10	AV_InCongruent	37330984	-4.621552	0.1454622	8.685389	0.2519661	0.5832993	-0.1147187
