# Supplementary material for: Generic HRTFs May be Good Enough in Virtual Reality. Improving Source Localization through Cross-Modal Plasticity
Source: Front Neurosci. 2018 Feb 2;12:21. doi: 10.3389/fnins.2018.00021 (PMC5801410; doi:10.3389/fnins.2018.00021)
Supplement: Supplementary file 2 [file DataSheet1.ZIP › results/sync_async/_10_Responses.txt]

A	0	33473012	0	0	10	AV_InCongruent	33479756	-0.9992862	-0.02572565	9.849649	0.1985379	0.5860892	-0.1291104
A	1	33479792	-3	0	10	AV_InCongruent	33482214	-3.664422	0.02256693	9.1428	0.2352465	0.5853072	-0.123303
A	2	33482249	3	0	10	AV_InCongruent	33485732	2.256183	-0.02491527	9.707071	0.1481683	0.5873188	-0.1197393
A	3	33485767	5	0	10	AV_InCongruent	33488335	4.34134	0.1074608	9.027001	0.1215552	0.5860981	-0.10257
A	4	33488371	-5	0	10	AV_InCongruent	33492982	-5.641808	0.1665886	8.036222	0.2580032	0.5839002	-0.1125718
A	5	33493017	0	0	10	AV_InCongruent	33497326	-0.9004744	0.05972142	9.867354	0.1915987	0.5857077	-0.1284177
A	6	33497362	-3	0	10	AV_InCongruent	33500242	-3.75916	0.1154642	9.108919	0.2326608	0.5845262	-0.1230959
A	7	33500277	3	0	10	AV_InCongruent	33504330	2.048513	0.01354898	9.751652	0.1485175	0.5872471	-0.1198044
A	8	33504365	5	0	10	AV_InCongruent	33507591	3.775417	0.02462919	9.259798	0.1286642	0.5869412	-0.1087536
A	9	33507626	-5	0	10	AV_InCongruent	33510842	-5.74007	0.1441685	7.962247	0.2636445	0.5836333	-0.1091243
A	10	33510877	0	0	10	AV_InCongruent	33514763	0.4706828	0.03638084	9.923238	0.1728942	0.5861675	-0.1263307
A	11	33514798	-3	0	10	AV_InCongruent	33521542	-3.464371	0.07722671	9.228829	0.2293777	0.58495	-0.1244162
A	12	33521578	3	0	10	AV_InCongruent	33525206	2.688361	0.08890797	9.61364	0.1491483	0.5849553	-0.1172949
A	13	33525241	5	0	10	AV_InCongruent	33528613	3.718256	0.03192968	9.282219	0.1328506	0.5862229	-0.1104584
A	14	33528648	-5	0	10	AV_InCongruent	33532009	-5.816485	0.1465561	7.904841	0.2649837	0.5835673	-0.108243
A	15	33532044	0	0	10	AV_InCongruent	33534868	-1.098017	0.09871848	9.845895	0.195887	0.5849554	-0.1277775
A	16	33534904	-3	0	10	AV_InCongruent	33540598	-3.6552	0.06332435	9.149754	0.2314563	0.5852048	-0.1242047
A	17	33540634	3	0	10	AV_InCongruent	33547199	2.891487	0.02158875	9.554008	0.1416919	0.5865291	-0.1157506
A	18	33547235	5	0	10	AV_InCongruent	33550763	5.182537	0.1384961	8.593572	0.1131209	0.5855449	-0.09469279
A	19	33550798	-5	0	10	AV_InCongruent	33556147	-5.799422	0.1859214	7.920601	0.26671	0.5828367	-0.1061824
A	20	33556183	0	0	10	AV_InCongruent	33561162	-1.276691	0.009824406	9.814568	0.1967343	0.5863302	-0.1293456
A	21	33561197	-3	0	10	AV_InCongruent	33563753	-4.560843	0.1409341	8.718509	0.2455994	0.5839118	-0.1181562
A	22	33563789	3	0	10	AV_InCongruent	33567953	1.397297	0.003878962	9.852118	0.1643314	0.5861205	-0.1241306
A	23	33567988	5	0	10	AV_InCongruent	33571562	3.367161	0.04778798	9.408969	0.1387899	0.5857574	-0.1132667
A	24	33571597	-5	0	10	AV_InCongruent	33574801	-5.788668	0.1693669	7.927582	0.2640741	0.5833155	-0.108444
C	25	33634840	0	0	10	AV_InCongruent	33637698	-0.2605648	0.03736443	9.916307	0.1760722	0.5872446	-0.1281807
C	26	33637733	-3	0	10	AV_InCongruent	33639898	-4.89493	0.1276399	8.526656	0.2468358	0.5845596	-0.1184713
C	27	33639933	3	0	10	AV_InCongruent	33642020	2.919102	0.03161908	9.546924	0.1399661	0.5866507	-0.1150167
C	28	33642056	5	0	10	AV_InCongruent	33644187	5.366251	0.08723362	8.480667	0.1096965	0.5864146	-0.0927926
C	29	33644222	-5	0	10	AV_InCongruent	33646835	-5.730098	0.1224355	7.96805	0.2617798	0.5841488	-0.1108722
C	30	33646870	0	0	10	AV_InCongruent	33652118	-1.003528	0.02228517	9.852698	0.1924403	0.5862725	-0.1291015
C	31	33652153	-3	0	10	AV_InCongruent	33656675	-4.001314	0.1070598	8.999218	0.237195	0.5844741	-0.1217403
C	32	33656710	3	0	10	AV_InCongruent	33663399	3.349638	0.07048555	9.416467	0.1358115	0.5860081	-0.111929
C	33	33663434	5	0	10	AV_InCongruent	33666091	4.601715	0.03806515	8.897817	0.1208857	0.5864355	-0.1025286
C	34	33666126	-5	0	10	AV_InCongruent	33668548	-5.832679	0.1480324	7.892599	0.2651306	0.5835555	-0.1081387
C	35	33668583	0	0	10	AV_InCongruent	33674089	-0.9892523	0.04911477	9.856322	0.1957598	0.5854295	-0.1283095
C	36	33674124	-3	0	10	AV_InCongruent	33680713	-3.713336	0.09124292	9.127036	0.2316686	0.5849053	-0.1238005
C	37	33680748	3	0	10	AV_InCongruent	33685716	2.753018	0.05022414	9.594009	0.1433199	0.5861906	-0.1161386
C	38	33685752	5	0	10	AV_InCongruent	33689727	3.977094	0.08254524	9.183647	0.1286304	0.5858281	-0.1072511
C	39	33689762	-5	0	10	AV_InCongruent	33692619	-5.841643	0.1572997	7.886418	0.2638482	0.5835972	-0.1089568
C	40	33692655	0	0	10	AV_InCongruent	33696842	-0.7575256	0.0313173	9.880283	0.1918072	0.5857844	-0.1285173
C	41	33696877	-3	0	10	AV_InCongruent	33700393	-5.382589	0.1366246	8.216302	0.257648	0.583867	-0.1127111
C	42	33700429	3	0	10	AV_InCongruent	33705163	1.624901	0.001210045	9.821585	0.1630857	0.5859449	-0.1235613
C	43	33705198	5	0	10	AV_InCongruent	33709631	3.556654	0.06825317	9.344516	0.135051	0.5857449	-0.1111487
C	44	33709666	-5	0	10	AV_InCongruent	33712603	-5.857573	0.1737531	7.875368	0.2635785	0.583433	-0.1088937
C	45	33712639	0	0	10	AV_InCongruent	33716903	-1.471316	0.006667685	9.783072	0.2002214	0.5862383	-0.1292844
C	46	33716938	-3	0	10	AV_InCongruent	33719919	-3.416265	-0.01588969	9.24074	0.2252518	0.5867229	-0.1273419
C	47	33719954	3	0	10	AV_InCongruent	33723861	1.417674	0.03752751	9.852043	0.1595076	0.5863852	-0.1229516
C	48	33723897	5	0	10	AV_InCongruent	33726587	4.566611	0.09812339	8.919554	0.1183484	0.5863432	-0.1003878
C	49	33726622	-5	0	10	AV_InCongruent	33729190	-5.788964	0.1984752	7.929363	0.2605346	0.5833824	-0.1105477
