# Supplementary material for: Generic HRTFs May be Good Enough in Virtual Reality. Improving Source Localization through Cross-Modal Plasticity
Source: Front Neurosci. 2018 Feb 2;12:21. doi: 10.3389/fnins.2018.00021 (PMC5801410; doi:10.3389/fnins.2018.00021)
Supplement: Supplementary file 2 [file DataSheet1.ZIP › results/sync_async/_12_Responses.txt]

A	0	44692425	3	0	10	AV_Congruent	44694865	0.09187552	0.006159436	9.924181	0.1807387	0.5861205	-0.1277093
A	1	44694901	0	0	10	AV_Congruent	44697178	-2.435934	0.01303465	9.568847	0.2143669	0.585971	-0.1281842
A	2	44697213	-3	0	10	AV_Congruent	44699445	-4.817914	0.02670385	8.564516	0.2456903	0.5859825	-0.1206371
A	3	44699480	5	0	10	AV_Congruent	44702505	3.166277	0.007366847	9.47122	0.1420248	0.5861291	-0.1154209
A	4	44702541	-5	0	10	AV_Congruent	44705733	-3.478153	0.04925169	9.221322	0.227665	0.585591	-0.1255494
A	5	44705769	3	0	10	AV_Congruent	44707957	2.503534	0.0287462	9.655412	0.1472479	0.5863044	-0.1181133
A	6	44707992	0	0	10	AV_Congruent	44709855	-0.7107542	-0.01694744	9.881174	0.1889385	0.5867359	-0.1293638
A	7	44709891	-3	0	10	AV_Congruent	44712090	-3.874302	0.01448215	9.050586	0.2321704	0.5862091	-0.1251847
A	8	44712125	5	0	10	AV_Congruent	44716323	3.910192	0.09720714	9.211898	0.1342288	0.5848825	-0.1095309
A	9	44716358	-5	0	10	AV_Congruent	44720768	-4.668217	0.0218615	8.650087	0.2433532	0.5860882	-0.1216217
A	10	44720804	3	0	10	AV_Congruent	44723181	2.543174	0.003569018	9.644006	0.14945	0.5862062	-0.1189537
A	11	44723216	0	0	10	AV_Congruent	44725705	-1.32126	-0.01344435	9.806023	0.1977427	0.5865756	-0.1296391
A	12	44725741	-3	0	10	AV_Congruent	44728353	-4.106407	0.03346564	8.943976	0.2347352	0.5860507	-0.1243142
A	13	44728388	5	0	10	AV_Congruent	44731659	2.955707	0.06594451	9.538874	0.1443996	0.5854436	-0.1157324
A	14	44731694	-5	0	10	AV_Congruent	44735177	-5.596177	0.1387956	8.067207	0.2559129	0.5845277	-0.1144268
A	15	44735212	3	0	10	AV_Congruent	44738037	1.230693	-0.05017452	9.866814	0.1649555	0.5870106	-0.1253311
A	16	44738072	0	0	10	AV_Congruent	44740751	-2.11578	-0.02756845	9.648226	0.2072285	0.5869316	-0.1298504
A	17	44740786	-3	0	10	AV_Congruent	44743242	-4.611763	-0.009349395	8.679015	0.2413547	0.5867319	-0.123069
A	18	44743277	5	0	10	AV_Congruent	44746213	3.640155	0.009570967	9.309743	0.1347718	0.5863305	-0.1117421
A	19	44746249	-5	0	10	AV_Congruent	44749922	-5.595372	0.02574844	8.058703	0.2567942	0.5859887	-0.1158323
A	20	44749957	3	0	10	AV_Congruent	44754389	1.448323	-0.06222724	9.840684	0.1607606	0.5873768	-0.1245023
A	21	44754425	0	0	10	AV_Congruent	44756154	-1.649996	0.0484109	9.753869	0.1991038	0.5862236	-0.1292652
A	22	44756189	-3	0	10	AV_Congruent	44758623	-4.597472	-0.00131302	8.687604	0.2388411	0.5870434	-0.1242447
A	23	44758658	5	0	10	AV_Congruent	44761672	3.04336	-0.04083769	9.505058	0.1377927	0.5876478	-0.1151002
A	24	44761708	-5	0	10	AV_Congruent	44765202	-5.242691	-0.01872389	8.29708	0.2503107	0.5868791	-0.1198632
C	25	44825242	3	0	10	AV_Congruent	44828010	1.750376	0.008996259	9.803137	0.1507075	0.5875916	-0.1211282
C	26	44828045	0	0	10	AV_Congruent	44830613	-1.914831	-0.07770024	9.690207	0.2011851	0.5881683	-0.1313938
C	27	44830648	-3	0	10	AV_Congruent	44832556	-4.550606	0.01491762	8.714666	0.2347089	0.5875301	-0.1260141
C	28	44832592	5	0	10	AV_Congruent	44835025	3.810171	-0.05766838	9.239656	0.1306291	0.5874829	-0.1107181
C	29	44835060	-5	0	10	AV_Congruent	44837627	-4.673178	0.04919918	8.649489	0.2405577	0.5862026	-0.1227164
C	30	44837663	3	0	10	AV_Congruent	44839839	2.813108	0.01917941	9.575563	0.1393594	0.5871511	-0.1153207
C	31	44839874	0	0	10	AV_Congruent	44841436	-1.784366	0.06845261	9.728806	0.1995203	0.5861915	-0.1292316
C	32	44841471	-3	0	10	AV_Congruent	44843023	-4.520474	-0.03475611	8.726814	0.2362673	0.5878187	-0.1259012
C	33	44843058	5	0	10	AV_Congruent	44845759	4.407375	-0.02180867	8.986534	0.127024	0.5864868	-0.1070533
C	34	44845794	-5	0	10	AV_Congruent	44848384	-5.035949	0.1297707	8.440946	0.2454898	0.5850996	-0.1196516
C	35	44848419	3	0	10	AV_Congruent	44850439	2.909406	0.03529395	9.549949	0.1416123	0.58634	-0.1154757
C	36	44850474	0	0	10	AV_Congruent	44852405	-2.093636	0.0296448	9.657834	0.2044124	0.5865766	-0.1295848
C	37	44852440	-3	0	10	AV_Congruent	44854281	-4.175906	-0.01156836	8.906544	0.2316159	0.5874285	-0.1267113
C	38	44854317	5	0	10	AV_Congruent	44856561	4.20857	-0.002541531	9.078533	0.1267153	0.5866862	-0.1071096
C	39	44856596	-5	0	10	AV_Congruent	44859286	-5.60885	0.07867999	8.05345	0.2528169	0.5860164	-0.1177329
C	40	44859321	3	0	10	AV_Congruent	44861051	1.498945	0.07283665	9.844079	0.1596704	0.5857548	-0.1222652
C	41	44861086	0	0	10	AV_Congruent	44862794	-2.368563	-0.03500896	9.583437	0.2084688	0.5873905	-0.1302796
C	42	44862828	-3	0	10	AV_Congruent	44864513	-4.182816	0.05049367	8.908098	0.2317168	0.5865486	-0.1256889
C	43	44864548	5	0	10	AV_Congruent	44867015	3.839156	0.02138479	9.234685	0.1313128	0.586365	-0.1096951
C	44	44867050	-5	0	10	AV_Congruent	44869562	-5.603901	0.06372453	8.055794	0.2540632	0.5859665	-0.1171046
C	45	44869597	3	0	10	AV_Congruent	44871662	1.465184	-0.01674186	9.842089	0.1582188	0.5871809	-0.1234463
C	46	44871697	0	0	10	AV_Congruent	44873505	-1.288409	0.09113075	9.818426	0.1946103	0.5856169	-0.1284774
C	47	44873540	-3	0	10	AV_Congruent	44875571	-3.75217	-0.02911924	9.101049	0.2270619	0.5874005	-0.1277301
C	48	44875607	5	0	10	AV_Congruent	44877883	3.021475	0.05151791	9.518611	0.1385187	0.5864511	-0.1139987
C	49	44877919	-5	0	10	AV_Congruent	44879994	-5.323716	0.005171727	8.245496	0.2490642	0.5870046	-0.1205279
