# Supplementary material for: Generic HRTFs May be Good Enough in Virtual Reality. Improving Source Localization through Cross-Modal Plasticity
Source: Front Neurosci. 2018 Feb 2;12:21. doi: 10.3389/fnins.2018.00021 (PMC5801410; doi:10.3389/fnins.2018.00021)
Supplement: Supplementary file 2 [file DataSheet1.ZIP › results/sync_async/_13_Responses.txt]

A	0	56259167	-5	0	10	AV_Congruent	56262397	-1.308446	-0.05919736	9.804426	0.2036125	0.5864199	-0.129436
A	1	56262433	3	0	10	AV_Congruent	56263927	2.094462	0.03811104	9.744604	0.1584148	0.5853375	-0.1213482
A	2	56263962	0	0	10	AV_Congruent	56265490	-2.0563	-0.01832633	9.663029	0.2120891	0.5860373	-0.1284935
A	3	56265526	5	0	10	AV_Congruent	56267099	2.304683	-0.02662652	9.696538	0.1588109	0.5858255	-0.1220619
A	4	56267134	-3	0	10	AV_Congruent	56268596	-2.893814	-0.08522646	9.422777	0.2262512	0.5866145	-0.1270174
A	5	56268631	-5	0	10	AV_Congruent	56269702	-2.22561	-0.009828378	9.622581	0.2171412	0.585625	-0.1274519
A	6	56269737	3	0	10	AV_Congruent	56271187	2.244107	0.01564021	9.712688	0.1605804	0.5852008	-0.1219068
A	7	56271228	0	0	10	AV_Congruent	56272874	-1.208482	-0.01628982	9.822639	0.2034967	0.5857341	-0.1286743
A	8	56272909	5	0	10	AV_Congruent	56273868	1.533351	0.01598353	9.835516	0.1686689	0.5852758	-0.124319
A	9	56273903	-3	0	10	AV_Congruent	56274985	-2.165969	-0.01681672	9.636881	0.2143893	0.5859216	-0.1281262
A	10	56275020	-5	0	10	AV_Congruent	56276236	-2.578361	-0.004023839	9.527167	0.2203832	0.5856963	-0.1270548
A	11	56276271	3	0	10	AV_Congruent	56277877	2.573863	-3.18177E-05	9.636225	0.1557756	0.5854591	-0.1205574
A	12	56277913	0	0	10	AV_Congruent	56279319	-2.510896	0.01086314	9.547716	0.2190008	0.5855509	-0.1271038
A	13	56279354	5	0	10	AV_Congruent	56280727	2.033998	-0.05314921	9.749264	0.1614948	0.5862318	-0.1234099
A	14	56280762	-3	0	10	AV_Congruent	56282212	-2.70481	0.05094672	9.49347	0.22067	0.5851212	-0.1263521
A	15	56282247	-5	0	10	AV_Congruent	56283642	-2.736532	0.04323329	9.48315	0.2226411	0.585051	-0.125933
A	16	56283677	3	0	10	AV_Congruent	56285239	2.554321	0.04562349	9.644366	0.1571736	0.5847838	-0.1202502
A	17	56285274	0	0	10	AV_Congruent	56287149	-1.093714	0.004557919	9.839972	0.2018569	0.585475	-0.1284174
A	18	56287184	5	0	10	AV_Congruent	56288579	2.227251	-0.002567757	9.714866	0.159228	0.5855774	-0.1219086
A	19	56288614	-3	0	10	AV_Congruent	56290835	-2.02272	0.02771516	9.674261	0.2103754	0.5855787	-0.1281281
A	20	56290870	-5	0	10	AV_Congruent	56292846	-1.902443	-0.02401846	9.697227	0.2110316	0.5860018	-0.1285487
A	21	56292881	3	0	10	AV_Congruent	56294432	1.535903	-0.02091484	9.83242	0.1677142	0.5858325	-0.1247209
A	22	56294467	0	0	10	AV_Congruent	56296040	-1.614578	0.01462759	9.758102	0.2079732	0.5854135	-0.1281137
A	23	56296075	5	0	10	AV_Congruent	56300787	2.406291	0.04970653	9.679591	0.1558494	0.5850448	-0.1200861
A	24	56300823	-3	0	10	AV_Congruent	56302944	-2.394671	0.03556521	9.581778	0.2180536	0.5851585	-0.126795
C	25	56362984	-5	0	10	AV_Congruent	56365182	-1.610889	0.03345205	9.760149	0.2070992	0.5852537	-0.1279846
C	26	56365217	3	0	10	AV_Congruent	56366668	2.437266	-0.04220365	9.665576	0.1564324	0.5860911	-0.1215485
C	27	56366704	0	0	10	AV_Congruent	56367773	0.9326882	0.004016411	9.897531	0.1747749	0.5855772	-0.1260464
C	28	56367808	5	0	10	AV_Congruent	56368879	2.379105	-0.01991277	9.680607	0.1563889	0.5858912	-0.1212959
C	29	56368914	-3	0	10	AV_Congruent	56370097	-2.035933	0.008139025	9.669774	0.2131226	0.5855411	-0.1278334
C	30	56370132	-5	0	10	AV_Congruent	56371091	-2.049193	0.01076837	9.666894	0.213194	0.5855174	-0.1277993
C	31	56371126	3	0	10	AV_Congruent	56372353	2.47204	0.0189435	9.662155	0.1564823	0.5852767	-0.1205957
C	32	56372388	0	0	10	AV_Congruent	56373380	1.964309	-0.0006130226	9.766188	0.1622451	0.5855817	-0.1228815
C	33	56373416	5	0	10	AV_Congruent	56374140	1.933118	-0.01566004	9.770635	0.1622853	0.5858073	-0.1231585
C	34	56374181	-3	0	10	AV_Congruent	56375581	-2.114451	0.02881862	9.652806	0.214693	0.5852121	-0.1272892
C	35	56375616	-5	0	10	AV_Congruent	56376329	-2.071627	0.04406513	9.664068	0.2135186	0.5850751	-0.1272633
C	36	56376365	3	0	10	AV_Congruent	56377961	2.195515	0.04434599	9.724855	0.1596692	0.5849859	-0.121352
C	37	56377996	0	0	10	AV_Congruent	56378899	1.699693	0.03671355	9.813016	0.1655602	0.5851136	-0.1233036
C	38	56378934	5	0	10	AV_Congruent	56379960	2.2843	-0.002984215	9.702754	0.1567632	0.585768	-0.1212834
C	39	56379995	-3	0	10	AV_Congruent	56381601	-2.591665	0.03963203	9.526542	0.2201663	0.5851583	-0.1264759
C	40	56381637	-5	0	10	AV_Congruent	56382238	-2.477624	0.03692706	9.559027	0.2180587	0.5852605	-0.1269106
C	41	56382273	3	0	10	AV_Congruent	56383701	2.45018	0.003853749	9.666148	0.1578919	0.585358	-0.1211922
C	42	56383737	0	0	10	AV_Congruent	56389543	0.5218837	-0.04232173	9.915892	0.1793954	0.5862377	-0.1276315
C	43	56389578	5	0	10	AV_Congruent	56390683	1.14872	-0.0002932437	9.878847	0.1718561	0.5856498	-0.1255105
C	44	56390718	-3	0	10	AV_Congruent	56392157	-1.195396	-0.0005730875	9.825687	0.2022363	0.5856379	-0.1285944
C	45	56392192	-5	0	10	AV_Congruent	56393576	-1.377937	-0.0150588	9.796939	0.2052228	0.585767	-0.1286527
C	46	56393611	3	0	10	AV_Congruent	56395028	1.512746	0.002322149	9.837286	0.1686821	0.5854721	-0.1245505
C	47	56395063	0	0	10	AV_Congruent	56396536	0.5067084	-0.01145547	9.918729	0.1812166	0.5856754	-0.1272775
C	48	56396571	5	0	10	AV_Congruent	56397965	1.505443	0.02387549	9.839828	0.1692931	0.5851507	-0.1243291
C	49	56398001	-3	0	10	AV_Congruent	56399663	-1.640051	-0.02952765	9.749991	0.2082445	0.5860016	-0.1287573
