# Supplementary material for: Generic HRTFs May be Good Enough in Virtual Reality. Improving Source Localization through Cross-Modal Plasticity
Source: Front Neurosci. 2018 Feb 2;12:21. doi: 10.3389/fnins.2018.00021 (PMC5801410; doi:10.3389/fnins.2018.00021)
Supplement: Supplementary file 2 [file DataSheet1.ZIP › results/sync_async/_14_Responses.txt]

A	0	58052754	-3	0	10	AV_Congruent	58091899	-2.576228	0.1087325	9.535806	0.2147261	0.584906	-0.1269364
A	1	58091935	5	0	10	AV_Congruent	58095875	3.416414	0.09453852	9.395525	0.1419125	0.5846788	-0.1135321
A	2	58095911	3	0	10	AV_Congruent	58101516	1.719513	0.08964331	9.813564	0.1629785	0.5847083	-0.1220724
A	3	58101551	0	0	10	AV_Congruent	58111927	-0.3136496	0.04545255	9.914261	0.1942713	0.5847223	-0.1274501
A	4	58111962	-5	0	10	AV_Congruent	58116484	-4.152783	0.1382093	8.929058	0.2394948	0.5840213	-0.1204672
A	5	58116519	-3	0	10	AV_Congruent	58122259	-1.062173	0.07389767	9.848931	0.1976989	0.5849833	-0.1278546
A	6	58122294	5	0	10	AV_Congruent	58132456	2.892079	0.1161139	9.56038	0.1532449	0.583888	-0.1176741
A	7	58132492	3	0	10	AV_Congruent	58135819	1.503871	0.1052455	9.845537	0.1725546	0.5838596	-0.1235786
A	8	58135854	0	0	10	AV_Congruent	58138477	-1.046552	0.04339839	9.848843	0.2060792	0.5845777	-0.1272688
A	9	58138512	-5	0	10	AV_Congruent	58141482	-4.672299	0.1308414	8.656022	0.247936	0.5839494	-0.1172745
A	10	58141517	-3	0	10	AV_Congruent	58147401	-2.040605	0.1517398	9.678343	0.2129912	0.5836796	-0.1257121
A	11	58147436	5	0	10	AV_Congruent	58153412	2.441375	0.09449036	9.674573	0.1632453	0.5838377	-0.12111
A	12	58153447	3	0	10	AV_Congruent	58156293	1.265551	0.05670984	9.870982	0.1775152	0.5843448	-0.1251437
A	13	58156328	0	0	10	AV_Congruent	58159499	-2.086878	0.006848048	9.657756	0.2191803	0.5850825	-0.1265424
A	14	58159534	-5	0	10	AV_Congruent	58163476	-4.881293	0.08654954	8.53179	0.2513576	0.584484	-0.116488
A	15	58163511	-3	0	10	AV_Congruent	58169150	-3.038902	0.02127708	9.382549	0.2303473	0.5849958	-0.1242367
A	16	58169185	5	0	10	AV_Congruent	58174020	5.353261	0.179293	8.495035	0.1267604	0.582845	-0.1018004
A	17	58174055	3	0	10	AV_Congruent	58178700	-0.08375029	0.1075748	9.927592	0.1865806	0.5843804	-0.1264785
A	18	58178735	0	0	10	AV_Congruent	58182877	-3.0408	0.07216044	9.385598	0.226938	0.5846398	-0.1246063
A	19	58182912	-5	0	10	AV_Congruent	58198806	-3.515014	0.08421178	9.209051	0.2219232	0.5861685	-0.1273336
A	20	58198841	-3	0	10	AV_Congruent	58203754	0.8896861	0.07185604	9.905362	0.1685857	0.5855675	-0.1246368
A	21	58203789	5	0	10	AV_Congruent	58210232	2.711872	0.06524004	9.605915	0.148351	0.5853135	-0.1173889
A	22	58210267	3	0	10	AV_Congruent	58212567	2.487983	0.1184289	9.665202	0.1506623	0.5847231	-0.1176535
A	23	58212602	0	0	10	AV_Congruent	58215639	-0.538407	0.03487672	9.899322	0.1884965	0.5858016	-0.1282827
A	24	58215673	-5	0	10	AV_Congruent	58220621	-2.38234	0.066467	9.587296	0.2141621	0.5851901	-0.1273244
C	25	58280660	-3	0	10	AV_Congruent	58290733	-1.728728	0.1172719	9.743181	0.2046288	0.5846425	-0.1274038
C	26	58290769	5	0	10	AV_Congruent	58293202	4.065739	0.121217	9.149342	0.1354805	0.5841901	-0.1093557
C	27	58293237	3	0	10	AV_Congruent	58295514	-2.625147	0.1171619	9.521974	0.210922	0.5855111	-0.1280064
C	28	58295549	0	0	10	AV_Congruent	58297189	0.008385181	0.01102574	9.923274	0.1796961	0.5863583	-0.1278154
C	29	58297224	-5	0	10	AV_Congruent	58299535	-4.298572	0.06402911	8.851233	0.2347099	0.5860971	-0.1243749
C	30	58299571	-3	0	10	AV_Congruent	58308493	-1.633236	0.1404603	9.763027	0.1989592	0.5849982	-0.127888
C	31	58308529	5	0	10	AV_Congruent	58311665	4.888811	0.1755173	8.759715	0.1220111	0.5840903	-0.1000501
C	32	58311700	3	0	10	AV_Congruent	58313922	-3.06295	0.1552169	9.383378	0.2160864	0.5851316	-0.1270289
C	33	58313957	0	0	10	AV_Congruent	58316524	-0.1061657	0.0619895	9.923963	0.1814313	0.5856643	-0.1272964
C	34	58316560	-5	0	10	AV_Congruent	58318892	-4.768019	0.1395343	8.602044	0.2385311	0.5855887	-0.1226486
C	35	58318927	-3	0	10	AV_Congruent	58321774	-2.346554	0.1043062	9.599405	0.2076448	0.5856034	-0.1283477
C	36	58321810	5	0	10	AV_Congruent	58324243	3.829895	0.1565728	9.247705	0.1348906	0.5842212	-0.109047
C	37	58324278	3	0	10	AV_Congruent	58325818	2.363341	0.1472699	9.695638	0.1519182	0.5844092	-0.1177854
C	38	58325853	0	0	10	AV_Congruent	58328443	-2.543961	0.191816	9.550186	0.2090017	0.5846614	-0.1271913
C	39	58328478	-5	0	10	AV_Congruent	58332018	-4.125879	0.03637786	8.934801	0.2248418	0.5880964	-0.1289504
C	40	58332053	-3	0	10	AV_Congruent	58334441	1.00104	0.00608338	9.892385	0.1625037	0.587166	-0.1247976
C	41	58334477	5	0	10	AV_Congruent	58336842	4.684961	0.1916092	8.866806	0.1244573	0.583888	-0.1016195
C	42	58336878	3	0	10	AV_Congruent	58342919	2.234912	0.08708467	9.719609	0.1514134	0.5854514	-0.1188571
C	43	58342954	0	0	10	AV_Congruent	58346416	-4.092942	-0.01857512	8.946245	0.2245399	0.5888484	-0.1298305
C	44	58346451	-5	0	10	AV_Congruent	58350034	-2.758518	0.07723786	9.478718	0.2153153	0.5856102	-0.1276674
C	45	58350069	-3	0	10	AV_Congruent	58354804	-1.812917	0.1515576	9.728236	0.1994635	0.5851691	-0.1280846
C	46	58354839	5	0	10	AV_Congruent	58357194	3.992949	0.2136544	9.18542	0.1351784	0.5832418	-0.1078987
C	47	58357229	3	0	10	AV_Congruent	58363639	3.076109	0.1249487	9.507203	0.1432889	0.5846813	-0.1142291
C	48	58363680	0	0	10	AV_Congruent	58366510	-2.548724	0.1067987	9.543645	0.2106428	0.5855201	-0.12804
C	49	58366545	-5	0	10	AV_Congruent	58368766	-4.569324	0.1448138	8.714134	0.2358831	0.5854772	-0.1233188
