# Supplementary material for: Generic HRTFs May be Good Enough in Virtual Reality. Improving Source Localization through Cross-Modal Plasticity
Source: Front Neurosci. 2018 Feb 2;12:21. doi: 10.3389/fnins.2018.00021 (PMC5801410; doi:10.3389/fnins.2018.00021)
Supplement: Supplementary file 2 [file DataSheet1.ZIP › results/sync_async/_15_Responses.txt]

A	0	55405810	3	0	10	AV_InCongruent	55408625	2.839348	-0.03593223	9.56411	0.1503296	0.5861245	-0.1192252
A	1	55408662	5	0	10	AV_InCongruent	55410479	3.691672	0.03045316	9.29214	0.1399138	0.5852955	-0.1132794
A	2	55410514	-5	0	10	AV_InCongruent	55413361	-3.803634	0.1012287	9.088485	0.2368109	0.5842838	-0.1216293
A	3	55413396	0	0	10	AV_InCongruent	55415483	0.410252	-0.0004951246	9.922055	0.1797867	0.5858157	-0.1272174
A	4	55415518	-3	0	10	AV_InCongruent	55417304	-1.698998	-0.004646886	9.740591	0.2073428	0.5858574	-0.1286505
A	5	55417339	3	0	10	AV_InCongruent	55419258	2.148061	0.03122492	9.733539	0.1566431	0.5855571	-0.1209892
A	6	55419294	5	0	10	AV_InCongruent	55420633	2.556179	-0.01184146	9.639663	0.1501659	0.5862753	-0.1193387
A	7	55420668	-5	0	10	AV_InCongruent	55423682	-2.985834	0.006304037	9.399561	0.222677	0.5859389	-0.1269414
A	8	55423717	0	0	10	AV_InCongruent	55426106	0.4050884	-0.04141777	9.919065	0.1776875	0.586604	-0.1277564
A	9	55426141	-3	0	10	AV_InCongruent	55427793	-2.125077	-0.02116494	9.646491	0.2117227	0.5862303	-0.1287432
A	10	55427829	3	0	10	AV_InCongruent	55429747	3.318159	0.03456802	9.424355	0.1393031	0.5859285	-0.1137596
A	11	55429783	5	0	10	AV_InCongruent	55431143	3.773398	-0.01863103	9.25718	0.1323026	0.5868084	-0.1108836
A	12	55431179	-5	0	10	AV_InCongruent	55434349	-5.496238	0.1405928	8.138211	0.2649505	0.5832621	-0.1078488
A	13	55434384	0	0	10	AV_InCongruent	55437220	-0.8174122	0.06914337	9.8769	0.1995976	0.5845146	-0.1273412
A	14	55437255	-3	0	10	AV_InCongruent	55439241	-2.82924	0.07108732	9.455927	0.2240299	0.5846648	-0.1252286
A	15	55439277	3	0	10	AV_InCongruent	55441844	1.95333	0.001420807	9.768317	0.161946	0.585601	-0.122812
A	16	55441880	5	0	10	AV_InCongruent	55443687	2.552496	-0.03047841	9.639111	0.1531849	0.5861372	-0.1203901
A	17	55443722	-5	0	10	AV_InCongruent	55446200	-4.106122	0.04728765	8.945179	0.2444039	0.5846612	-0.1195278
A	18	55446235	0	0	10	AV_InCongruent	55448435	0.7403402	0.02180446	9.91118	0.1785853	0.585216	-0.1263367
A	19	55448470	-3	0	10	AV_InCongruent	55450389	-1.399261	0.05957628	9.798873	0.2062436	0.5847192	-0.1274224
A	20	55450424	3	0	10	AV_InCongruent	55452578	2.499095	0.008825075	9.655003	0.1521594	0.5858511	-0.1196424
A	21	55452614	5	0	10	AV_InCongruent	55454958	3.00663	0.03350515	9.521698	0.1454922	0.5856013	-0.1164468
A	22	55454993	-5	0	10	AV_InCongruent	55458308	-3.578949	0.1069635	9.184572	0.2353375	0.584052	-0.1217883
A	23	55458344	0	0	10	AV_InCongruent	55460207	0.519963	0.01953329	9.920578	0.177718	0.5856368	-0.1266678
A	24	55460242	-3	0	10	AV_InCongruent	55462297	-3.044822	0.04400856	9.382194	0.2262185	0.585098	-0.1252915
C	25	55522336	3	0	10	AV_InCongruent	55526166	3.376881	0.04002453	9.405125	0.1334162	0.58675	-0.1114809
C	26	55526201	5	0	10	AV_InCongruent	55527394	3.689761	0.04961378	9.29428	0.129662	0.5866494	-0.1090189
C	27	55527429	-5	0	10	AV_InCongruent	55532320	-5.192615	0.1421415	8.34261	0.2554086	0.5837486	-0.1136766
C	28	55532355	0	0	10	AV_InCongruent	55534766	-0.452812	-0.03247933	9.900377	0.1886381	0.5865096	-0.1290867
C	29	55534802	-3	0	10	AV_InCongruent	55537000	-3.979081	0.08369036	9.007916	0.2358402	0.5849307	-0.1226879
C	30	55537035	3	0	10	AV_InCongruent	55539882	2.179901	0.02245171	9.726478	0.1559002	0.5857099	-0.120903
C	31	55539917	5	0	10	AV_InCongruent	55541971	0.08566796	-0.03410589	9.921092	0.1827068	0.5863973	-0.128301
C	32	55542006	-5	0	10	AV_InCongruent	55544529	-5.684545	0.1697709	8.005204	0.2643014	0.5831347	-0.1080642
C	33	55544564	0	0	10	AV_InCongruent	55548125	-1.881368	0.00525875	9.704002	0.212418	0.5854429	-0.1277928
C	34	55548160	-3	0	10	AV_InCongruent	55550426	-3.477933	0.1117703	9.225812	0.2338739	0.5840003	-0.1221418
C	35	55550461	3	0	10	AV_InCongruent	55553934	2.707772	-0.04198616	9.598965	0.1464055	0.5869153	-0.1184751
C	36	55553969	5	0	10	AV_InCongruent	55555710	3.560631	0.01424266	9.339104	0.1353599	0.5863324	-0.1120858
C	37	55555745	-5	0	10	AV_InCongruent	55559385	-5.833614	0.1131234	7.889232	0.2727397	0.5834432	-0.1030146
C	38	55559420	0	0	10	AV_InCongruent	55561887	-0.1340219	0.041914	9.921692	0.1889096	0.5850427	-0.127461
C	39	55561922	-3	0	10	AV_InCongruent	55564869	-3.553788	0.0567816	9.191347	0.2315104	0.5851079	-0.1240778
C	40	55564904	3	0	10	AV_InCongruent	55567036	2.501652	-0.01784622	9.652365	0.1465264	0.5869974	-0.1186288
C	41	55567071	5	0	10	AV_InCongruent	55569058	2.922542	0.01692541	9.544857	0.1414504	0.5865629	-0.1156706
C	42	55569093	-5	0	10	AV_InCongruent	55572900	-5.788664	0.1311783	7.924792	0.2667661	0.5835556	-0.1071367
C	43	55572935	0	0	10	AV_InCongruent	55576329	-1.297141	-0.02188407	9.809091	0.2060541	0.5856782	-0.1285166
C	44	55576364	-3	0	10	AV_InCongruent	55578474	-4.374295	0.1383064	8.817637	0.2479421	0.5834534	-0.1166515
C	45	55578509	3	0	10	AV_InCongruent	55581367	2.240101	0.04960365	9.715969	0.1563566	0.5852242	-0.1204872
C	46	55581402	5	0	10	AV_InCongruent	55582562	2.846768	0.0603791	9.569286	0.1476817	0.5852419	-0.1170035
C	47	55582597	-5	0	10	AV_InCongruent	55584718	-5.791355	0.1288641	7.922582	0.2635577	0.5839393	-0.1095839
C	48	55584753	0	0	10	AV_InCongruent	55587633	-0.4454092	-0.02202969	9.901662	0.19009	0.586181	-0.1288404
C	49	55587668	-3	0	10	AV_InCongruent	55590046	-5.692788	0.14967	7.997705	0.2613354	0.5837613	-0.1106082
