# Supplementary material for: Generic HRTFs May be Good Enough in Virtual Reality. Improving Source Localization through Cross-Modal Plasticity
Source: Front Neurosci. 2018 Feb 2;12:21. doi: 10.3389/fnins.2018.00021 (PMC5801410; doi:10.3389/fnins.2018.00021)
Supplement: Supplementary file 2 [file DataSheet1.ZIP › results/sync_async/_16_Responses.txt]

A	0	37513439	-5	0	10	AV_Congruent	37519118	-3.339863	0.04413195	9.27491	0.2216292	0.5863294	-0.1275653
A	1	37519155	0	0	10	AV_Congruent	37520324	-3.170653	-0.009306837	9.333656	0.218466	0.587216	-0.1290492
A	2	37520359	-3	0	10	AV_Congruent	37528143	-2.641899	0.03303595	9.511197	0.2127542	0.586369	-0.1287999
A	3	37528178	3	0	10	AV_Congruent	37531963	3.460061	0.03071709	9.375928	0.136243	0.5861868	-0.1124044
A	4	37531999	5	0	10	AV_Congruent	37534767	4.928831	0.06572695	8.730516	0.1183193	0.5858988	-0.09972491
A	5	37534802	-5	0	10	AV_Congruent	37538386	-3.629174	0.06578119	9.160854	0.2242244	0.5862863	-0.1270492
A	6	37538421	0	0	10	AV_Congruent	37540721	0.9421337	0.01772613	9.897823	0.1650089	0.5867121	-0.1250046
A	7	37540756	-3	0	10	AV_Congruent	37543804	-3.187015	0.006165218	9.328944	0.2193944	0.5868753	-0.1285345
A	8	37543839	3	0	10	AV_Congruent	37547467	2.879005	-0.004970182	9.55551	0.1421103	0.5868069	-0.1163033
A	9	37547502	5	0	10	AV_Congruent	37550505	5.796924	0.1180399	8.205179	0.1063801	0.5857775	-0.08841449
A	10	37550541	-5	0	10	AV_Congruent	37555052	-3.616391	0.02920903	9.163464	0.2226255	0.5870731	-0.1282261
A	11	37555087	0	0	10	AV_Congruent	37557710	1.47712	-0.004601825	9.841459	0.1586974	0.5869231	-0.1233087
A	12	37557745	-3	0	10	AV_Congruent	37560871	-3.007992	0.02289624	9.393285	0.2142514	0.5871457	-0.1295049
A	13	37560906	3	0	10	AV_Congruent	37564300	3.762648	0.01225324	9.263768	0.1304969	0.5867727	-0.1097142
A	14	37564335	5	0	10	AV_Congruent	37567640	5.725533	0.1269688	8.254081	0.1081426	0.5854674	-0.08974686
A	15	37567675	-5	0	10	AV_Congruent	37570711	-3.52538	0.04706962	9.202183	0.2236421	0.5863868	-0.1272724
A	16	37570747	0	0	10	AV_Congruent	37573035	1.035181	0.0002348535	9.889132	0.1642684	0.5868605	-0.1249652
A	17	37573070	-3	0	10	AV_Congruent	37576051	-3.639354	0.006131899	9.152069	0.2225	0.5874881	-0.1287092
A	18	37576086	3	0	10	AV_Congruent	37579971	3.668399	0.06672688	9.30351	0.1332289	0.5858456	-0.1101957
A	19	37580006	5	0	10	AV_Congruent	37582786	5.354407	0.1125781	8.489751	0.1111674	0.5858434	-0.09332515
A	20	37582821	-5	0	10	AV_Congruent	37586137	-3.43931	0.02970571	9.23526	0.2217463	0.5867575	-0.1280259
A	21	37586172	0	0	10	AV_Congruent	37588360	1.111761	-0.02807688	9.880234	0.1617931	0.5874752	-0.1249354
A	22	37588395	-3	0	10	AV_Congruent	37592124	-3.408276	0.08363272	9.251354	0.2197903	0.5863047	-0.1278356
A	23	37592159	3	0	10	AV_Congruent	37595040	2.963473	0.004022013	9.532113	0.1395007	0.5869711	-0.1151716
A	24	37595075	5	0	10	AV_Congruent	37597731	4.722721	0.09556903	8.841238	0.117824	0.5861115	-0.09962513
C	25	37657771	-5	0	10	AV_Congruent	37663053	-1.989076	0.001000952	9.679955	0.204135	0.5867711	-0.1298088
C	26	37663088	0	0	10	AV_Congruent	37665923	3.125736	0.02541251	9.48518	0.1379895	0.5866345	-0.1139429
C	27	37665959	-3	0	10	AV_Congruent	37669464	-2.139545	-0.000936199	9.644547	0.204385	0.5871012	-0.130164
C	28	37669500	3	0	10	AV_Congruent	37672402	4.86976	0.09494705	8.76442	0.1190196	0.5855607	-0.09980685
C	29	37672437	5	0	10	AV_Congruent	37675954	5.176933	0.05426277	8.590607	0.115106	0.5861017	-0.0973048
C	30	37675989	-5	0	10	AV_Congruent	37679182	-3.019721	-0.001018751	9.38744	0.2187444	0.5866913	-0.128426
C	31	37679219	0	0	10	AV_Congruent	37682299	1.859991	0.002260577	9.784674	0.1537652	0.5868637	-0.1214755
C	32	37682334	-3	0	10	AV_Congruent	37685482	-2.646774	0.01409872	9.508331	0.2145242	0.5863488	-0.1285898
C	33	37685517	3	0	10	AV_Congruent	37689682	3.793097	0.03668482	9.253862	0.1306342	0.5863949	-0.1093065
C	34	37689718	5	0	10	AV_Congruent	37692050	5.223266	0.08997817	8.566339	0.1117835	0.5862706	-0.09456038
C	35	37692085	-5	0	10	AV_Congruent	37695312	-3.249169	0.05961032	9.310146	0.221948	0.5858518	-0.1269706
C	36	37695347	0	0	10	AV_Congruent	37697836	1.191035	-0.0087425	9.874063	0.163822	0.5867301	-0.124687
C	37	37697871	-3	0	10	AV_Congruent	37701176	-1.323136	-0.007646251	9.806169	0.1960624	0.5867576	-0.1298001
C	38	37701211	3	0	10	AV_Congruent	37704169	3.910133	0.04501231	9.208187	0.1299442	0.5861754	-0.1085755
C	39	37704205	5	0	10	AV_Congruent	37706638	5.690401	0.1004325	8.275515	0.1064028	0.5862201	-0.08915631
C	40	37706673	-5	0	10	AV_Congruent	37709900	-4.284674	0.0834039	8.859719	0.2343844	0.5858495	-0.1241784
C	41	37709935	0	0	10	AV_Congruent	37712837	1.335697	0.01529355	9.860243	0.1616038	0.5864898	-0.1237437
C	42	37712873	-3	0	10	AV_Congruent	37716055	-2.371839	0.01908023	9.586722	0.2103793	0.5863502	-0.1289921
C	43	37716090	3	0	10	AV_Congruent	37719182	3.706273	0.02449305	9.286189	0.1330391	0.5863039	-0.110678
C	44	37719217	5	0	10	AV_Congruent	37721729	5.470103	0.08296426	8.416197	0.1107963	0.5859812	-0.09318392
C	45	37721764	-5	0	10	AV_Congruent	37725024	-3.749773	0.07837184	9.110416	0.2281778	0.5857005	-0.1255612
C	46	37725059	0	0	10	AV_Congruent	37727715	1.116	-0.0002445467	9.881938	0.1663146	0.5863914	-0.1249952
C	47	37727751	-3	0	10	AV_Congruent	37730497	-1.56353	0.03204865	9.768717	0.1973204	0.5865479	-0.1296004
C	48	37730532	3	0	10	AV_Congruent	37733826	3.352361	-0.01633744	9.409071	0.1363006	0.5869573	-0.1134157
C	49	37733861	5	0	10	AV_Congruent	37736439	5.357419	0.08678032	8.486007	0.1111684	0.5861204	-0.09375267
