# Supplementary material for: Generic HRTFs May be Good Enough in Virtual Reality. Improving Source Localization through Cross-Modal Plasticity
Source: Front Neurosci. 2018 Feb 2;12:21. doi: 10.3389/fnins.2018.00021 (PMC5801410; doi:10.3389/fnins.2018.00021)
Supplement: Supplementary file 2 [file DataSheet1.ZIP › results/sync_async/_18_Responses.txt]

A	0	56512366	-5	0	10	AV_InCongruent	56515228	-5.829355	0.08275922	7.890055	0.2682196	0.5841302	-0.1070049
A	1	56515264	0	0	10	AV_InCongruent	56517707	5.9007	0.08015259	8.130481	0.1071052	0.5857988	-0.08921054
A	2	56517742	-3	0	10	AV_InCongruent	56520902	-5.754094	0.1377067	7.951287	0.2659964	0.5834954	-0.1075306
A	3	56520937	3	0	10	AV_InCongruent	56523259	5.812237	0.1814844	8.199203	0.1060035	0.585147	-0.08697249
A	4	56523294	5	0	10	AV_InCongruent	56526755	5.40042	0.1422448	8.463757	0.1141489	0.5848232	-0.09452637
A	5	56526790	-5	0	10	AV_InCongruent	56528553	-5.352388	0.1485984	8.237596	0.2593262	0.5834695	-0.1113156
A	6	56528589	0	0	10	AV_InCongruent	56531011	5.654875	0.1619199	8.303411	0.1055274	0.585862	-0.08764197
A	7	56531047	-3	0	10	AV_InCongruent	56533546	-5.605786	0.08892079	8.05648	0.2675528	0.583873	-0.107077
A	8	56533581	3	0	10	AV_InCongruent	56535959	5.975586	0.1985111	8.086108	0.1070069	0.5843697	-0.08675285
A	9	56535994	5	0	10	AV_InCongruent	56539019	5.838861	0.2780467	8.186818	0.1054782	0.5841926	-0.08478075
A	10	56539055	-5	0	10	AV_InCongruent	56541924	-5.741895	0.1603519	7.96206	0.2664451	0.5831354	-0.1067604
A	11	56541959	0	0	10	AV_InCongruent	56544135	5.982915	0.1896565	8.080279	0.1001577	0.5860898	-0.08187378
A	12	56544170	-3	0	10	AV_InCongruent	56546180	-5.485988	0.04750843	8.138105	0.262742	0.5846838	-0.1110343
A	13	56546215	3	0	10	AV_InCongruent	56548603	5.819379	0.116436	8.189696	0.1023675	0.5867019	-0.08553066
A	14	56548639	5	0	10	AV_InCongruent	56549989	5.651999	0.1824485	8.306679	0.1060658	0.5855214	-0.08765983
A	15	56550024	-5	0	10	AV_InCongruent	56551977	-5.504884	0.1669686	8.134022	0.265093	0.5829115	-0.1072838
A	16	56552012	0	0	10	AV_InCongruent	56554467	5.52856	0.2631828	8.391277	0.1079365	0.5845339	-0.08801062
A	17	56554503	-3	0	10	AV_InCongruent	56556523	-5.433861	0.08999731	8.177715	0.2654084	0.5838504	-0.1083696
A	18	56556558	3	0	10	AV_InCongruent	56559036	5.944996	0.1150203	8.101964	0.1044182	0.5858936	-0.08648364
A	19	56559072	5	0	10	AV_InCongruent	56560455	5.714656	0.02277864	8.253085	0.1014313	0.5882249	-0.08698266
A	20	56560490	-5	0	10	AV_InCongruent	56563215	-4.951293	0.1277254	8.49273	0.2528338	0.5838646	-0.1150434
A	21	56563249	0	0	10	AV_InCongruent	56565113	5.285342	0.2364426	8.539362	0.1104227	0.584837	-0.09102514
A	22	56565148	-3	0	10	AV_InCongruent	56568608	-4.459558	0.1063072	8.770663	0.2479943	0.5839731	-0.1172802
A	23	56568644	3	0	10	AV_InCongruent	56570764	5.598831	0.1812154	8.34125	0.1030427	0.5864633	-0.08589795
A	24	56570799	5	0	10	AV_InCongruent	56571971	5.535583	0.2517152	8.386168	0.1043945	0.5855457	-0.08587482
C	25	56632011	-5	0	10	AV_InCongruent	56640163	-5.061482	0.1413657	8.425873	0.2574137	0.5833841	-0.1122025
C	26	56640198	0	0	10	AV_InCongruent	56642330	5.534458	0.1870924	8.382948	0.1085702	0.585177	-0.08971531
C	27	56642365	-3	0	10	AV_InCongruent	56644820	-5.597046	0.1045388	8.063997	0.2686391	0.5835998	-0.1060076
C	28	56644856	3	0	10	AV_InCongruent	56646898	5.592358	0.1178636	8.341029	0.109665	0.5855525	-0.09141368
C	29	56646933	5	0	10	AV_InCongruent	56648172	5.623244	0.08785267	8.318719	0.1085345	0.5860473	-0.09106942
C	30	56648207	-5	0	10	AV_InCongruent	56651098	-5.643702	0.0736049	8.027783	0.2677858	0.5840946	-0.1072317
C	31	56651134	0	0	10	AV_InCongruent	56653030	5.015975	0.1519641	8.688916	0.1200629	0.5844399	-0.09901644
C	32	56653066	-3	0	10	AV_InCongruent	56655085	-5.189143	0.1600372	8.346094	0.2607525	0.5830147	-0.1099381
C	33	56655120	3	0	10	AV_InCongruent	56657443	5.303954	0.3001838	8.5317	0.1115253	0.5838581	-0.09053589
C	34	56657478	5	0	10	AV_InCongruent	56659889	5.642895	0.04982359	8.302847	0.1068199	0.5867907	-0.09050144
C	35	56659924	-5	0	10	AV_InCongruent	56662235	-5.538525	0.1267796	8.107432	0.2681999	0.5832933	-0.1058672
C	36	56662270	0	0	10	AV_InCongruent	56664234	5.670794	0.2641534	8.299302	0.1063689	0.5845435	-0.08635733
C	37	56664269	-3	0	10	AV_InCongruent	56666479	-5.137529	0.2386489	8.384173	0.2572052	0.5821962	-0.1107409
C	38	56666514	3	0	10	AV_InCongruent	56668412	5.328046	0.2068809	8.51202	0.1114512	0.5848163	-0.09199315
C	39	56668447	5	0	10	AV_InCongruent	56669607	5.631526	0.04103537	8.309565	0.1063662	0.5870176	-0.09039184
C	40	56669642	-5	0	10	AV_InCongruent	56672142	-5.65786	0.1240949	8.021432	0.2713675	0.58327	-0.1037253
C	41	56672177	0	0	10	AV_InCongruent	56674342	5.257047	0.1274226	8.549163	0.1107181	0.5860143	-0.09316013
C	42	56674378	-3	0	10	AV_InCongruent	56676364	-4.865232	0.2051837	8.549444	0.2610062	0.5822352	-0.1087463
C	43	56676399	3	0	10	AV_InCongruent	56678431	5.813252	0.05844135	8.189347	0.1034286	0.5870624	-0.08731986
C	44	56678466	5	0	10	AV_InCongruent	56680184	5.367649	0.1178257	8.482078	0.1123595	0.5855083	-0.0939322
C	45	56680220	-5	0	10	AV_InCongruent	56682687	-5.418034	0.3316295	8.203902	0.2645386	0.5807443	-0.1045918
C	46	56682722	0	0	10	AV_InCongruent	56684753	5.61205	0.2465011	8.336723	0.1127944	0.58349	-0.09116986
C	47	56684788	-3	0	10	AV_InCongruent	56687400	-5.379244	0.2197538	8.224153	0.2654136	0.582118	-0.1059902
C	48	56687436	3	0	10	AV_InCongruent	56689522	5.566732	0.2837952	8.368039	0.1103571	0.5836725	-0.08907513
C	49	56689557	5	0	10	AV_InCongruent	56690684	5.422806	0.4272575	8.464967	0.1128847	0.5819409	-0.08872084
