# Supplementary material for: Generic HRTFs May be Good Enough in Virtual Reality. Improving Source Localization through Cross-Modal Plasticity
Source: Front Neurosci. 2018 Feb 2;12:21. doi: 10.3389/fnins.2018.00021 (PMC5801410; doi:10.3389/fnins.2018.00021)
Supplement: Supplementary file 2 [file DataSheet1.ZIP › results/sync_async/_19_Responses.txt]

A	0	32667492	3	0	10	AV_InCongruent	32670909	3.242754	1.252266	9.460121	0.1418915	0.5721535	-0.09534064
A	1	32670944	-3	0	10	AV_InCongruent	32672908	-2.447046	1.046443	9.587389	0.2084726	0.5737932	-0.1136205
A	2	32672943	5	0	10	AV_InCongruent	32674684	3.057384	1.355264	9.511541	0.1444909	0.5709885	-0.09495273
A	3	32674719	-5	0	10	AV_InCongruent	32676840	-3.456911	1.207061	9.242534	0.219727	0.5719987	-0.109674
A	4	32676875	0	0	10	AV_InCongruent	32678839	2.946624	1.375095	9.542794	0.1456112	0.5707879	-0.09526448
A	5	32678874	3	0	10	AV_InCongruent	32680548	0.9511654	1.262919	9.908419	0.1670552	0.5718195	-0.1061862
A	6	32680583	-3	0	10	AV_InCongruent	32682346	-3.574216	1.295193	9.190259	0.2209682	0.5709803	-0.1079585
A	7	32682382	5	0	10	AV_InCongruent	32684737	4.067477	1.095316	9.161559	0.1309836	0.5742279	-0.09139889
A	8	32684772	-5	0	10	AV_InCongruent	32687205	-4.139982	0.9753796	8.9515	0.2304426	0.5744308	-0.1106952
A	9	32687240	0	0	10	AV_InCongruent	32689875	4.130369	1.208176	9.129543	0.1318696	0.572814	-0.08962564
A	10	32689910	3	0	10	AV_InCongruent	32690913	3.07382	1.154358	9.517673	0.1433773	0.5731924	-0.09791423
A	11	32690949	-3	0	10	AV_InCongruent	32692768	-3.196448	1.111697	9.345772	0.2179631	0.5729306	-0.1113036
A	12	32692803	5	0	10	AV_InCongruent	32694655	2.074239	1.182369	9.762561	0.1554894	0.5726143	-0.1031043
A	13	32694691	-5	0	10	AV_InCongruent	32696431	-3.552464	1.131514	9.207758	0.2221695	0.5727006	-0.1102151
A	14	32696466	0	0	10	AV_InCongruent	32699358	-1.828304	0.9751626	9.739142	0.2005534	0.5747274	-0.1152044
A	15	32699393	3	0	10	AV_InCongruent	32700955	1.06567	1.059996	9.907913	0.1671271	0.5738161	-0.1091233
A	16	32700991	-3	0	10	AV_InCongruent	32702765	-3.557671	1.104694	9.206764	0.2211483	0.5731899	-0.1111093
A	17	32702800	5	0	10	AV_InCongruent	32704396	2.331503	1.180481	9.709725	0.15309	0.5725841	-0.1019885
A	18	32704431	-5	0	10	AV_InCongruent	32706439	-4.57188	0.9671996	8.729142	0.2341133	0.5748117	-0.1101582
A	19	32706474	0	0	10	AV_InCongruent	32708316	2.370881	1.181988	9.700928	0.1524428	0.5726061	-0.1017223
A	20	32708351	3	0	10	AV_InCongruent	32709947	3.208516	1.234825	9.472011	0.1428717	0.5722175	-0.09603639
A	21	32709983	-3	0	10	AV_InCongruent	32711846	-3.617344	0.8620523	9.188877	0.2234288	0.5759192	-0.1144209
A	22	32711881	5	0	10	AV_InCongruent	32713890	2.504877	1.268379	9.665542	0.1514034	0.5716499	-0.09972746
A	23	32713925	-5	0	10	AV_InCongruent	32716414	-4.582851	0.6724405	8.72617	0.2367481	0.5781718	-0.1139286
A	24	32716449	0	0	10	AV_InCongruent	32719787	-1.640634	1.180873	9.769022	0.1971039	0.5725266	-0.1121414
C	25	32779827	3	0	10	AV_InCongruent	32782137	1.786896	1.551923	9.789342	0.1589373	0.5687258	-0.09841973
C	26	32782173	-3	0	10	AV_InCongruent	32784104	-4.615958	1.363288	8.685074	0.2337822	0.5700985	-0.1033065
C	27	32784139	5	0	10	AV_InCongruent	32786371	3.75264	2.011901	9.206546	0.1392561	0.5646326	-0.07966026
C	28	32786406	-5	0	10	AV_InCongruent	32788315	-4.618586	1.007365	8.702258	0.2377985	0.5738233	-0.1075271
C	29	32788350	0	0	10	AV_InCongruent	32790359	-1.073359	1.646863	9.826644	0.1926561	0.5671247	-0.1039214
C	30	32790394	3	0	10	AV_InCongruent	32792347	2.044384	1.858036	9.713433	0.1573066	0.5655863	-0.09234365
C	31	32792382	-3	0	10	AV_InCongruent	32794469	-3.557147	1.51563	9.181047	0.2208109	0.5684295	-0.1041338
C	32	32794504	5	0	10	AV_InCongruent	32796792	2.820663	1.439681	9.573583	0.1465795	0.5701963	-0.0948208
C	33	32796828	-5	0	10	AV_InCongruent	32799697	-4.978264	0.4301535	8.49239	0.2475851	0.5805019	-0.1129953
C	34	32799732	0	0	10	AV_InCongruent	32802042	-0.7746338	1.857325	9.838914	0.1877529	0.5651909	-0.1003489
C	35	32802078	3	0	10	AV_InCongruent	32803957	2.315821	1.643781	9.680563	0.1532827	0.5678853	-0.09443652
C	36	32803988	-3	0	10	AV_InCongruent	32806019	-3.847913	1.031303	9.085628	0.2271096	0.5737078	-0.1105431
C	37	32806054	5	0	10	AV_InCongruent	32808376	3.381305	1.374076	9.406884	0.1399554	0.5710453	-0.09224974
C	38	32808411	-5	0	10	AV_InCongruent	32810553	-4.663966	0.721357	8.681404	0.2387128	0.5773875	-0.1122172
C	39	32810589	0	0	10	AV_InCongruent	32813949	-0.8527128	2.306325	9.76893	0.1862036	0.5611089	-0.09309904
C	40	32813984	3	0	10	AV_InCongruent	32815960	2.656711	1.592795	9.604435	0.1497595	0.5684165	-0.09353407
C	41	32815995	-3	0	10	AV_InCongruent	32818205	-3.552201	1.134617	9.207729	0.2224406	0.5726228	-0.1100491
C	42	32818240	5	0	10	AV_InCongruent	32820696	2.47141	1.43611	9.662666	0.1514162	0.5699965	-0.0970589
C	43	32820731	-5	0	10	AV_InCongruent	32823142	-4.612108	0.6689528	8.710046	0.2394533	0.5778484	-0.1125845
C	44	32823177	0	0	10	AV_InCongruent	32825197	-1.416186	1.536014	9.785872	0.1968871	0.5682341	-0.1058492
C	45	32825232	3	0	10	AV_InCongruent	32827040	1.70526	1.858693	9.771655	0.1637784	0.565089	-0.09420358
C	46	32827075	-3	0	10	AV_InCongruent	32829140	-3.598445	0.6343103	9.197155	0.2268401	0.5782391	-0.1167484
C	47	32829176	5	0	10	AV_InCongruent	32831609	3.64761	0.9123573	9.333045	0.1358925	0.5759808	-0.09772561
C	48	32831644	-5	0	10	AV_InCongruent	32834882	-4.589791	0.4773586	8.718893	0.2412136	0.5800498	-0.1148839
C	49	32834917	0	0	10	AV_InCongruent	32837305	-1.142319	2.009137	9.77686	0.1929195	0.5634543	-0.0979508
