# Supplementary material for: Generic HRTFs May be Good Enough in Virtual Reality. Improving Source Localization through Cross-Modal Plasticity
Source: Front Neurosci. 2018 Feb 2;12:21. doi: 10.3389/fnins.2018.00021 (PMC5801410; doi:10.3389/fnins.2018.00021)
Supplement: Supplementary file 2 [file DataSheet1.ZIP › results/sync_async/_2_Responses.txt]

A	0	43265893	-3	0	10	AV_Congruent	43271135	0.5618137	-0.08613639	9.911005	0.1713355	0.5877985	-0.1278242
A	1	43271171	0	0	10	AV_Congruent	43273425	2.28012	-0.006153811	9.703411	0.145257	0.5875692	-0.1187377
A	2	43273460	-5	0	10	AV_Congruent	43275156	-1.940882	-0.01312845	9.689654	0.2071705	0.5864004	-0.129266
A	3	43275191	3	0	10	AV_Congruent	43276641	4.936223	0.03059299	8.723763	0.1126754	0.5874412	-0.09712543
A	4	43276676	5	0	10	AV_Congruent	43278384	5.438723	0.1168758	8.438298	0.1068717	0.5865753	-0.09021313
A	5	43278419	-3	0	10	AV_Congruent	43283008	-1.571384	0.06508048	9.7696	0.1979794	0.5860171	-0.1290225
A	6	43283043	0	0	10	AV_Congruent	43285857	2.445313	-0.0004347451	9.666956	0.1433983	0.5874689	-0.1177416
A	7	43285892	-5	0	10	AV_Congruent	43287632	-1.470109	0.0214674	9.784362	0.1947635	0.5869191	-0.1299323
A	8	43287667	3	0	10	AV_Congruent	43289822	4.354058	0.07798465	9.019073	0.1202437	0.5866804	-0.1023737
A	9	43289857	5	0	10	AV_Congruent	43291475	5.432295	0.1054137	8.441444	0.1087803	0.5862609	-0.09165142
A	10	43291510	-3	0	10	AV_Congruent	43293463	0.4383879	0.01181979	9.922318	0.1713917	0.5867895	-0.1267055
A	11	43293498	0	0	10	AV_Congruent	43295016	2.583317	0.0501122	9.63756	0.1440041	0.5864306	-0.1167657
A	12	43295051	-5	0	10	AV_Congruent	43297406	-2.807386	0.03871162	9.460589	0.217453	0.5858997	-0.1277202
A	13	43297441	3	0	10	AV_Congruent	43299673	4.659548	0.04986651	8.869885	0.1201893	0.5863056	-0.1018044
A	14	43299709	5	0	10	AV_Congruent	43301930	4.998935	0.08039553	8.693287	0.1136138	0.5865196	-0.09660617
A	15	43301965	-3	0	10	AV_Congruent	43306677	0.2055424	-0.07298408	9.918679	0.1726759	0.5881771	-0.1285364
A	16	43306713	0	0	10	AV_Congruent	43309023	3.525381	0.06199957	9.355246	0.1272144	0.587426	-0.1084291
A	17	43309058	-5	0	10	AV_Congruent	43310854	-2.199311	0.038422	9.632759	0.2070039	0.5862611	-0.1291202
A	18	43310890	3	0	10	AV_Congruent	43312653	4.219567	0.09186096	9.080796	0.123441	0.5861745	-0.1040909
A	19	43312688	5	0	10	AV_Congruent	43314317	5.337447	0.09899046	8.499027	0.1083054	0.5866832	-0.09183872
A	20	43314353	-3	0	10	AV_Congruent	43316272	-1.595625	0.0482368	9.764012	0.1967897	0.5864995	-0.1295348
A	21	43316307	0	0	10	AV_Congruent	43318629	2.560758	-0.02194755	9.637759	0.1416611	0.5877953	-0.1172874
A	22	43318664	-5	0	10	AV_Congruent	43320818	-3.011642	0.05203993	9.394186	0.2198352	0.5857774	-0.1272335
A	23	43320853	3	0	10	AV_Congruent	43323599	4.79048	0.08973654	8.805826	0.1149345	0.5866377	-0.09794422
A	24	43323635	5	0	10	AV_Congruent	43325364	5.068803	0.1765327	8.66103	0.1119391	0.5856712	-0.09378928
C	25	43385404	-3	0	10	AV_Congruent	43394293	-1.487932	-0.006986488	9.7792	0.1927454	0.587722	-0.1307146
C	26	43394329	0	0	10	AV_Congruent	43397768	0.6278542	-0.03371142	9.912553	0.164965	0.5880977	-0.1265632
C	27	43397803	-5	0	10	AV_Congruent	43404191	-2.210426	0.01385958	9.628188	0.2030674	0.5873247	-0.1304465
C	28	43404227	3	0	10	AV_Congruent	43406368	3.924721	0.1303223	9.208249	0.124812	0.5861536	-0.1050568
C	29	43406404	5	0	10	AV_Congruent	43408256	5.238079	0.08591028	8.557331	0.1087921	0.5869675	-0.09276196
C	30	43408291	-3	0	10	AV_Congruent	43414656	-1.613065	-0.01461308	9.756196	0.1932188	0.5880656	-0.1311128
C	31	43414692	0	0	10	AV_Congruent	43417304	0.6333434	-0.03702586	9.912058	0.1639671	0.5883239	-0.1265364
C	32	43417339	-5	0	10	AV_Congruent	43419985	-2.259443	0.03898824	9.617622	0.202458	0.5872371	-0.1303635
C	33	43420020	3	0	10	AV_Congruent	43423436	5.101705	0.07497312	8.635348	0.1123225	0.5866132	-0.09557629
C	34	43423472	5	0	10	AV_Congruent	43425402	5.348218	0.0446666	8.488297	0.1089157	0.5871032	-0.09309191
C	35	43425437	-3	0	10	AV_Congruent	43434762	-1.547357	0.01202233	9.770172	0.1979666	0.5866691	-0.1297462
C	36	43434798	0	0	10	AV_Congruent	43438582	0.6783105	-0.02801018	9.910684	0.1667366	0.5875738	-0.1264526
C	37	43438617	-5	0	10	AV_Congruent	43440269	-1.834451	-0.009704042	9.712819	0.202015	0.5869225	-0.1300258
C	38	43440304	3	0	10	AV_Congruent	43442268	3.519313	0.008133125	9.353399	0.1295041	0.5875717	-0.1101201
C	39	43442304	5	0	10	AV_Congruent	43444323	5.062566	0.05801881	8.656149	0.1099432	0.5874572	-0.09462182
C	40	43444358	-3	0	10	AV_Congruent	43450288	-2.23744	-0.004444111	9.620005	0.2061287	0.5870741	-0.1300638
C	41	43450324	0	0	10	AV_Congruent	43454198	0.4436069	-0.06074565	9.916672	0.1713281	0.5877197	-0.1277348
C	42	43454233	-5	0	10	AV_Congruent	43456443	-2.507113	0.01105548	9.548805	0.2096938	0.5868797	-0.1296324
C	43	43456479	3	0	10	AV_Congruent	43459180	4.243641	0.06028033	9.067825	0.1252264	0.5861418	-0.105336
C	44	43459215	5	0	10	AV_Congruent	43461459	5.385151	0.1022203	8.470248	0.1102999	0.5860713	-0.09284597
C	45	43461494	-3	0	10	AV_Congruent	43468608	-2.235298	0.05810572	9.625117	0.2115701	0.5853863	-0.1278083
C	46	43468643	0	0	10	AV_Congruent	43475388	0.7270277	-0.0358399	9.90761	0.1659587	0.5877016	-0.1263896
C	47	43475423	-5	0	10	AV_Congruent	43478091	-2.069661	0.04340459	9.664483	0.2039133	0.5864229	-0.1294305
C	48	43478126	3	0	10	AV_Congruent	43480235	4.595613	0.09306361	8.904938	0.1150862	0.5870709	-0.09870594
C	49	43480271	5	0	10	AV_Congruent	43481900	5.438014	0.09063174	8.43679	0.1040584	0.5875883	-0.08885981
