# Supplementary material for: Generic HRTFs May be Good Enough in Virtual Reality. Improving Source Localization through Cross-Modal Plasticity
Source: Front Neurosci. 2018 Feb 2;12:21. doi: 10.3389/fnins.2018.00021 (PMC5801410; doi:10.3389/fnins.2018.00021)
Supplement: Supplementary file 2 [file DataSheet1.ZIP › results/sync_async/_20_Responses.txt]

A	0	48757083	-5	0	10	AV_InCongruent	48769094	-1.83592	-0.09454577	9.705677	0.1985668	0.5886838	-0.1319456
A	1	48769129	5	0	10	AV_InCongruent	48771327	4.200901	-0.02056085	9.080444	0.1143988	0.5896472	-0.1017619
A	2	48771362	-3	0	10	AV_InCongruent	48773750	-2.077213	-0.01108556	9.65868	0.1980903	0.5883146	-0.131543
A	3	48773786	3	0	10	AV_InCongruent	48776063	4.678627	0.04244788	8.859694	0.106203	0.5898259	-0.09452661
A	4	48776098	0	0	10	AV_InCongruent	48777404	3.021405	-0.02062314	9.513214	0.1270243	0.5898911	-0.1114719
A	5	48777439	-5	0	10	AV_InCongruent	48780095	-1.39104	-0.1684312	9.781944	0.1903679	0.5901146	-0.1331212
A	6	48780130	5	0	10	AV_InCongruent	48782251	1.748228	-0.04932987	9.799012	0.1423268	0.5902335	-0.1205034
A	7	48782286	-3	0	10	AV_InCongruent	48784317	-1.848806	0.01200147	9.711431	0.1971352	0.5875565	-0.1307042
A	8	48784352	3	0	10	AV_InCongruent	48786864	3.648437	0.009111177	9.306643	0.1094455	0.5928482	-0.1018392
A	9	48786899	0	0	10	AV_InCongruent	48788763	-0.1759543	-0.0276156	9.915124	0.1685671	0.5894918	-0.1290402
A	10	48788798	-5	0	10	AV_InCongruent	48790226	-2.520509	-0.1200163	9.534218	0.206428	0.5893404	-0.1324972
A	11	48790261	5	0	10	AV_InCongruent	48792471	2.481216	-0.1372449	9.647224	0.1307681	0.5920129	-0.116398
A	12	48792506	-3	0	10	AV_InCongruent	48794426	-2.062965	-0.2623753	9.63946	0.199593	0.5914201	-0.1348235
A	13	48794461	3	0	10	AV_InCongruent	48797173	4.623552	0.0685866	8.889304	0.09805904	0.5926371	-0.09011889
A	14	48797209	0	0	10	AV_InCongruent	48799441	-0.2487634	0.04120411	9.917115	0.1663381	0.5894009	-0.1283772
A	15	48799476	-5	0	10	AV_InCongruent	48801218	-2.843815	-0.06060164	9.441142	0.2078682	0.5891785	-0.1322473
A	16	48801253	5	0	10	AV_InCongruent	48803954	3.823769	-0.128159	9.228048	0.1075974	0.5943295	-0.1021627
A	17	48803989	-3	0	10	AV_InCongruent	48806344	-2.80206	0.04484786	9.462727	0.207234	0.5877238	-0.1307176
A	18	48806379	3	0	10	AV_InCongruent	48809136	3.063103	0.04639513	9.505805	0.1192493	0.5912964	-0.1078081
A	19	48809172	0	0	10	AV_InCongruent	48811460	0.7911503	-0.09439175	9.899289	0.1538938	0.5909048	-0.1261297
A	20	48811495	-5	0	10	AV_InCongruent	48813068	-2.745547	0.07791837	9.482802	0.2057059	0.5874384	-0.1304821
A	21	48813103	5	0	10	AV_InCongruent	48815101	3.451472	-0.06451224	9.371323	0.1116428	0.5936562	-0.104811
A	22	48815136	-3	0	10	AV_InCongruent	48817380	-3.036666	0.03761942	9.384541	0.2085974	0.5882678	-0.1312251
A	23	48817415	3	0	10	AV_InCongruent	48819524	4.468338	-0.1664079	8.944426	0.0970473	0.5961122	-0.09411031
A	24	48819559	0	0	10	AV_InCongruent	48822250	2.502549	0.08719118	9.659714	0.1256342	0.590841	-0.1117428
C	25	48882289	-5	0	10	AV_InCongruent	48884800	-4.285461	0.1675387	8.86506	0.2334888	0.5848448	-0.1232494
C	26	48884835	5	0	10	AV_InCongruent	48886677	4.496662	0.005316209	8.946426	0.1018712	0.5923365	-0.09381597
C	27	48886712	-3	0	10	AV_InCongruent	48888430	-4.845829	0.07049669	8.551589	0.2448827	0.5855654	-0.1204415
C	28	48888466	3	0	10	AV_InCongruent	48890653	4.996125	0.05506034	8.692908	0.09761894	0.5914963	-0.08784527
C	29	48890688	0	0	10	AV_InCongruent	48892418	-3.528396	0.1449223	9.207701	0.2177041	0.5862461	-0.1280755
C	30	48892453	-5	0	10	AV_InCongruent	48893826	-4.404715	0.1612643	8.803304	0.2338823	0.5851803	-0.1235363
C	31	48893861	5	0	10	AV_InCongruent	48895266	4.658024	0.03584529	8.869565	0.104528	0.5905029	-0.09384875
C	32	48895302	-3	0	10	AV_InCongruent	48896685	-2.908706	0.1791265	9.437028	0.210125	0.5855722	-0.1281407
C	33	48896720	3	0	10	AV_InCongruent	48898427	3.871129	0.1101758	9.228415	0.1112089	0.590285	-0.09988897
C	34	48898462	0	0	10	AV_InCongruent	48899880	-2.726008	0.1740205	9.494966	0.2075959	0.5856526	-0.128406
C	35	48899915	-5	0	10	AV_InCongruent	48901455	-4.172519	-0.002737034	8.908938	0.2329634	0.5870324	-0.1259192
C	36	48901490	5	0	10	AV_InCongruent	48902985	4.221616	0.05914129	9.077531	0.1066159	0.5911148	-0.09681034
C	37	48903020	-3	0	10	AV_InCongruent	48904459	-4.352135	0.1801157	8.831801	0.2324577	0.5850556	-0.1237723
C	38	48904495	3	0	10	AV_InCongruent	48905945	3.621188	-0.04665248	9.312212	0.1127118	0.5924282	-0.1040996
C	39	48905980	0	0	10	AV_InCongruent	48907386	-3.737329	0.08897062	9.116552	0.2252251	0.5860599	-0.1265974
C	40	48907421	-5	0	10	AV_InCongruent	48909441	-4.229137	0.1120771	8.889652	0.2356587	0.5850893	-0.1229281
C	41	48909476	5	0	10	AV_InCongruent	48911150	4.079876	0.1052248	9.142278	0.1114623	0.5895206	-0.09903816
C	42	48911185	-3	0	10	AV_InCongruent	48912501	-4.140389	0.02784891	8.927094	0.2305137	0.5869893	-0.1264863
C	43	48912537	3	0	10	AV_InCongruent	48914121	3.863268	-0.04955463	9.219423	0.1093321	0.5926962	-0.1015331
C	44	48914156	0	0	10	AV_InCongruent	48916377	1.660955	0.07697369	9.821618	0.1390645	0.5898873	-0.1184789
C	45	48916413	-5	0	10	AV_InCongruent	48918232	-4.271282	0.06680168	8.865259	0.2309249	0.5867376	-0.1261011
C	46	48918267	5	0	10	AV_InCongruent	48919896	4.404316	-0.1621889	8.975118	0.1019611	0.5944442	-0.09692758
C	47	48919931	-3	0	10	AV_InCongruent	48921504	-4.375613	0.08901317	8.813507	0.2298683	0.5869929	-0.1266444
C	48	48921539	3	0	10	AV_InCongruent	48923437	4.310853	0.05752886	9.037349	0.1016349	0.5926082	-0.09396659
C	49	48923472	0	0	10	AV_InCongruent	48926453	-1.674847	0.1757969	9.757193	0.1902432	0.5863512	-0.1290417
