# Supplementary material for: Generic HRTFs May be Good Enough in Virtual Reality. Improving Source Localization through Cross-Modal Plasticity
Source: Front Neurosci. 2018 Feb 2;12:21. doi: 10.3389/fnins.2018.00021 (PMC5801410; doi:10.3389/fnins.2018.00021)
Supplement: Supplementary file 2 [file DataSheet1.ZIP › results/sync_async/_3_Responses.txt]

A	0	59010273	3	0	10	AV_Congruent	59014731	0.5779278	-0.03150349	9.914751	0.1795509	0.5860072	-0.1273965
A	1	59014767	0	0	10	AV_Congruent	59017277	-1.643285	0.0155998	9.752791	0.2056036	0.5857092	-0.1285718
A	2	59017312	5	0	10	AV_Congruent	59020081	3.328128	-0.004863787	9.418057	0.1444284	0.585722	-0.1160931
A	3	59020116	-3	0	10	AV_Congruent	59022527	-4.082572	0.04415269	8.956239	0.2382645	0.5853342	-0.122432
A	4	59022562	-5	0	10	AV_Congruent	59024839	-5.094303	0.02919156	8.396681	0.252623	0.5854886	-0.1171718
A	5	59024874	3	0	10	AV_Congruent	59027677	2.627819	-0.03795843	9.619821	0.1561038	0.5858441	-0.1211369
A	6	59027712	0	0	10	AV_Congruent	59031586	-2.501437	0.006531429	9.55007	0.221528	0.5853388	-0.126458
A	7	59031621	5	0	10	AV_Congruent	59034635	3.716169	0.04585994	9.284047	0.1442767	0.5846537	-0.1146791
A	8	59034671	-3	0	10	AV_Congruent	59037182	-4.386999	0.06579067	8.805866	0.2449919	0.5847255	-0.1193859
A	9	59037217	-5	0	10	AV_Congruent	59039148	-4.681899	0.09527947	8.648075	0.2477373	0.5844724	-0.1180034
A	10	59039183	3	0	10	AV_Congruent	59042052	2.006252	-0.003513027	9.7583	0.165248	0.5853029	-0.1234383
A	11	59042087	0	0	10	AV_Congruent	59044766	-2.399031	0.04508842	9.581282	0.2171578	0.5851364	-0.126894
A	12	59044801	5	0	10	AV_Congruent	59047291	4.264386	0.05611206	9.058237	0.1384984	0.5844516	-0.1114233
A	13	59047326	-3	0	10	AV_Congruent	59051278	-4.074005	0.0009684078	8.95692	0.2394233	0.585762	-0.122569
A	14	59051314	-5	0	10	AV_Congruent	59054049	-4.944323	0.05943127	8.491837	0.2513658	0.5849604	-0.117077
A	15	59054084	3	0	10	AV_Congruent	59057690	2.533374	-0.02838295	9.643922	0.1568972	0.5857584	-0.1213196
A	16	59057725	0	0	10	AV_Congruent	59061096	-2.113951	-0.0258383	9.6488	0.2141953	0.5859873	-0.1282216
A	17	59061132	5	0	10	AV_Congruent	59063822	2.916708	-0.04702627	9.541527	0.1545063	0.5857956	-0.120488
A	18	59063857	-3	0	10	AV_Congruent	59066816	-4.147667	0.09402616	8.928513	0.2387309	0.5847096	-0.1215425
A	19	59066851	-5	0	10	AV_Congruent	59069150	-4.982162	0.151947	8.475616	0.2513362	0.5837609	-0.1155884
A	20	59069185	3	0	10	AV_Congruent	59072099	2.347695	0.001587581	9.689264	0.1604911	0.585274	-0.1219648
A	21	59072134	0	0	10	AV_Congruent	59075137	-0.8415958	-0.00996219	9.868766	0.1989994	0.585623	-0.1285933
A	22	59075172	5	0	10	AV_Congruent	59078957	3.600332	0.008244228	9.32426	0.1446032	0.585211	-0.1155391
A	23	59078993	-3	0	10	AV_Congruent	59082006	-3.942999	0.08267327	9.024496	0.238273	0.5845783	-0.1215305
A	24	59082042	-5	0	10	AV_Congruent	59084218	-4.669748	0.07819571	8.653653	0.2489289	0.584546	-0.1176055
C	25	59144258	3	0	10	AV_Congruent	59147663	1.354733	0.03106494	9.859162	0.1738342	0.5848395	-0.125003
C	26	59147698	0	0	10	AV_Congruent	59149998	-2.118512	0.0278355	9.65176	0.2171977	0.5849939	-0.1267258
C	27	59150033	5	0	10	AV_Congruent	59153226	4.220037	0.0419131	9.076941	0.1360921	0.584879	-0.1106238
C	28	59153261	-3	0	10	AV_Congruent	59156900	-4.054856	0.04314859	8.969361	0.2439898	0.5846938	-0.1197203
C	29	59156936	-5	0	10	AV_Congruent	59159157	-5.146109	0.07921572	8.367831	0.257017	0.5843603	-0.1136666
C	30	59159192	3	0	10	AV_Congruent	59161827	2.996951	0.02283896	9.52376	0.1542749	0.5848617	-0.119273
C	31	59161862	0	0	10	AV_Congruent	59164273	-0.8722443	-0.006248999	9.865761	0.2016776	0.5853762	-0.1283086
C	32	59164308	5	0	10	AV_Congruent	59167747	3.38652	0.04238022	9.402036	0.1482226	0.5847074	-0.1165809
C	33	59167782	-3	0	10	AV_Congruent	59171377	-4.02412	0.0554672	8.984811	0.2411697	0.5847505	-0.1207873
C	34	59171412	-5	0	10	AV_Congruent	59173566	-4.969705	0.09674896	8.479279	0.2545184	0.5841336	-0.1145979
C	35	59173601	3	0	10	AV_Congruent	59177855	2.247185	0.003793191	9.711163	0.1588686	0.5855086	-0.1217062
C	36	59177891	0	0	10	AV_Congruent	59181217	-2.095015	0.0547765	9.659295	0.2173661	0.584601	-0.1262517
C	37	59181252	5	0	10	AV_Congruent	59185507	4.235254	0.06442763	9.071866	0.1355455	0.5846412	-0.1099926
C	38	59185542	-3	0	10	AV_Congruent	59188690	-4.296842	0.07376213	8.85284	0.2426093	0.5847514	-0.1202881
C	39	59188725	-5	0	10	AV_Congruent	59191762	-5.555859	0.1130493	8.0941	0.2611283	0.5840589	-0.1111147
C	40	59191797	3	0	10	AV_Congruent	59194945	2.495552	-0.005612243	9.654757	0.1582129	0.5853992	-0.1213523
C	41	59194981	0	0	10	AV_Congruent	59198218	-1.095559	0.02144141	9.84096	0.2008082	0.5853632	-0.1283023
C	42	59198253	5	0	10	AV_Congruent	59201502	4.635148	0.09029289	8.885114	0.1310617	0.5842941	-0.1067672
C	43	59201537	-3	0	10	AV_Congruent	59205110	-3.865054	0.06975348	9.058941	0.2379518	0.5846715	-0.1217425
C	44	59205145	-5	0	10	AV_Congruent	59208271	-4.979273	0.1131051	8.474644	0.2535262	0.5840287	-0.1149316
C	45	59208306	3	0	10	AV_Congruent	59212459	2.140038	0.004859101	9.733212	0.161665	0.5853564	-0.1224362
C	46	59212494	0	0	10	AV_Congruent	59215643	-0.9038743	0.02439047	9.864511	0.1971548	0.5854499	-0.1283711
C	47	59215678	5	0	10	AV_Congruent	59219139	3.938533	0.03531022	9.195965	0.1369289	0.5852345	-0.1115658
C	48	59219174	-3	0	10	AV_Congruent	59222322	-4.101822	0.09560688	8.950804	0.2398907	0.5844647	-0.1208724
C	49	59222357	-5	0	10	AV_Congruent	59224468	-4.955124	0.1041472	8.488699	0.2540026	0.5840656	-0.1147555
