# Supplementary material for: Generic HRTFs May be Good Enough in Virtual Reality. Improving Source Localization through Cross-Modal Plasticity
Source: Front Neurosci. 2018 Feb 2;12:21. doi: 10.3389/fnins.2018.00021 (PMC5801410; doi:10.3389/fnins.2018.00021)
Supplement: Supplementary file 2 [file DataSheet1.ZIP › results/sync_async/_4_Responses.txt]

A	0	42201696	3	0	10	AV_Congruent	42204434	1.892249	0.1730866	9.79036	0.1576923	0.5840896	-0.1195917
A	1	42204470	-3	0	10	AV_Congruent	42207215	-4.025446	0.4198601	9.004134	0.2325801	0.5809833	-0.1188046
A	2	42207250	-5	0	10	AV_Congruent	42209818	-5.25332	0.3365335	8.314535	0.2478726	0.5823235	-0.1152467
A	3	42209853	5	0	10	AV_Congruent	42214308	4.225067	0.2869292	9.089969	0.1292635	0.582871	-0.1035923
A	4	42214343	0	0	10	AV_Congruent	42218508	-0.2063445	0.2951067	9.933315	0.1839299	0.5825383	-0.1240111
A	5	42218543	3	0	10	AV_Congruent	42221714	2.370955	0.2611337	9.70011	0.1521267	0.5829931	-0.1160994
A	6	42221749	-3	0	10	AV_Congruent	42225645	-5.272105	0.2967677	8.300203	0.2519205	0.5822464	-0.1133802
A	7	42225681	-5	0	10	AV_Congruent	42229734	-4.773846	0.2254369	8.604144	0.2462006	0.5830647	-0.1168652
A	8	42229769	5	0	10	AV_Congruent	42235911	4.000098	0.2617196	9.185041	0.1318431	0.5831593	-0.105709
A	9	42235946	0	0	10	AV_Congruent	42239429	-0.9331415	0.2582902	9.875145	0.1945688	0.5828021	-0.1252407
A	10	42239464	3	0	10	AV_Congruent	42243484	1.910191	0.314661	9.794271	0.1578278	0.5823261	-0.1174558
A	11	42243519	-3	0	10	AV_Congruent	42248510	-3.526476	0.2567392	9.214902	0.2282362	0.5828144	-0.1221518
A	12	42248545	-5	0	10	AV_Congruent	42252498	-5.174057	0.2792554	8.363094	0.2497147	0.5826179	-0.1148431
A	13	42252533	5	0	10	AV_Congruent	42256318	4.381073	0.2390134	9.016793	0.1266616	0.583554	-0.1027473
A	14	42256353	0	0	10	AV_Congruent	42260261	-1.025054	0.1888652	9.8606	0.1942006	0.5838955	-0.1264982
A	15	42260296	3	0	10	AV_Congruent	42264617	1.837869	0.2713002	9.804692	0.1572509	0.5830591	-0.1181644
A	16	42264653	-3	0	10	AV_Congruent	42269141	-3.340086	0.2662063	9.288579	0.2259674	0.5826626	-0.1224718
A	17	42269176	-5	0	10	AV_Congruent	42272425	-4.85004	0.243928	8.560715	0.2462723	0.5829509	-0.1166937
A	18	42272460	5	0	10	AV_Congruent	42279842	3.19867	0.2523315	9.476541	0.1400386	0.5834474	-0.1109456
A	19	42279877	0	0	10	AV_Congruent	42283874	-1.274092	0.2180992	9.828022	0.1976756	0.5834814	-0.1261303
A	20	42283909	3	0	10	AV_Congruent	42288197	2.048315	0.1848439	9.762763	0.155475	0.5839915	-0.1186634
A	21	42288232	-3	0	10	AV_Congruent	42291894	-4.154445	0.2371988	8.934258	0.2351447	0.5832958	-0.1209325
A	22	42291929	-5	0	10	AV_Congruent	42296071	-5.759721	0.2289641	7.953346	0.2578169	0.5833229	-0.1119151
A	23	42296107	5	0	10	AV_Congruent	42301388	3.714216	0.2631665	9.298244	0.1386081	0.5826396	-0.1090776
A	24	42301424	0	0	10	AV_Congruent	42305621	-1.272756	0.1506971	9.82448	0.1989204	0.584179	-0.1269529
C	25	42365663	3	0	10	AV_Congruent	42368609	2.732705	0.1540253	9.606179	0.1439517	0.5848764	-0.1148027
C	26	42368644	-3	0	10	AV_Congruent	42372216	-2.579801	0.2505551	9.542948	0.2128969	0.5833119	-0.1252925
C	27	42372252	-5	0	10	AV_Congruent	42376539	-4.526936	0.306497	8.746527	0.2396518	0.5824417	-0.1184746
C	28	42376574	5	0	10	AV_Congruent	42380840	4.557155	0.1450148	8.927374	0.1227443	0.5849605	-0.1018679
C	29	42380875	0	0	10	AV_Congruent	42384179	-1.030682	0.2010491	9.86056	0.1941601	0.5837552	-0.1263341
C	30	42384215	3	0	10	AV_Congruent	42387173	2.308947	0.2215482	9.711788	0.148883	0.584092	-0.1161028
C	31	42387208	-3	0	10	AV_Congruent	42391764	-4.472519	0.2692926	8.773843	0.2387634	0.5829709	-0.1194227
C	32	42391799	-5	0	10	AV_Congruent	42395684	-5.104696	0.2117333	8.403369	0.2529507	0.5829547	-0.1138238
C	33	42395719	5	0	10	AV_Congruent	42400521	3.633928	0.2218968	9.326037	0.1362405	0.5835975	-0.1090092
C	34	42400556	0	0	10	AV_Congruent	42403995	-0.8620275	0.1990983	9.880043	0.1935487	0.5835702	-0.1260898
C	35	42404030	3	0	10	AV_Congruent	42406943	2.73686	0.2203735	9.608831	0.1468043	0.5836198	-0.1145645
C	36	42406979	-3	0	10	AV_Congruent	42411110	-3.687051	0.2913027	9.150048	0.2308557	0.5822899	-0.1208785
C	37	42411145	-5	0	10	AV_Congruent	42414963	-5.035403	0.2949177	8.451406	0.2498915	0.5821034	-0.1141025
C	38	42414999	5	0	10	AV_Congruent	42419487	4.721505	0.2842955	8.85338	0.1221318	0.583164	-0.09878097
C	39	42419522	0	0	10	AV_Congruent	42423285	-0.1464628	0.2974927	9.935689	0.1839354	0.5824064	-0.1238548
C	40	42423320	3	0	10	AV_Congruent	42426993	2.234514	0.2387201	9.728536	0.1503264	0.5837934	-0.1163534
C	41	42427029	-3	0	10	AV_Congruent	42430869	-3.697389	0.2378937	9.142932	0.2291204	0.5832665	-0.1224877
C	42	42430904	-5	0	10	AV_Congruent	42434343	-5.370314	0.2370244	8.231257	0.2536436	0.5830104	-0.113571
C	43	42434378	5	0	10	AV_Congruent	42439370	4.316628	0.2946149	9.049244	0.1248886	0.5833776	-0.1012033
C	44	42439405	0	0	10	AV_Congruent	42443469	-0.8295464	0.167574	9.881737	0.1923549	0.5840771	-0.1266097
C	45	42443504	3	0	10	AV_Congruent	42446351	2.369828	0.1898442	9.696653	0.1493678	0.5842705	-0.1165387
C	46	42446386	-3	0	10	AV_Congruent	42449557	-4.260173	0.1944436	8.879474	0.2355523	0.5840444	-0.1217166
C	47	42449592	-5	0	10	AV_Congruent	42452740	-5.455444	0.2367923	8.172988	0.2539125	0.5831555	-0.1136313
C	48	42452775	5	0	10	AV_Congruent	42456381	3.708844	0.2479469	9.299497	0.1306129	0.5841261	-0.1062457
C	49	42456416	0	0	10	AV_Congruent	42459889	-1.052301	0.196945	9.857617	0.1939942	0.5838711	-0.1264603
