# Supplementary material for: Generic HRTFs May be Good Enough in Virtual Reality. Improving Source Localization through Cross-Modal Plasticity
Source: Front Neurosci. 2018 Feb 2;12:21. doi: 10.3389/fnins.2018.00021 (PMC5801410; doi:10.3389/fnins.2018.00021)
Supplement: Supplementary file 2 [file DataSheet1.ZIP › results/sync_async/_5_Responses.txt]

A	0	50242105	0	0	10	AV_InCongruent	50246458	-0.01096398	0.0003087036	9.9221	0.1786333	0.5866977	-0.1280229
A	1	50246493	5	0	10	AV_InCongruent	50249395	4.753405	0.082877	8.824553	0.1244501	0.5850274	-0.1032333
A	2	50249431	3	0	10	AV_InCongruent	50253640	3.654131	0.06198211	9.308477	0.1382618	0.5851722	-0.1122286
A	3	50253675	-5	0	10	AV_InCongruent	50258309	-4.550592	0.06430121	8.718585	0.2385834	0.5860332	-0.1231537
A	4	50258344	-3	0	10	AV_InCongruent	50261291	-2.985897	0.105149	9.406627	0.219462	0.5850647	-0.126479
A	5	50261326	0	0	10	AV_InCongruent	50263994	0.5667536	0.01300723	9.918489	0.1760273	0.5858537	-0.1266061
A	6	50264029	5	0	10	AV_InCongruent	50267625	5.060528	0.1445413	8.663574	0.1258076	0.5836675	-0.1022948
A	7	50267659	3	0	10	AV_InCongruent	50271690	2.954051	0.01841296	9.535925	0.1511566	0.5852177	-0.1184667
A	8	50271725	-5	0	10	AV_InCongruent	50275599	-5.37017	0.1422925	8.225134	0.2522362	0.58456	-0.1161918
A	9	50275634	-3	0	10	AV_InCongruent	50279040	-3.333797	0.0847794	9.280139	0.2250465	0.5852056	-0.1256551
A	10	50279075	0	0	10	AV_InCongruent	50281475	0.31379	0.001504134	9.923777	0.1780509	0.5861584	-0.1273177
A	11	50281510	5	0	10	AV_InCongruent	50284524	4.63751	0.08434887	8.883504	0.1283114	0.5846729	-0.1054644
A	12	50284559	3	0	10	AV_InCongruent	50288534	3.58572	0.03084142	9.331296	0.1412091	0.5852905	-0.1139506
A	13	50288569	-5	0	10	AV_InCongruent	50294912	-4.475338	0.09422512	8.761394	0.2381573	0.5854974	-0.122658
A	14	50294948	-3	0	10	AV_InCongruent	50298096	-3.059496	0.06309874	9.378483	0.2198661	0.5857242	-0.1271683
A	15	50298131	0	0	10	AV_InCongruent	50301111	0.3887549	0.07155402	9.927529	0.1776011	0.585197	-0.1261441
A	16	50301147	5	0	10	AV_InCongruent	50304596	5.600581	0.1325191	8.33677	0.11904	0.5838569	-0.09731207
A	17	50304632	3	0	10	AV_InCongruent	50308427	3.277771	-0.01299779	9.433996	0.1431305	0.5860478	-0.1158689
A	18	50308463	-5	0	10	AV_InCongruent	50314281	-5.103405	0.1315645	8.398856	0.2481696	0.5847638	-0.1181867
A	19	50314316	-3	0	10	AV_InCongruent	50317766	-3.183967	0.04886157	9.333264	0.2218282	0.5858746	-0.1270172
A	20	50317801	0	0	10	AV_InCongruent	50323496	0.1052618	0.07518984	9.929111	0.1796851	0.5853575	-0.12668
A	21	50323532	5	0	10	AV_InCongruent	50326222	4.746066	0.10898	8.830211	0.1250726	0.5846447	-0.1031488
A	22	50326257	3	0	10	AV_InCongruent	50329260	3.000507	0.08864672	9.527373	0.1468365	0.5847655	-0.1160282
A	23	50329295	-5	0	10	AV_InCongruent	50338163	-4.699345	0.1304709	8.640718	0.242168	0.5848375	-0.1205473
A	24	50338198	-3	0	10	AV_InCongruent	50341805	-3.358123	0.0578077	9.268924	0.2242096	0.5857514	-0.1264444
C	25	50401846	0	0	10	AV_InCongruent	50406625	0.1383046	0.07936831	9.929646	0.1783455	0.5854363	-0.1265478
C	26	50406660	5	0	10	AV_InCongruent	50411461	5.103518	0.08630796	8.635171	0.1189776	0.5852049	-0.09925573
C	27	50411497	3	0	10	AV_InCongruent	50414768	4.014992	0.06483956	9.166701	0.1353488	0.5849558	-0.1102922
C	28	50414803	-5	0	10	AV_InCongruent	50420386	-4.684631	0.138933	8.649627	0.2447192	0.5842843	-0.1189499
C	29	50420421	-3	0	10	AV_InCongruent	50423336	-2.669297	0.05530066	9.504574	0.2166764	0.5855184	-0.1273927
C	30	50423372	0	0	10	AV_InCongruent	50426049	0.301443	0.0325671	9.926143	0.1782615	0.5857536	-0.1268951
C	31	50426084	5	0	10	AV_InCongruent	50433042	4.663065	0.1341941	8.87418	0.1272347	0.5841848	-0.1040437
C	32	50433077	3	0	10	AV_InCongruent	50436784	4.298874	0.08105512	9.044507	0.1303046	0.5849776	-0.1072054
C	33	50436819	-5	0	10	AV_InCongruent	50443117	-4.236581	0.1212405	8.886573	0.2341498	0.5852415	-0.1235343
C	34	50443153	-3	0	10	AV_InCongruent	50449317	-2.385186	0.05559559	9.585771	0.2125049	0.5855674	-0.127925
C	35	50449352	0	0	10	AV_InCongruent	50453327	0.732172	-0.03459405	9.907431	0.1719661	0.5867196	-0.1267548
C	36	50453362	5	0	10	AV_InCongruent	50456734	5.61446	0.1655643	8.330069	0.1147921	0.5840412	-0.09390212
C	37	50456769	3	0	10	AV_InCongruent	50461939	4.0196	-0.002829004	9.159619	0.1332164	0.5860389	-0.1104406
C	38	50461974	-5	0	10	AV_InCongruent	50467781	-4.627021	0.1497913	8.68264	0.2444049	0.5840672	-0.1188014
C	39	50467817	-3	0	10	AV_InCongruent	50474840	-2.483273	0.08461435	9.560781	0.2153537	0.5849687	-0.1269336
C	40	50474875	0	0	10	AV_InCongruent	50479197	0.7809275	0.007068168	9.907821	0.1715776	0.5861558	-0.1260277
C	41	50479232	5	0	10	AV_InCongruent	50482906	5.966824	0.1929381	8.091991	0.1126158	0.5834588	-0.09094842
C	42	50482941	3	0	10	AV_InCongruent	50488334	3.161843	0.05819292	9.476348	0.1428169	0.5854071	-0.1149127
C	43	50488369	-5	0	10	AV_InCongruent	50499192	-4.164862	0.08200999	8.919254	0.2398976	0.5847523	-0.1212156
C	44	50499227	-3	0	10	AV_InCongruent	50503447	-2.675729	0.03915067	9.501469	0.2145194	0.5860727	-0.1282812
C	45	50503483	0	0	10	AV_InCongruent	50509669	0.4846771	0.02305765	9.921906	0.1741081	0.5861281	-0.1265402
C	46	50509704	5	0	10	AV_InCongruent	50515020	5.503646	0.1476473	8.399835	0.1204421	0.583649	-0.09815224
C	47	50515055	3	0	10	AV_InCongruent	50518415	4.556748	0.1069517	8.924996	0.1299903	0.5843169	-0.1060991
C	48	50518451	-5	0	10	AV_InCongruent	50524458	-3.165467	0.06822605	9.341343	0.2248685	0.5851348	-0.1256089
C	49	50524493	-3	0	10	AV_InCongruent	50527318	-2.177112	0.04253371	9.638555	0.2103212	0.5856584	-0.1282222
