# Supplementary material for: Generic HRTFs May be Good Enough in Virtual Reality. Improving Source Localization through Cross-Modal Plasticity
Source: Front Neurosci. 2018 Feb 2;12:21. doi: 10.3389/fnins.2018.00021 (PMC5801410; doi:10.3389/fnins.2018.00021)
Supplement: Supplementary file 2 [file DataSheet1.ZIP › results/sync_async/_6_Responses.txt]

A	0	51914071	3	0	10	AV_Congruent	51954662	1.780181	-0.01075761	9.796904	0.1596973	0.5862805	-0.1228916
A	1	51954698	5	0	10	AV_Congruent	51959085	5.539266	0.1091747	8.374474	0.1128662	0.585144	-0.09384248
A	2	51959120	0	0	10	AV_Congruent	51961174	-3.637709	0.07750364	9.158125	0.2357792	0.5844771	-0.1221674
A	3	51961209	-3	0	10	AV_Congruent	51962883	0.9839034	-0.05792909	9.888866	0.1717385	0.5866328	-0.1266061
A	4	51962918	-5	0	10	AV_Congruent	51964603	-5.19406	-0.01056545	8.329507	0.2564711	0.585726	-0.1156632
A	5	51964638	3	0	10	AV_Congruent	51966513	5.375287	-0.0445119	8.464133	0.1082979	0.5881608	-0.09409743
A	6	51966548	5	0	10	AV_Congruent	51968054	2.85614	-0.05943893	9.557549	0.1416393	0.5875979	-0.1170368
A	7	51968089	0	0	10	AV_Congruent	51969763	-3.489046	0.03534062	9.215932	0.2319615	0.5852384	-0.1241148
A	8	51969798	-3	0	10	AV_Congruent	51971416	-5.333086	-0.08676563	8.230605	0.2649177	0.5861672	-0.1117128
A	9	51971451	-5	0	10	AV_Congruent	51972645	-3.464373	-0.008848894	9.222336	0.2332267	0.5856583	-0.1242715
A	10	51972680	3	0	10	AV_Congruent	51974365	3.487042	-0.1046237	9.355413	0.1316958	0.5885556	-0.1127385
A	11	51974400	5	0	10	AV_Congruent	51976029	5.772157	-0.03609787	8.20909	0.1066291	0.5874705	-0.09137381
A	12	51976065	0	0	10	AV_Congruent	51978465	-2.333628	-0.1140789	9.586098	0.2151895	0.5873959	-0.1296738
A	13	51978500	-3	0	10	AV_Congruent	51980620	-4.692091	-0.1000762	8.625742	0.2527347	0.5866228	-0.1185072
A	14	51980655	-5	0	10	AV_Congruent	51982631	-4.281156	0.04880686	8.858907	0.2437036	0.5849395	-0.1201224
A	15	51982666	3	0	10	AV_Congruent	51984932	3.806805	-0.03381329	9.242973	0.1285076	0.5875896	-0.1094991
A	16	51984967	5	0	10	AV_Congruent	51986920	0.4775689	-0.09938411	9.912622	0.1742255	0.5876976	-0.1283264
A	17	51986956	0	0	10	AV_Congruent	51988919	-2.567917	-0.1606077	9.516852	0.2179546	0.5880817	-0.1300722
A	18	51988955	-3	0	10	AV_Congruent	51990796	-4.121881	-0.1285202	8.922404	0.2430707	0.5871962	-0.1230201
A	19	51990831	-5	0	10	AV_Congruent	51992483	-5.526725	-0.04668819	8.101011	0.2634861	0.5859609	-0.1122684
A	20	51992518	3	0	10	AV_Congruent	51994962	2.969814	-0.1451489	9.517734	0.1380793	0.5890322	-0.1169439
A	21	51994998	5	0	10	AV_Congruent	51996370	5.316124	-0.08385305	8.496347	0.110128	0.5883459	-0.09612025
A	22	51996405	0	0	10	AV_Congruent	51998526	-0.6017979	-0.2219068	9.872993	0.1917438	0.5888659	-0.1318899
A	23	51998561	-3	0	10	AV_Congruent	51999844	-3.699043	-0.09820168	9.117925	0.2351304	0.5870187	-0.1253162
A	24	51999879	-5	0	10	AV_Congruent	52001586	-5.032239	-0.1175289	8.422018	0.2564718	0.58696	-0.1171855
C	25	52061627	3	0	10	AV_Congruent	52068673	3.62547	0.01976426	9.31594	0.1374073	0.585844	-0.1126195
C	26	52068708	5	0	10	AV_Congruent	52070270	5.166716	0.0740657	8.598052	0.123849	0.5845799	-0.1021565
C	27	52070305	0	0	10	AV_Congruent	52072404	-3.031601	0.01662178	9.384714	0.2241138	0.5856939	-0.1263971
C	28	52072439	-3	0	10	AV_Congruent	52073822	-4.205352	0.0536225	8.897213	0.2422658	0.58492	-0.1206124
C	29	52073857	-5	0	10	AV_Congruent	52075519	-5.266647	0.02502747	8.285154	0.2594512	0.5850196	-0.1132616
C	30	52075555	3	0	10	AV_Congruent	52077821	3.218615	0.00963695	9.454843	0.1431363	0.5858621	-0.1156406
C	31	52077856	5	0	10	AV_Congruent	52079251	1.026547	0.02500136	9.891653	0.1676961	0.5860362	-0.1249513
C	32	52079286	0	0	10	AV_Congruent	52080781	-2.186462	0.03691823	9.635841	0.2102677	0.585758	-0.1283385
C	33	52080816	-3	0	10	AV_Congruent	52082255	-3.724444	0.02740837	9.117572	0.2339534	0.5854892	-0.1238779
C	34	52082290	-5	0	10	AV_Congruent	52083752	-4.735537	0.03194351	8.612676	0.2502491	0.5851293	-0.1177686
C	35	52083787	3	0	10	AV_Congruent	52087102	3.349247	-0.07362811	9.405394	0.1373321	0.5874885	-0.1146524
C	36	52087138	5	0	10	AV_Congruent	52088454	4.33731	0.0173092	9.022181	0.1294153	0.5857958	-0.1077261
C	37	52088489	0	0	10	AV_Congruent	52090164	-2.087765	0.06553777	9.661762	0.2098925	0.5852506	-0.1277956
C	38	52090199	-3	0	10	AV_Congruent	52091515	-4.286984	-0.02880924	8.849644	0.2420941	0.5862037	-0.1221993
C	39	52091551	-5	0	10	AV_Congruent	52093146	-2.511499	0.08743103	9.553004	0.215754	0.584928	-0.1268379
C	40	52093181	3	0	10	AV_Congruent	52094620	3.428841	0.06779946	9.389414	0.1392808	0.5853349	-0.1129918
C	41	52094655	5	0	10	AV_Congruent	52095413	3.429421	0.005020332	9.384575	0.1380339	0.5862742	-0.1135123
C	42	52095449	0	0	10	AV_Congruent	52097603	-1.563751	0.03118868	9.768616	0.2011938	0.58595	-0.1289579
C	43	52097638	-3	0	10	AV_Congruent	52099234	-4.312785	0.06289752	8.843911	0.2433353	0.5848388	-0.1201342
C	44	52099268	-5	0	10	AV_Congruent	52100116	-4.377124	0.06309523	8.810799	0.2438318	0.5848809	-0.1200049
C	45	52100151	3	0	10	AV_Congruent	52103064	4.46621	0.05301095	8.964717	0.1273648	0.5854458	-0.105878
C	46	52103100	5	0	10	AV_Congruent	52104639	2.13809	0.05045701	9.73689	0.153686	0.5857375	-0.1201054
C	47	52104675	0	0	10	AV_Congruent	52106260	-2.588216	-0.03568243	9.521795	0.2199888	0.5861778	-0.1276619
C	48	52106294	-3	0	10	AV_Congruent	52107265	-2.983774	0.04228784	9.402959	0.2245313	0.5852205	-0.1257738
C	49	52107300	-5	0	10	AV_Congruent	52111912	-5.716655	0.005018186	7.968224	0.2651945	0.5853418	-0.1104791
