# Supplementary material for: Generic HRTFs May be Good Enough in Virtual Reality. Improving Source Localization through Cross-Modal Plasticity
Source: Front Neurosci. 2018 Feb 2;12:21. doi: 10.3389/fnins.2018.00021 (PMC5801410; doi:10.3389/fnins.2018.00021)
Supplement: Supplementary file 2 [file DataSheet1.ZIP › results/sync_async/_9_Responses.txt]

A	0	57472954	-3	0	10	AV_InCongruent	57478148	-2.952884	-0.001815487	9.410036	0.2162951	0.5869638	-0.1290623
A	1	57478186	-5	0	10	AV_InCongruent	57486135	-4.99308	0.102438	8.465406	0.2453707	0.5853963	-0.1200552
A	2	57486170	5	0	10	AV_InCongruent	57492736	5.736477	0.05954392	8.241536	0.1091487	0.5859811	-0.09157806
A	3	57492771	0	0	10	AV_InCongruent	57501370	-0.397085	-0.04831605	9.902662	0.1840676	0.5872635	-0.1294388
A	4	57501405	3	0	10	AV_InCongruent	57506475	4.03536	0.0619467	9.157987	0.1282897	0.5860084	-0.107266
A	5	57506510	-3	0	10	AV_InCongruent	57512696	-4.706741	0.1101136	8.635082	0.2416987	0.5852218	-0.1211711
A	6	57512731	-5	0	10	AV_InCongruent	57516360	-5.589062	0.08299007	8.068032	0.2552971	0.5854145	-0.1158414
A	7	57516395	5	0	10	AV_InCongruent	57521889	3.481076	-0.005226303	9.365842	0.1345074	0.5868657	-0.112273
A	8	57521924	0	0	10	AV_InCongruent	57527317	-1.211835	-0.01732301	9.82208	0.1935267	0.5870568	-0.130028
A	9	57527352	3	0	10	AV_InCongruent	57532388	3.994123	-0.01303022	9.16938	0.1282626	0.5869818	-0.1085426
A	10	57532424	-3	0	10	AV_InCongruent	57537482	-3.43613	0.00789113	9.234833	0.2242662	0.5866021	-0.1273976
A	11	57537518	-5	0	10	AV_InCongruent	57540833	-4.532019	0.1147213	8.732379	0.2385329	0.5852854	-0.12229
A	12	57540868	5	0	10	AV_InCongruent	57549456	4.258729	0.03258414	9.058992	0.1258535	0.5863206	-0.1060212
A	13	57549491	0	0	10	AV_InCongruent	57558492	-0.6865805	-0.05059956	9.880772	0.1872956	0.5873827	-0.1299263
A	14	57558527	3	0	10	AV_InCongruent	57564636	1.735354	-0.06754009	9.799573	0.1561381	0.5876014	-0.1232101
A	15	57564672	-3	0	10	AV_InCongruent	57570445	-4.083455	0.03810139	8.955351	0.2328172	0.5862575	-0.1250722
A	16	57570480	-5	0	10	AV_InCongruent	57576029	-4.94825	0.05187751	8.488856	0.2453218	0.5860071	-0.1208053
A	17	57576064	5	0	10	AV_InCongruent	57585021	2.993242	0.02022363	9.524653	0.139887	0.586644	-0.1149671
A	18	57585056	0	0	10	AV_InCongruent	57590181	-0.6942725	-0.0524848	9.87993	0.1855961	0.5877054	-0.1301027
A	19	57590216	3	0	10	AV_InCongruent	57594660	2.788134	0.01887966	9.582321	0.141653	0.5867857	-0.1160485
A	20	57594696	-3	0	10	AV_InCongruent	57600703	-2.552527	-0.03850614	9.531946	0.2103702	0.5875447	-0.1303108
A	21	57600738	-5	0	10	AV_InCongruent	57603306	-3.629758	0.03698881	9.158477	0.2245737	0.586622	-0.127361
A	22	57603341	5	0	10	AV_InCongruent	57609047	3.961395	0.03088702	9.186303	0.1278182	0.5866144	-0.1077604
A	23	57609082	0	0	10	AV_InCongruent	57613515	-1.23124	-0.03951936	9.817555	0.1934558	0.5874056	-0.1304069
A	24	57613550	3	0	10	AV_InCongruent	57617257	3.594531	0.004507791	9.326083	0.1320709	0.5869408	-0.1109128
C	25	57677298	-3	0	10	AV_InCongruent	57682232	-2.723861	-0.03349845	9.481198	0.2145394	0.587162	-0.1294907
C	26	57682267	-5	0	10	AV_InCongruent	57688867	-5.456995	0.1587033	8.166825	0.2531298	0.5843859	-0.115567
C	27	57688902	5	0	10	AV_InCongruent	57694117	5.309525	0.08654244	8.514913	0.1140631	0.5856522	-0.09571052
C	28	57694152	0	0	10	AV_InCongruent	57699032	0.1038603	-0.006498266	9.923373	0.1778804	0.5866724	-0.1278667
C	29	57699067	3	0	10	AV_InCongruent	57703186	3.176097	-0.01844393	9.466134	0.1386483	0.5869462	-0.1146889
C	30	57703222	-3	0	10	AV_InCongruent	57707510	-2.58101	0.04885496	9.530322	0.2127793	0.5860158	-0.1284024
C	31	57707545	-5	0	10	AV_InCongruent	57711017	-4.450922	0.09166856	8.774194	0.23869	0.5853809	-0.1223534
C	32	57711052	5	0	10	AV_InCongruent	57716099	4.973405	0.0009060614	8.701036	0.1170426	0.5867822	-0.09994346
C	33	57716134	0	0	10	AV_InCongruent	57721773	-0.9245046	-0.0226134	9.858706	0.1907726	0.5869596	-0.1297546
C	34	57721809	3	0	10	AV_InCongruent	57725995	4.111311	0.07145686	9.126499	0.1270062	0.585968	-0.1063421
C	35	57726031	-3	0	10	AV_InCongruent	57734820	-3.389384	0.004662942	9.25285	0.2224726	0.5868455	-0.1279988
C	36	57734855	-5	0	10	AV_InCongruent	57737970	-5.103944	0.119303	8.397633	0.2464642	0.5852466	-0.1194549
C	37	57738005	5	0	10	AV_InCongruent	57743666	5.231509	0.1109153	8.56304	0.1154335	0.5852863	-0.09637632
C	38	57743702	0	0	10	AV_InCongruent	57749050	-1.255558	0.03029544	9.819204	0.1945181	0.5863606	-0.1293043
C	39	57749086	3	0	10	AV_InCongruent	57753429	3.516956	0.05170084	9.357495	0.1348985	0.5860459	-0.1114493
C	40	57753464	-3	0	10	AV_InCongruent	57759963	-4.480362	0.08988149	8.758394	0.2388721	0.5854451	-0.1223716
C	41	57759998	-5	0	10	AV_InCongruent	57763113	-5.004059	0.1306187	8.460705	0.2460669	0.5849002	-0.1191883
C	42	57763148	5	0	10	AV_InCongruent	57768073	5.040766	0.1222474	8.673099	0.1173999	0.5851924	-0.09792819
C	43	57768108	0	0	10	AV_InCongruent	57773658	-0.9919043	0.04948963	9.856028	0.1909037	0.5861338	-0.1288476
C	44	57773693	3	0	10	AV_InCongruent	57778740	4.264381	0.08252986	9.060165	0.1256958	0.5857549	-0.1051388
C	45	57778775	-3	0	10	AV_InCongruent	57784247	-3.266987	0.08277245	9.305165	0.2207803	0.5857736	-0.1270782
C	46	57784282	-5	0	10	AV_InCongruent	57787530	-5.207366	0.1175673	8.331286	0.2470426	0.5854456	-0.1194696
C	47	57787565	5	0	10	AV_InCongruent	57793528	4.327767	0.07394715	9.030844	0.1232434	0.586174	-0.1039444
C	48	57793564	0	0	10	AV_InCongruent	57797170	-1.518986	0.03455098	9.776833	0.1972761	0.5864226	-0.1294606
C	49	57797205	3	0	10	AV_InCongruent	57800711	3.686207	0.0669954	9.29687	0.1309298	0.5862126	-0.109254
