# Supplementary material for: Generic HRTFs May be Good Enough in Virtual Reality. Improving Source Localization through Cross-Modal Plasticity
Source: Front Neurosci. 2018 Feb 2;12:21. doi: 10.3389/fnins.2018.00021 (PMC5801410; doi:10.3389/fnins.2018.00021)
Supplement: Supplementary file 2 [file DataSheet1.ZIP › results/sync_async/1_1_Responses.txt]

A	0	40076645	-5	0	10	AV_Congruent	40081804	-1.939209	-0.003499437	9.690758	0.2073524	0.5862438	-0.1290816
A	1	40081841	-3	0	10	AV_Congruent	40086919	0.2976812	-0.02949249	9.921625	0.1787645	0.58649	-0.1278119
A	2	40086954	3	0	10	AV_Congruent	40090985	2.814649	-0.09474544	9.566004	0.1469362	0.5873075	-0.1191849
A	3	40091020	5	0	10	AV_Congruent	40094001	4.893397	0.02988691	8.74682	0.1209687	0.5859287	-0.1018796
A	4	40094036	0	0	10	AV_Congruent	40096704	0.2466378	-0.01895194	9.922797	0.1804334	0.5862258	-0.1277814
A	5	40096739	-5	0	10	AV_Congruent	40099172	-1.843358	-0.04626607	9.708095	0.2092765	0.5864067	-0.1291389
A	6	40099208	-3	0	10	AV_Congruent	40104154	0.6416	0.01044578	9.915253	0.1739383	0.5860334	-0.1263976
A	7	40104189	3	0	10	AV_Congruent	40107784	3.657661	0.05995299	9.30702	0.1345173	0.5857353	-0.1108226
A	8	40107820	5	0	10	AV_Congruent	40109862	5.134619	0.03828646	8.613714	0.1168789	0.5860495	-0.09874753
A	9	40109897	0	0	10	AV_Congruent	40114542	0.5428048	-0.002404977	9.91822	0.1742816	0.5863227	-0.1267965
A	10	40114577	-5	0	10	AV_Congruent	40120719	-4.793454	0.09030344	8.583776	0.2465557	0.5849069	-0.1190063
A	11	40120754	-3	0	10	AV_Congruent	40124841	-2.312388	0.0542189	9.60501	0.2128973	0.5853972	-0.1276936
A	12	40124876	3	0	10	AV_Congruent	40130180	2.61958	0.02873917	9.626987	0.1468551	0.5861424	-0.1177393
A	13	40130215	5	0	10	AV_Congruent	40133799	4.770884	0.07334097	8.814807	0.119881	0.5858564	-0.1009234
A	14	40133834	0	0	10	AV_Congruent	40136938	0.2155478	-0.0104578	9.923532	0.178203	0.5864646	-0.1276889
A	15	40136973	-5	0	10	AV_Congruent	40142054	-3.176131	0.03869243	9.335354	0.2247221	0.5855718	-0.1261399
A	16	40142089	-3	0	10	AV_Congruent	40147225	-1.679988	-0.001288522	9.744531	0.205416	0.5860156	-0.128923
A	17	40147260	3	0	10	AV_Congruent	40149962	3.046993	0.04042549	9.510212	0.1410877	0.5860904	-0.114897
A	18	40149997	5	0	10	AV_Congruent	40152665	5.377277	0.1394115	8.477736	0.1142557	0.5848827	-0.09471448
A	19	40152700	0	0	10	AV_Congruent	40155044	0.09664358	0.003782105	9.924059	0.1827589	0.5858849	-0.1277323
A	20	40155079	-5	0	10	AV_Congruent	40157401	-3.56748	0.04303224	9.184725	0.2325763	0.5851864	-0.1238941
A	21	40157436	-3	0	10	AV_Congruent	40162974	-2.140977	0.07066466	9.649359	0.2126825	0.5849212	-0.127174
A	22	40163010	3	0	10	AV_Congruent	40166594	2.930175	0.0502897	9.545111	0.1455593	0.5855135	-0.1163693
A	23	40166629	5	0	10	AV_Congruent	40169073	5.141215	0.1003825	8.614697	0.1182508	0.5850919	-0.09849189
A	24	40169109	0	0	10	AV_Congruent	40172379	-2.642088	0.0490079	9.512297	0.2211625	0.5849984	-0.1261294
C	25	40232420	-5	0	10	AV_Congruent	40239153	-1.00055	-0.01208459	9.850533	0.1949155	0.5863608	-0.1293207
C	26	40239188	-3	0	10	AV_Congruent	40243822	0.528584	-0.004068602	9.918578	0.1769344	0.5860198	-0.1269632
C	27	40243857	3	0	10	AV_Congruent	40247073	3.158044	-0.002155233	9.473064	0.1415844	0.5863234	-0.1154409
C	28	40247108	5	0	10	AV_Congruent	40249474	4.934001	0.09502693	8.729894	0.1206126	0.5851559	-0.1004976
C	29	40249509	0	0	10	AV_Congruent	40253160	1.41491	0.009939622	9.850407	0.1671829	0.5856624	-0.1243851
C	30	40253195	-5	0	10	AV_Congruent	40257025	-1.582167	0.0001633875	9.763003	0.2067268	0.5856904	-0.1284969
C	31	40257060	-3	0	10	AV_Congruent	40264798	-0.3771657	-0.01336365	9.906528	0.1889622	0.5860972	-0.128655
C	32	40264833	3	0	10	AV_Congruent	40270920	3.25342	0.03130312	9.445288	0.1425995	0.5856124	-0.1150623
C	33	40270955	5	0	10	AV_Congruent	40273266	5.211233	0.103177	8.57436	0.1184737	0.5848939	-0.09838521
C	34	40273301	0	0	10	AV_Congruent	40280716	-0.08967753	0.03179665	9.922379	0.18766	0.5852422	-0.1275729
C	35	40280752	-5	0	10	AV_Congruent	40286401	-5.065753	0.0836031	8.418969	0.2535897	0.5845592	-0.1155728
C	36	40286437	-3	0	10	AV_Congruent	40290646	-2.38833	0.04252471	9.583994	0.2174504	0.5851222	-0.1268379
C	37	40290682	3	0	10	AV_Congruent	40299280	2.397496	0.03169341	9.68031	0.1564617	0.5852147	-0.1205138
C	38	40299316	5	0	10	AV_Congruent	40302442	4.752597	0.1180392	8.827478	0.1272257	0.5842399	-0.1041146
C	39	40302477	0	0	10	AV_Congruent	40308507	0.06054701	-0.01858859	9.921955	0.1843918	0.5860365	-0.1281126
C	40	40308542	-5	0	10	AV_Congruent	40313924	-4.987746	0.1239833	8.470245	0.2513727	0.5841482	-0.1160606
C	41	40313959	-3	0	10	AV_Congruent	40317599	-3.217715	0.02771927	9.31939	0.2275903	0.5854253	-0.1253749
C	42	40317634	3	0	10	AV_Congruent	40323184	2.429724	0.007913779	9.671191	0.1537727	0.5857694	-0.120177
C	43	40323219	5	0	10	AV_Congruent	40327004	5.000453	0.06774433	8.691495	0.1213858	0.5852306	-0.1012107
C	44	40327039	0	0	10	AV_Congruent	40331572	0.1997199	-0.007257927	9.923782	0.1826189	0.585888	-0.1277168
C	45	40331608	-5	0	10	AV_Congruent	40338565	-3.891917	0.07011659	9.046865	0.2353788	0.5850181	-0.122925
C	46	40338600	-3	0	10	AV_Congruent	40346093	-2.053668	0.05386705	9.668962	0.2107857	0.5852328	-0.1277031
C	47	40346129	3	0	10	AV_Congruent	40352382	3.367154	0.02906395	9.407595	0.1414959	0.5856027	-0.114493
C	48	40352417	5	0	10	AV_Congruent	40354951	5.08556	0.06913258	8.644049	0.120622	0.5851809	-0.1005411
C	49	40354986	0	0	10	AV_Congruent	40360592	0.4375559	-0.02106063	9.919903	0.1780453	0.5862446	-0.127414
