# Supplementary material for: Generic HRTFs May be Good Enough in Virtual Reality. Improving Source Localization through Cross-Modal Plasticity
Source: Front Neurosci. 2018 Feb 2;12:21. doi: 10.3389/fnins.2018.00021 (PMC5801410; doi:10.3389/fnins.2018.00021)
Supplement: Supplementary file 2 [file DataSheet1.ZIP › results/sync_async/1_10_Responses.txt]

A	0	36136240	3	0	10	AV_Congruent	36141871	1.065223	0.02424545	9.888291	0.1678585	0.5859541	-0.1248985
A	1	36141907	5	0	10	AV_Congruent	36144462	4.350812	0.05479641	9.018862	0.1223053	0.5865259	-0.1037337
A	2	36144497	0	0	10	AV_Congruent	36148338	-2.871525	0.1141535	9.445183	0.2246658	0.584088	-0.1244316
A	3	36148373	-3	0	10	AV_Congruent	36151399	-4.744822	0.1423537	8.615592	0.2497686	0.583697	-0.1161916
A	4	36151434	-5	0	10	AV_Congruent	36153231	-5.806367	0.1395027	7.912009	0.2671363	0.5834312	-0.1067346
A	5	36153266	3	0	10	AV_Congruent	36157754	1.060149	0.01908709	9.888365	0.1712566	0.5855944	-0.1253107
A	6	36157790	5	0	10	AV_Congruent	36159989	3.915251	0.02252276	9.204422	0.1336223	0.5858523	-0.1104418
A	7	36160023	0	0	10	AV_Congruent	36163205	-1.458511	0.05966378	9.789024	0.2025282	0.5852103	-0.1281074
A	8	36163240	-3	0	10	AV_Congruent	36165182	-5.847792	0.1410092	7.880502	0.2670965	0.5834667	-0.1068082
A	9	36165223	-5	0	10	AV_Congruent	36167930	-5.641798	0.1607711	8.035819	0.2643547	0.5831961	-0.1081159
A	10	36167965	3	0	10	AV_Congruent	36170354	1.371717	0.01100786	9.855716	0.1641234	0.5861031	-0.1240504
A	11	36170389	5	0	10	AV_Congruent	36172141	3.954891	0.1238371	9.195562	0.1299546	0.5851585	-0.107222
A	12	36172176	0	0	10	AV_Congruent	36174710	-2.023535	0.0499828	9.675664	0.2108043	0.5852332	-0.127702
A	13	36174746	-3	0	10	AV_Congruent	36177011	-4.440311	0.08843674	8.779573	0.2446519	0.5845408	-0.1192887
A	14	36177046	-5	0	10	AV_Congruent	36178508	-5.856495	0.1959093	7.877729	0.2643703	0.5830268	-0.1078763
A	15	36178543	3	0	10	AV_Congruent	36182540	1.908185	0.0111465	9.777033	0.1590728	0.5858782	-0.1222122
A	16	36182576	5	0	10	AV_Congruent	36185735	3.686078	0.0788386	9.297756	0.132668	0.5857624	-0.1097447
A	17	36185770	0	0	10	AV_Congruent	36190516	-1.199306	-0.01402532	9.824122	0.1999632	0.5860745	-0.1291023
A	18	36190551	-3	0	10	AV_Congruent	36193666	-3.765244	0.0907463	9.10457	0.2353458	0.5845314	-0.1223582
A	19	36193701	-5	0	10	AV_Congruent	36194615	-5.904553	0.1467283	7.837043	0.2670115	0.5834752	-0.1068733
A	20	36194650	3	0	10	AV_Congruent	36200803	1.71266	0.0374899	9.811081	0.1628946	0.5853792	-0.1228412
A	21	36200838	5	0	10	AV_Congruent	36202869	4.219586	0.09147717	9.080761	0.1278757	0.5853653	-0.1061171
A	22	36202904	0	0	10	AV_Congruent	36206790	-1.41651	0.04456432	9.795003	0.2046619	0.5850968	-0.127919
A	23	36206825	-3	0	10	AV_Congruent	36209359	-3.979734	0.1405077	9.011511	0.2362579	0.5841057	-0.1215819
A	24	36209394	-5	0	10	AV_Congruent	36210644	-5.822775	0.1939654	7.903409	0.2615872	0.58336	-0.1099348
C	25	36270683	3	0	10	AV_Congruent	36273976	3.836571	0.1151208	9.242417	0.1258187	0.5863279	-0.1060066
C	26	36274013	5	0	10	AV_Congruent	36276802	4.052433	0.03937949	9.149143	0.1256619	0.5867229	-0.1064306
C	27	36276838	0	0	10	AV_Congruent	36280612	-2.584229	0.0982994	9.532787	0.2178518	0.584639	-0.1262278
C	28	36280647	-3	0	10	AV_Congruent	36282354	-4.906462	0.1782421	8.523181	0.2500548	0.5834346	-0.115737
C	29	36282389	-5	0	10	AV_Congruent	36283817	-5.761493	0.2008137	7.950193	0.26263	0.5830131	-0.1088774
C	30	36283853	3	0	10	AV_Congruent	36287526	1.668901	-0.0002323873	9.814993	0.1561331	0.5868964	-0.1223887
C	31	36287561	5	0	10	AV_Congruent	36289592	4.323847	0.09849735	9.034385	0.1199594	0.5865855	-0.1020183
C	32	36289627	0	0	10	AV_Congruent	36293322	-1.265689	0.06414486	9.82005	0.2006522	0.5850731	-0.1279755
C	33	36293358	-3	0	10	AV_Congruent	36295512	-3.954634	0.08679022	9.019441	0.2385952	0.5845042	-0.1213398
C	34	36295547	-5	0	10	AV_Congruent	36296953	-5.78782	0.2060884	7.930734	0.264263	0.5827926	-0.1076206
C	35	36296988	3	0	10	AV_Congruent	36300136	1.776316	0.01300902	9.799294	0.1568135	0.586406	-0.1220559
C	36	36300171	5	0	10	AV_Congruent	36302281	4.991582	0.09409483	8.698355	0.1159558	0.5858931	-0.09773289
C	37	36302316	0	0	10	AV_Congruent	36304202	-1.990898	0.06377865	9.684065	0.2086905	0.5852636	-0.1278975
C	38	36304237	-3	0	10	AV_Congruent	36305799	-4.645179	0.1527233	8.672716	0.2456582	0.5838901	-0.1181066
C	39	36305834	-5	0	10	AV_Congruent	36306939	-5.73261	0.1343461	7.967079	0.2669303	0.5834332	-0.1068664
C	40	36306974	3	0	10	AV_Congruent	36309698	2.443996	0.08380516	9.673259	0.1515749	0.5850937	-0.1184868
C	41	36309733	5	0	10	AV_Congruent	36311708	5.041583	0.1089302	8.671699	0.1145507	0.5859	-0.09651715
C	42	36311743	0	0	10	AV_Congruent	36313797	-3.27406	0.06658705	9.301387	0.2235545	0.5855554	-0.1263444
C	43	36313832	-3	0	10	AV_Congruent	36315417	-4.767034	0.09803231	8.599663	0.2471261	0.5846664	-0.1184873
C	44	36315452	-5	0	10	AV_Congruent	36316400	-5.88653	0.146969	7.851066	0.2661203	0.5835418	-0.1075176
C	45	36316435	3	0	10	AV_Congruent	36320208	1.341544	0.02089186	9.859972	0.1636007	0.5861062	-0.1239016
C	46	36320244	5	0	10	AV_Congruent	36324431	2.303459	0.02594806	9.700763	0.1503325	0.5862388	-0.1193642
C	47	36324466	0	0	10	AV_Congruent	36327379	-0.5125432	0.02451183	9.900484	0.1897129	0.5857305	-0.128306
C	48	36327415	-3	0	10	AV_Congruent	36329055	-3.832256	0.103838	9.076004	0.2372225	0.5842457	-0.1214584
C	49	36329090	-5	0	10	AV_Congruent	36331467	-5.518516	0.1809701	8.125402	0.2611348	0.583077	-0.1098095
