# Supplementary material for: Generic HRTFs May be Good Enough in Virtual Reality. Improving Source Localization through Cross-Modal Plasticity
Source: Front Neurosci. 2018 Feb 2;12:21. doi: 10.3389/fnins.2018.00021 (PMC5801410; doi:10.3389/fnins.2018.00021)
Supplement: Supplementary file 2 [file DataSheet1.ZIP › results/sync_async/1_12_Responses.txt]

A	0	38066180	-3	0	10	AV_InCongruent	38069537	-0.7249286	0.002350997	9.881297	0.1876835	0.5867066	-0.1292179
A	1	38069573	0	0	10	AV_InCongruent	38072418	1.327261	-0.05488031	9.855874	0.1607929	0.5875216	-0.1246783
A	2	38072454	3	0	10	AV_InCongruent	38075233	3.733807	-0.008407343	9.273186	0.1330841	0.586636	-0.1111349
A	3	38075269	5	0	10	AV_InCongruent	38078283	4.975059	0.009677481	8.70086	0.1211645	0.5859868	-0.1021133
A	4	38078318	-5	0	10	AV_InCongruent	38081187	-3.727373	0.006249081	9.114655	0.2283458	0.5866166	-0.1265688
A	5	38081222	-3	0	10	AV_InCongruent	38084091	-1.619079	-0.01976042	9.754682	0.1988284	0.5871078	-0.1302398
A	6	38084126	0	0	10	AV_InCongruent	38086850	1.041126	0.01505454	9.88971	0.1661028	0.5863701	-0.1249134
A	7	38086885	3	0	10	AV_InCongruent	38089933	4.003113	0.01349069	9.167768	0.131783	0.5860754	-0.1096088
A	8	38089968	5	0	10	AV_InCongruent	38092167	5.258573	0.08451386	8.545127	0.1190769	0.5849343	-0.09894106
A	9	38092202	-5	0	10	AV_InCongruent	38095384	-5.42618	0.08738102	8.182796	0.2524318	0.5854478	-0.1172072
A	10	38095419	-3	0	10	AV_InCongruent	38097975	-3.208174	0.01275189	9.321744	0.222721	0.5862789	-0.1273182
A	11	38098011	0	0	10	AV_InCongruent	38101517	0.2394952	-0.02011972	9.92274	0.1745354	0.5871007	-0.1277235
A	12	38101552	3	0	10	AV_InCongruent	38104587	2.722928	-0.04708718	9.594581	0.1442082	0.5872909	-0.1179124
A	13	38104623	5	0	10	AV_InCongruent	38107704	5.174543	0.1019604	8.59561	0.1196827	0.5847868	-0.09921799
A	14	38107741	-5	0	10	AV_InCongruent	38110765	-4.143004	0.06177856	8.928427	0.2381516	0.58522	-0.1223322
A	15	38110800	-3	0	10	AV_InCongruent	38113680	-2.580717	0.07652797	9.532345	0.216382	0.5851119	-0.1269686
A	16	38113715	0	0	10	AV_InCongruent	38116227	0.4192514	0.01343293	9.922875	0.1740991	0.5863762	-0.12682
A	17	38116262	3	0	10	AV_InCongruent	38118908	3.680676	0.02076847	9.29553	0.1360424	0.5859308	-0.1119618
A	18	38118943	5	0	10	AV_InCongruent	38120874	5.331181	0.08448018	8.501723	0.1178117	0.5849981	-0.09798718
A	19	38120909	-5	0	10	AV_InCongruent	38123331	-5.53039	0.1286544	8.113324	0.2536998	0.5848982	-0.1159472
A	20	38123366	-3	0	10	AV_InCongruent	38126022	-2.924671	0.04278631	9.422801	0.2200073	0.5857014	-0.1271203
A	21	38126058	0	0	10	AV_InCongruent	38128134	0.1527464	0.01884581	9.925574	0.1788781	0.5861067	-0.1273992
A	22	38128169	3	0	10	AV_InCongruent	38131004	3.201513	0.01843388	9.460951	0.1415325	0.5860035	-0.1150152
A	23	38131040	5	0	10	AV_InCongruent	38133171	5.177745	0.1062638	8.594069	0.1201269	0.5846658	-0.09939923
A	24	38133207	-5	0	10	AV_InCongruent	38136711	-4.76662	0.08233543	8.598734	0.2434077	0.5854605	-0.1208556
C	25	38196752	-3	0	10	AV_InCongruent	38199610	-2.089148	-0.01690959	9.65541	0.2060849	0.5869128	-0.1298884
C	26	38199645	0	0	10	AV_InCongruent	38202469	0.3298329	0.002784681	9.923675	0.1745578	0.5866177	-0.1271856
C	27	38202505	3	0	10	AV_InCongruent	38204971	2.535407	-0.03661488	9.642778	0.1468154	0.5871137	-0.1188986
C	28	38205007	5	0	10	AV_InCongruent	38207049	4.1129	0.01489569	9.12156	0.130499	0.5860546	-0.1087717
C	29	38207084	-5	0	10	AV_InCongruent	38209663	-4.436059	0.0872903	8.781736	0.236839	0.5857337	-0.1233372
C	30	38209698	-3	0	10	AV_InCongruent	38212098	-2.530342	-0.07883207	9.53499	0.2139282	0.5874586	-0.1298842
C	31	38212133	0	0	10	AV_InCongruent	38214388	0.1770637	0.01049657	9.925059	0.1781411	0.5862749	-0.1274646
C	32	38214423	3	0	10	AV_InCongruent	38216812	2.943449	0.05007429	9.541289	0.1455606	0.5854936	-0.1163452
C	33	38216847	5	0	10	AV_InCongruent	38218934	5.105849	0.08983411	8.634109	0.1221782	0.5846871	-0.1010439
C	34	38218969	-5	0	10	AV_InCongruent	38221424	-4.884108	0.1307819	8.533335	0.2450817	0.5847766	-0.1194143
C	35	38221460	-3	0	10	AV_InCongruent	38223614	-2.379718	0.01071216	9.583981	0.2138634	0.5859684	-0.1282367
C	36	38223649	0	0	10	AV_InCongruent	38225870	0.4241444	-0.0007342584	9.921733	0.1754235	0.5863542	-0.1270584
C	37	38225905	3	0	10	AV_InCongruent	38228260	3.409987	0.03750534	9.393692	0.1396232	0.585684	-0.11362
C	38	38228296	5	0	10	AV_InCongruent	38230014	5.299197	0.09435196	8.521688	0.1182467	0.5848743	-0.09816767
C	39	38230049	-5	0	10	AV_InCongruent	38232259	-5.247754	0.1946932	8.310261	0.2505548	0.5838178	-0.116004
C	40	38232295	-3	0	10	AV_InCongruent	38234448	-2.388658	-0.00360148	9.580484	0.2127452	0.5863324	-0.12876
C	41	38234484	0	0	10	AV_InCongruent	38236437	0.2050315	-0.004860688	9.923959	0.1785048	0.5863692	-0.1276327
C	42	38236472	3	0	10	AV_InCongruent	38239028	3.399608	0.02768792	9.396503	0.1402678	0.5857309	-0.1140194
C	43	38239063	5	0	10	AV_InCongruent	38241061	5.631979	0.09663524	8.313691	0.1145998	0.5848223	-0.09493255
C	44	38241096	-5	0	10	AV_InCongruent	38244815	-5.13008	0.00400443	8.371869	0.2495571	0.5863985	-0.119602
C	45	38244850	-3	0	10	AV_InCongruent	38247461	-3.433223	0.02240659	9.237101	0.2242743	0.586394	-0.1271614
C	46	38247497	0	0	10	AV_InCongruent	38249751	0.1497743	-0.06822972	9.918937	0.1762781	0.5876281	-0.1286447
C	47	38249787	3	0	10	AV_InCongruent	38252454	3.295496	-0.008497823	9.428549	0.139016	0.5865353	-0.1143712
C	48	38252489	5	0	10	AV_InCongruent	38255080	5.346363	0.01610024	8.487066	0.1166795	0.5859352	-0.09841229
C	49	38255115	-5	0	10	AV_InCongruent	38257772	-5.250176	0.1375926	8.304796	0.2490738	0.5848874	-0.1179664
