# Supplementary material for: Generic HRTFs May be Good Enough in Virtual Reality. Improving Source Localization through Cross-Modal Plasticity
Source: Front Neurosci. 2018 Feb 2;12:21. doi: 10.3389/fnins.2018.00021 (PMC5801410; doi:10.3389/fnins.2018.00021)
Supplement: Supplementary file 2 [file DataSheet1.ZIP › results/sync_async/1_13_Responses.txt]

A	0	55588007	0	0	10	AV_InCongruent	55591437	-0.02769463	0.0705104	9.926642	0.1862876	0.5848072	-0.1269369
A	1	55591473	3	0	10	AV_InCongruent	55592833	2.160302	-0.02892046	9.726575	0.1574707	0.5861896	-0.1220319
A	2	55592868	-3	0	10	AV_InCongruent	55594508	-1.3593	0.03326179	9.803476	0.2066529	0.5849766	-0.1276946
A	3	55594544	5	0	10	AV_InCongruent	55595905	2.106833	0.01748742	9.740705	0.1598515	0.5854172	-0.1219257
A	4	55595940	-5	0	10	AV_InCongruent	55597357	-1.938979	0.03680034	9.693774	0.2157352	0.584803	-0.1266973
A	5	55597398	0	0	10	AV_InCongruent	55598965	0.3062877	0.002288114	9.923918	0.1849153	0.5853945	-0.1274506
A	6	55599000	3	0	10	AV_InCongruent	55600507	1.986369	0.0386538	9.765037	0.1638943	0.584905	-0.1225796
A	7	55600542	-3	0	10	AV_InCongruent	55601635	-1.548952	-0.01434063	9.767913	0.2080148	0.5857037	-0.1284378
A	8	55601670	5	0	10	AV_InCongruent	55602931	2.186238	0.05983956	9.727834	0.1603238	0.5847395	-0.1212729
A	9	55602966	-5	0	10	AV_InCongruent	55604695	-2.457798	0.01970036	9.563293	0.2179557	0.5854712	-0.1271652
A	10	55604730	0	0	10	AV_InCongruent	55606382	0.8071147	-0.05301266	9.901682	0.1759087	0.5863559	-0.1271532
A	11	55606417	3	0	10	AV_InCongruent	55607465	1.21289	-0.001480926	9.872385	0.1696829	0.5858133	-0.125192
A	12	55607500	-3	0	10	AV_InCongruent	55609242	-2.493221	0.0123402	9.552828	0.2174279	0.5856858	-0.1274819
A	13	55609277	5	0	10	AV_InCongruent	55610928	2.153002	0.02877749	9.732372	0.1612	0.5850839	-0.1219665
A	14	55610964	-5	0	10	AV_InCongruent	55612548	-2.732261	0.02314259	9.482996	0.2220563	0.5853755	-0.126409
A	15	55612583	0	0	10	AV_InCongruent	55614291	1.741965	0.01816763	9.805134	0.167402	0.5851254	-0.1238171
A	16	55614326	3	0	10	AV_InCongruent	55615865	1.790768	-0.01155483	9.79513	0.1648965	0.5856736	-0.1237723
A	17	55615901	-3	0	10	AV_InCongruent	55617373	-2.164666	0.01513506	9.639623	0.2149174	0.5854387	-0.1275204
A	18	55617408	5	0	10	AV_InCongruent	55618881	1.49495	-8.635595E-05	9.839466	0.168586	0.5855337	-0.1245977
A	19	55618916	-5	0	10	AV_InCongruent	55620322	-2.661656	-0.09817116	9.494739	0.2222017	0.5868839	-0.1280891
A	20	55620357	0	0	10	AV_InCongruent	55622254	-0.138025	0.00284351	9.91877	0.1885157	0.585591	-0.1280473
A	21	55622289	3	0	10	AV_InCongruent	55623170	0.366527	0.01292951	9.923864	0.1814581	0.5855209	-0.1271375
A	22	55623205	-3	0	10	AV_InCongruent	55624823	-2.464315	0.03511937	9.562613	0.2171075	0.5853746	-0.1271723
A	23	55624858	5	0	10	AV_InCongruent	55626275	1.700262	0.03013302	9.812462	0.1641233	0.5853482	-0.1231693
A	24	55626310	-5	0	10	AV_InCongruent	55627717	-3.056724	0.03858937	9.37767	0.2256242	0.5852563	-0.1255971
C	25	55687756	0	0	10	AV_InCongruent	55690055	0.1923172	0.004371833	9.924637	0.1815994	0.5858687	-0.1275521
C	26	55690090	3	0	10	AV_InCongruent	55691529	1.798602	-0.0005599745	9.794681	0.16077	0.5859837	-0.1228913
C	27	55691565	-3	0	10	AV_InCongruent	55693071	-1.672713	0.01737518	9.747313	0.2072159	0.5855419	-0.1283033
C	28	55693106	5	0	10	AV_InCongruent	55694668	2.691909	0.0163647	9.607608	0.1509541	0.5856127	-0.1188645
C	29	55694703	-5	0	10	AV_InCongruent	55696265	-2.625549	0.02074928	9.515159	0.2191535	0.5855785	-0.1271123
C	30	55696300	0	0	10	AV_InCongruent	55698142	1.546863	0.01828976	9.833841	0.1630445	0.5858605	-0.1234505
C	31	55698177	3	0	10	AV_InCongruent	55699360	0.8961678	-0.004553962	9.899535	0.1709601	0.5861895	-0.1259253
C	32	55699395	-3	0	10	AV_InCongruent	55701314	-2.320366	0.04955007	9.602591	0.2134217	0.585404	-0.1276472
C	33	55701349	5	0	10	AV_InCongruent	55703068	2.829901	0.07720806	9.575098	0.1483173	0.5849807	-0.1169626
C	34	55703103	-5	0	10	AV_InCongruent	55704889	-2.78649	0.04275246	9.467502	0.2213831	0.585275	-0.1264096
C	35	55704924	0	0	10	AV_InCongruent	55706642	0.5169655	0.05972714	9.923471	0.178232	0.5850691	-0.1261076
C	36	55706677	3	0	10	AV_InCongruent	55707793	1.291947	0.01584227	9.865224	0.1671082	0.585782	-0.124504
C	37	55707828	-3	0	10	AV_InCongruent	55709479	-1.930397	0.04687942	9.69638	0.2108391	0.5851275	-0.1275791
C	38	55709515	5	0	10	AV_InCongruent	55710965	1.903816	-0.004453946	9.776635	0.1617606	0.5857612	-0.1229426
C	39	55711007	-5	0	10	AV_InCongruent	55712417	-2.765416	0.05331607	9.474883	0.2213959	0.5850992	-0.1262059
C	40	55712452	0	0	10	AV_InCongruent	55713802	-0.7165085	0.004170131	9.882215	0.195698	0.5856064	-0.1285066
C	41	55713837	3	0	10	AV_InCongruent	55714651	0.2012728	0.01149435	9.925158	0.1834093	0.5855574	-0.1274482
C	42	55714686	-3	0	10	AV_InCongruent	55716192	-2.139631	0.05117841	9.648334	0.2130994	0.5851274	-0.1273667
C	43	55716228	5	0	10	AV_InCongruent	55718382	2.287695	0.03498615	9.704818	0.1545198	0.5855599	-0.1202105
C	44	55718417	-5	0	10	AV_InCongruent	55720057	-2.706981	0.0100937	9.489795	0.2187506	0.5859103	-0.1275481
C	45	55720092	0	0	10	AV_InCongruent	55722414	-0.1251348	0.02281107	9.920645	0.1867659	0.5855049	-0.127781
C	46	55722449	3	0	10	AV_InCongruent	55723497	0.7588468	0.0444519	9.911747	0.1757177	0.5851996	-0.1257981
C	47	55723533	-3	0	10	AV_InCongruent	55725039	-1.867584	-0.008251537	9.705931	0.2100272	0.5858532	-0.1284644
C	48	55725074	5	0	10	AV_InCongruent	55726782	2.421206	0.07359059	9.67783	0.1552249	0.584798	-0.1195556
C	49	55726817	-5	0	10	AV_InCongruent	55728636	-3.084708	-0.04170017	9.361634	0.2258419	0.5863567	-0.1268099
