# Supplementary material for: Generic HRTFs May be Good Enough in Virtual Reality. Improving Source Localization through Cross-Modal Plasticity
Source: Front Neurosci. 2018 Feb 2;12:21. doi: 10.3389/fnins.2018.00021 (PMC5801410; doi:10.3389/fnins.2018.00021)
Supplement: Supplementary file 2 [file DataSheet1.ZIP › results/sync_async/1_14_Responses.txt]

A	0	57163817	0	0	10	AV_InCongruent	57177323	-2.005841	0.1193626	9.684338	0.2112183	0.5842462	-0.1265382
A	1	57177359	-5	0	10	AV_InCongruent	57180864	-4.987246	0.08689059	8.467815	0.2453461	0.5856063	-0.1203169
A	2	57180900	-3	0	10	AV_InCongruent	57183176	-3.656068	0.1597544	9.155904	0.2292743	0.5842112	-0.1235742
A	3	57183211	5	0	10	AV_InCongruent	57187521	3.96578	0.1507551	9.192844	0.1346173	0.5841017	-0.1087232
A	4	57187556	3	0	10	AV_InCongruent	57190515	2.115093	0.1096422	9.745388	0.1578147	0.5844924	-0.1201245
A	5	57190550	0	0	10	AV_InCongruent	57193608	-2.089439	0.02365841	9.658393	0.2094325	0.5858713	-0.1285297
A	6	57193643	-5	0	10	AV_InCongruent	57196949	-5.640903	0.1603269	8.036438	0.256445	0.5842399	-0.1137976
A	7	57196983	-3	0	10	AV_InCongruent	57199953	-2.5252	0.1552486	9.553426	0.2157871	0.5840506	-0.1258233
A	8	57199988	5	0	10	AV_InCongruent	57203952	3.432876	0.1590983	9.394019	0.1415154	0.5839281	-0.1123588
A	9	57203987	3	0	10	AV_InCongruent	57209570	0.7943536	0.1880456	9.91857	0.1779175	0.583118	-0.1237739
A	10	57209605	0	0	10	AV_InCongruent	57211703	-3.606598	0.1754506	9.177544	0.2305468	0.5837285	-0.1226927
A	11	57211738	-5	0	10	AV_InCongruent	57214183	-5.642785	0.181482	8.036542	0.2590016	0.5835456	-0.1115879
A	12	57214218	-3	0	10	AV_InCongruent	57217288	-1.453243	0.1569283	9.79609	0.20282	0.583901	-0.1266061
A	13	57217324	5	0	10	AV_InCongruent	57220807	5.442945	0.2713546	8.445483	0.1223282	0.5820791	-0.09730598
A	14	57220842	3	0	10	AV_InCongruent	57228223	1.516464	0.2257535	9.85077	0.1683876	0.5827076	-0.1211922
A	15	57228259	0	0	10	AV_InCongruent	57230189	-2.508722	0.174745	9.559264	0.2201019	0.5832765	-0.1242983
A	16	57230224	-5	0	10	AV_InCongruent	57232736	-4.186251	0.1284184	8.91201	0.2381577	0.5843914	-0.1213427
A	17	57232771	-3	0	10	AV_InCongruent	57236098	-2.91617	0.1717102	9.43413	0.2191252	0.5840862	-0.1254007
A	18	57236133	5	0	10	AV_InCongruent	57240142	3.235148	0.183924	9.461221	0.1419465	0.5838955	-0.1125399
A	19	57240177	3	0	10	AV_InCongruent	57247380	1.910101	0.1317957	9.784821	0.1591002	0.5843751	-0.1204265
A	20	57247415	0	0	10	AV_InCongruent	57250351	-3.506712	0.1287386	9.21541	0.2243472	0.5850954	-0.1256655
A	21	57250386	-5	0	10	AV_InCongruent	57253255	-5.419098	0.1084676	8.189289	0.2553245	0.5846468	-0.1148634
A	22	57253290	-3	0	10	AV_InCongruent	57259265	-2.845314	0.1138019	9.453643	0.2196171	0.5846546	-0.1259835
A	23	57259299	5	0	10	AV_InCongruent	57263487	5.374948	0.1856839	8.482254	0.1201565	0.5834282	-0.09758925
A	24	57263522	3	0	10	AV_InCongruent	57267050	1.668164	0.0802228	9.820758	0.163516	0.5848376	-0.1223877
C	25	57327089	0	0	10	AV_InCongruent	57333409	-0.9124926	-0.01377778	9.860739	0.1985546	0.5858087	-0.1287972
C	26	57333445	-5	0	10	AV_InCongruent	57336861	-5.124588	0.1432199	8.386267	0.2459943	0.5850526	-0.1194015
C	27	57336896	-3	0	10	AV_InCongruent	57339084	-2.810382	0.1375732	9.466343	0.2188064	0.5843858	-0.1257965
C	28	57339119	5	0	10	AV_InCongruent	57341820	3.24191	0.1333867	9.455996	0.1426513	0.5843894	-0.113537
C	29	57341855	3	0	10	AV_InCongruent	57343965	-1.456108	0.04683323	9.788545	0.2012359	0.5855414	-0.1284996
C	30	57344000	0	0	10	AV_InCongruent	57346668	0.2690802	0.05924983	9.92826	0.1797441	0.5852739	-0.1265939
C	31	57346703	-5	0	10	AV_InCongruent	57350052	-5.213006	0.1041995	8.32663	0.2512987	0.5848842	-0.117012
C	32	57350088	-3	0	10	AV_InCongruent	57354185	-3.375132	0.1212141	9.266759	0.2263276	0.5846088	-0.1247005
C	33	57354220	5	0	10	AV_InCongruent	57360373	1.951191	0.03686459	9.77128	0.1661043	0.5847809	-0.1230627
C	34	57360408	3	0	10	AV_InCongruent	57363445	1.761467	0.1094397	9.808249	0.1671536	0.5839799	-0.1223977
C	35	57363480	0	0	10	AV_InCongruent	57366494	-1.76046	0.04414232	9.731968	0.2097199	0.5850436	-0.1275739
C	36	57366530	-5	0	10	AV_InCongruent	57369041	-5.364389	0.06313963	8.223009	0.2537089	0.5854194	-0.1165923
C	37	57369076	-3	0	10	AV_InCongruent	57373677	-2.590699	0.07088096	9.529038	0.2173643	0.5850753	-0.1267962
C	38	57373712	5	0	10	AV_InCongruent	57376313	5.300038	0.1696864	8.526468	0.121292	0.5835774	-0.09872908
C	39	57376348	3	0	10	AV_InCongruent	57378770	-3.08198	0.06447728	9.370736	0.2255406	0.5849597	-0.1252714
C	40	57378805	0	0	10	AV_InCongruent	57380334	-2.428071	0.06498142	9.574759	0.2188159	0.5847366	-0.1262
C	41	57380369	-5	0	10	AV_InCongruent	57382881	-5.541917	0.1295339	8.105236	0.2593299	0.5840293	-0.1120467
C	42	57382916	-3	0	10	AV_InCongruent	57388946	-5.01842	0.1747462	8.454868	0.2435426	0.5847901	-0.1200003
C	43	57388981	5	0	10	AV_InCongruent	57391370	4.710052	0.3165187	8.860783	0.1309537	0.5815402	-0.1028312
C	44	57391405	3	0	10	AV_InCongruent	57394129	-2.83485	0.1223852	9.457562	0.2237757	0.5840218	-0.1245272
C	45	57394164	0	0	10	AV_InCongruent	57397658	-0.6577588	-0.07130794	9.881658	0.1955953	0.5865231	-0.1295257
C	46	57397693	-5	0	10	AV_InCongruent	57400082	-5.332866	0.1827026	8.253052	0.2536613	0.5836812	-0.1144256
C	47	57400117	-3	0	10	AV_InCongruent	57402048	-1.736437	0.1151528	9.741519	0.2080068	0.5842668	-0.1268058
C	48	57402083	5	0	10	AV_InCongruent	57405332	3.425474	0.1212372	9.394187	0.1398509	0.5846184	-0.1123754
C	49	57405367	3	0	10	AV_InCongruent	57412447	-0.03339733	0.03335531	9.923972	0.1803431	0.5860547	-0.1275747
