# Supplementary material for: Generic HRTFs May be Good Enough in Virtual Reality. Improving Source Localization through Cross-Modal Plasticity
Source: Front Neurosci. 2018 Feb 2;12:21. doi: 10.3389/fnins.2018.00021 (PMC5801410; doi:10.3389/fnins.2018.00021)
Supplement: Supplementary file 2 [file DataSheet1.ZIP › results/sync_async/1_15_Responses.txt]

A	0	40999598	-5	0	10	AV_Congruent	41008361	-5.181027	0.07814218	8.345336	0.2467007	0.586005	-0.1202765
A	1	41008397	5	0	10	AV_Congruent	41012772	4.685726	0.09422787	8.859971	0.1206826	0.5856493	-0.1012599
A	2	41012808	-3	0	10	AV_Congruent	41016157	-3.430399	0.07160182	9.241846	0.2219974	0.5861092	-0.1272538
A	3	41016192	3	0	10	AV_Congruent	41019374	3.924515	0.09329613	9.205846	0.1266226	0.5862012	-0.1063937
A	4	41019410	0	0	10	AV_Congruent	41021597	-0.0355379	-0.03420233	9.918948	0.1747264	0.5878707	-0.1286175
A	5	41021632	-5	0	10	AV_Congruent	41025540	-4.667775	0.09581156	8.656072	0.2364286	0.5863578	-0.1241847
A	6	41025576	5	0	10	AV_Congruent	41033124	4.970528	0.1573218	8.714306	0.1196978	0.5845276	-0.09884973
A	7	41033159	-3	0	10	AV_Congruent	41036676	-3.083679	0.04191579	9.368511	0.2191571	0.5861815	-0.1277935
A	8	41036711	3	0	10	AV_Congruent	41040038	2.730908	0.08243771	9.602092	0.1474096	0.5852031	-0.1168334
A	9	41040073	0	0	10	AV_Congruent	41042540	-0.2883813	0.01941444	9.913705	0.18132	0.5865952	-0.128328
A	10	41042576	-5	0	10	AV_Congruent	41045936	-4.589012	0.1236451	8.70188	0.2388198	0.5852541	-0.1221622
A	11	41045971	5	0	10	AV_Congruent	41049008	4.746654	0.1218504	8.830804	0.1236328	0.5847092	-0.1021792
A	12	41049044	-3	0	10	AV_Congruent	41052180	-3.584474	0.07076569	9.17977	0.2235082	0.5862355	-0.1271263
A	13	41052215	3	0	10	AV_Congruent	41055386	3.750159	0.0364706	9.270404	0.1347694	0.5858064	-0.1110637
A	14	41055421	0	0	10	AV_Congruent	41058692	-0.2478646	0.03055961	9.916411	0.1828337	0.5861313	-0.1280198
A	15	41058727	-5	0	10	AV_Congruent	41062311	-4.684008	0.07169409	8.645121	0.238665	0.5862806	-0.1234168
A	16	41062346	5	0	10	AV_Congruent	41070185	4.857345	0.07432403	8.769506	0.120148	0.5856208	-0.1007981
A	17	41070221	-3	0	10	AV_Congruent	41078910	-2.819442	0.02408649	9.455668	0.2178735	0.5860586	-0.1278412
A	18	41078945	3	0	10	AV_Congruent	41081713	3.422536	0.05399353	9.390595	0.1367687	0.5858957	-0.1123285
A	19	41081748	0	0	10	AV_Congruent	41084327	-0.1633535	0.009026539	9.918325	0.1786364	0.586908	-0.1282585
A	20	41084362	-5	0	10	AV_Congruent	41088515	-4.727179	0.1345437	8.625158	0.2398895	0.5852668	-0.1218321
A	21	41088550	5	0	10	AV_Congruent	41091509	5.195767	0.1189825	8.584519	0.1185352	0.5847312	-0.09819587
A	22	41091544	-3	0	10	AV_Congruent	41097462	-3.345545	0.05568494	9.273587	0.2208246	0.5863292	-0.1276989
A	23	41097497	3	0	10	AV_Congruent	41105661	3.353363	0.07722683	9.415689	0.1385626	0.5854642	-0.1127688
A	24	41105696	0	0	10	AV_Congruent	41112586	-0.1209998	0.05904288	9.923295	0.1812906	0.5857512	-0.1273742
C	25	41172627	-5	0	10	AV_Congruent	41176713	-5.217917	0.1395291	8.326015	0.2491941	0.5847551	-0.1177532
C	26	41176748	5	0	10	AV_Congruent	41179327	5.186241	0.1098812	8.589404	0.120798	0.5845139	-0.09971353
C	27	41179362	-3	0	10	AV_Congruent	41182421	-3.757736	0.09639032	9.108232	0.228735	0.5853769	-0.1250617
C	28	41182456	3	0	10	AV_Congruent	41185481	3.221897	0.09912522	9.460187	0.1420433	0.5849192	-0.1139058
C	29	41185516	0	0	10	AV_Congruent	41188877	0.1709882	0.1199516	9.932372	0.1723088	0.5858521	-0.1258433
C	30	41188912	-5	0	10	AV_Congruent	41193055	-4.766831	0.1092594	8.600597	0.2451546	0.5847997	-0.1194147
C	31	41193089	5	0	10	AV_Congruent	41195512	5.487263	0.1312231	8.409003	0.1181886	0.5841463	-0.09703374
C	32	41195548	-3	0	10	AV_Congruent	41200416	-3.624164	0.09659328	9.165128	0.225717	0.5855767	-0.1259463
C	33	41200451	3	0	10	AV_Congruent	41202549	4.360808	0.1266118	9.019346	0.1297025	0.5844218	-0.1060529
C	34	41202584	0	0	10	AV_Congruent	41204660	-0.2229802	-0.005571414	9.914889	0.180134	0.5869748	-0.1285733
C	35	41204695	-5	0	10	AV_Congruent	41207319	-5.347236	0.09509493	8.237116	0.2477387	0.5860447	-0.1199159
C	36	41207353	5	0	10	AV_Congruent	41210390	5.087635	0.129228	8.64726	0.1216586	0.5843295	-0.1001233
C	37	41210425	-3	0	10	AV_Congruent	41213484	-3.374135	0.06299432	9.263135	0.2217808	0.5861269	-0.1273109
C	38	41213519	3	0	10	AV_Congruent	41215986	3.322864	0.0737281	9.425606	0.1411451	0.5851808	-0.113778
C	39	41216021	0	0	10	AV_Congruent	41219683	-0.2069063	0.08678068	9.921981	0.186862	0.5847947	-0.1269833
C	40	41219719	-5	0	10	AV_Congruent	41227200	-4.523989	0.09498216	8.735312	0.2426769	0.5848647	-0.1204009
C	41	41227235	5	0	10	AV_Congruent	41231524	4.790864	0.1287083	8.808372	0.1241053	0.5844799	-0.1022049
C	42	41231559	-3	0	10	AV_Congruent	41234930	-3.334817	0.06474598	9.278336	0.2234616	0.5857256	-0.1265559
C	43	41234965	3	0	10	AV_Congruent	41237466	3.102655	0.0902905	9.496861	0.1436095	0.5850078	-0.1148013
C	44	41237501	0	0	10	AV_Congruent	41239600	-0.4765564	0.01075078	9.902018	0.1845409	0.5865819	-0.1287408
C	45	41239634	-5	0	10	AV_Congruent	41245419	-5.459673	0.109956	8.161413	0.2523057	0.5852367	-0.1170028
C	46	41245454	5	0	10	AV_Congruent	41247609	5.344469	0.1592499	8.499041	0.118286	0.5840461	-0.096965
C	47	41247644	-3	0	10	AV_Congruent	41252646	-2.628473	0.05956013	9.517104	0.2103623	0.5863978	-0.1290465
C	48	41252681	3	0	10	AV_Congruent	41254668	4.28043	0.1388166	9.056799	0.1305818	0.5842876	-0.1064469
C	49	41254703	0	0	10	AV_Congruent	41256589	-0.09537084	0.08946301	9.926101	0.1785591	0.5857397	-0.1269299
