# Supplementary material for: Generic HRTFs May be Good Enough in Virtual Reality. Improving Source Localization through Cross-Modal Plasticity
Source: Front Neurosci. 2018 Feb 2;12:21. doi: 10.3389/fnins.2018.00021 (PMC5801410; doi:10.3389/fnins.2018.00021)
Supplement: Supplementary file 2 [file DataSheet1.ZIP › results/sync_async/1_16_Responses.txt]

A	0	52249600	-3	0	10	AV_InCongruent	52253134	-3.824551	0.09842117	9.079047	0.2351908	0.5845426	-0.1224162
A	1	52253170	0	0	10	AV_InCongruent	52256032	0.928988	0.03344096	9.899919	0.1703712	0.5857303	-0.1252611
A	2	52256067	3	0	10	AV_InCongruent	52258951	4.828078	0.09346844	8.786395	0.1221641	0.5851207	-0.1016539
A	3	52258986	5	0	10	AV_InCongruent	52262418	2.700076	0.01261945	9.605206	0.1487366	0.5859265	-0.1183082
A	4	52262458	-5	0	10	AV_InCongruent	52266882	-4.723305	0.09777971	8.624753	0.2498716	0.5842565	-0.1168486
A	5	52266918	-3	0	10	AV_InCongruent	52270349	-1.891031	0.04062362	9.704502	0.2091114	0.5853501	-0.1279661
A	6	52270384	0	0	10	AV_InCongruent	52273000	1.792183	-0.0201249	9.794247	0.1598824	0.5863536	-0.1230375
A	7	52273036	3	0	10	AV_InCongruent	52276188	4.513139	0.1096408	8.94634	0.1264786	0.5848308	-0.1044148
A	8	52276223	5	0	10	AV_InCongruent	52280551	5.984049	0.1059848	8.073437	0.1068188	0.5853912	-0.08824676
A	9	52280586	-5	0	10	AV_InCongruent	52284611	-4.787092	0.07134159	8.58604	0.2499412	0.584707	-0.1173787
A	10	52284646	-3	0	10	AV_InCongruent	52288806	-2.704124	0.01935394	9.491367	0.2221611	0.5853738	-0.1263886
A	11	52288841	0	0	10	AV_InCongruent	52291681	1.453041	-0.03356664	9.842351	0.167008	0.5861785	-0.1249354
A	12	52291716	3	0	10	AV_InCongruent	52295070	4.220228	0.03234626	9.076125	0.1312227	0.5855601	-0.1085761
A	13	52295105	5	0	10	AV_InCongruent	52297990	5.903262	0.1039915	8.130554	0.1081805	0.5853205	-0.0895488
A	14	52298025	-5	0	10	AV_InCongruent	52301849	-3.995159	0.06067849	8.998758	0.234813	0.5854232	-0.1235619
A	15	52301884	-3	0	10	AV_InCongruent	52305909	-1.523016	-0.02237343	9.771907	0.2053257	0.5860564	-0.1289722
A	16	52305944	0	0	10	AV_InCongruent	52308862	2.854954	0.004887354	9.562972	0.1487689	0.5857749	-0.1181374
A	17	52308898	3	0	10	AV_InCongruent	52311346	5.272093	0.106862	8.53877	0.1166774	0.5850316	-0.09707451
A	18	52311381	5	0	10	AV_InCongruent	52313795	6.014729	0.1157166	8.052117	0.108147	0.584968	-0.08894209
A	19	52313830	-5	0	10	AV_InCongruent	52317464	-4.548192	0.1040717	8.722837	0.2472177	0.5842025	-0.1178792
A	20	52317499	-3	0	10	AV_InCongruent	52321211	-2.22812	0.003310692	9.622951	0.2124033	0.5859925	-0.1284132
A	21	52321247	0	0	10	AV_InCongruent	52325787	2.111427	0.02745987	9.740528	0.1570503	0.58561	-0.1211973
A	22	52325822	3	0	10	AV_InCongruent	52328907	4.883693	0.04076232	8.752884	0.122486	0.5855851	-0.1025566
A	23	52328942	5	0	10	AV_InCongruent	52331257	6.031322	0.09317286	8.038355	0.1080854	0.5851956	-0.08924878
A	24	52331293	-5	0	10	AV_InCongruent	52334523	-4.409416	0.06868596	8.794372	0.2406861	0.5852882	-0.121594
C	25	52394649	-3	0	10	AV_InCongruent	52397443	-2.859985	0.04258336	9.443991	0.2260027	0.5848868	-0.1250919
C	26	52397479	0	0	10	AV_InCongruent	52400173	1.865411	-0.04794257	9.779889	0.1615756	0.5863841	-0.1236122
C	27	52400208	3	0	10	AV_InCongruent	52402489	4.395697	0.05008216	8.997713	0.1278694	0.5855286	-0.106335
C	28	52402524	5	0	10	AV_InCongruent	52404658	5.951054	0.08141048	8.095043	0.1062291	0.5858509	-0.08837432
C	29	52404693	-5	0	10	AV_InCongruent	52408036	-4.118864	0.06632878	8.940469	0.2406995	0.584793	-0.1209977
C	30	52408072	-3	0	10	AV_InCongruent	52410240	-0.4910879	-0.006691385	9.899733	0.1916291	0.5858719	-0.1286039
C	31	52410275	0	0	10	AV_InCongruent	52413294	3.644933	0.03005869	9.30954	0.138302	0.5855673	-0.1127586
C	32	52413329	3	0	10	AV_InCongruent	52415598	5.650561	0.1009002	8.301845	0.112284	0.5851188	-0.09325938
C	33	52415634	5	0	10	AV_InCongruent	52417914	6.000237	0.1425005	8.064559	0.1087124	0.584599	-0.08892179
C	34	52417949	-5	0	10	AV_InCongruent	52421292	-3.593555	0.07831831	9.17656	0.2303376	0.5850401	-0.1242908
C	35	52421327	-3	0	10	AV_InCongruent	52423887	0.7252274	0.02259023	9.912049	0.1735166	0.5857943	-0.1260369
C	36	52423922	0	0	10	AV_InCongruent	52426829	4.175001	0.01879264	9.094975	0.1300373	0.5859666	-0.1083585
C	37	52426864	3	0	10	AV_InCongruent	52429502	5.833274	0.07332386	8.176797	0.1109205	0.5853106	-0.09225942
C	38	52429537	5	0	10	AV_InCongruent	52431360	5.988024	0.1212849	8.071757	0.1092481	0.5847631	-0.08973452
C	39	52431395	-5	0	10	AV_InCongruent	52434625	-3.857383	0.06776406	9.062235	0.2328126	0.5853426	-0.1240142
C	40	52434660	-3	0	10	AV_InCongruent	52437332	-0.4660606	0.002983283	9.902163	0.188925	0.5860335	-0.1285804
C	41	52437369	0	0	10	AV_InCongruent	52440207	2.324751	0.009586703	9.694919	0.1538148	0.5859064	-0.1203575
C	42	52440243	3	0	10	AV_InCongruent	52442926	4.8765	0.07568033	8.759408	0.1225828	0.5851752	-0.1020505
C	43	52442961	5	0	10	AV_InCongruent	52445084	5.952634	0.1031544	8.095634	0.110876	0.5847613	-0.09134876
C	44	52445120	-5	0	10	AV_InCongruent	52448619	-4.431411	0.03344161	8.780083	0.2443746	0.5853103	-0.1203234
C	45	52448655	-3	0	10	AV_InCongruent	52451997	-0.6156487	-0.01657753	9.889507	0.1924864	0.5860887	-0.1288993
C	46	52452033	0	0	10	AV_InCongruent	52455118	3.048401	0.04328592	9.509997	0.1479214	0.5851237	-0.1169642
C	47	52455153	3	0	10	AV_InCongruent	52458037	5.7123	0.09840132	8.260789	0.1127322	0.5849536	-0.09342286
C	48	52458073	5	0	10	AV_InCongruent	52459716	5.667457	0.101758	8.290792	0.1130043	0.5849543	-0.09367739
C	49	52459751	-5	0	10	AV_InCongruent	52463105	-4.485261	0.04316504	8.752234	0.2418886	0.5856192	-0.1215791
