# Supplementary material for: Generic HRTFs May be Good Enough in Virtual Reality. Improving Source Localization through Cross-Modal Plasticity
Source: Front Neurosci. 2018 Feb 2;12:21. doi: 10.3389/fnins.2018.00021 (PMC5801410; doi:10.3389/fnins.2018.00021)
Supplement: Supplementary file 2 [file DataSheet1.ZIP › results/sync_async/1_18_Responses.txt]

A	0	56080106	-3	0	10	AV_Congruent	56082455	-5.636173	0.07494034	8.033366	0.2621013	0.5846004	-0.111285
A	1	56082491	3	0	10	AV_Congruent	56084466	5.437565	0.0993392	8.437724	0.1118436	0.5856616	-0.09368465
A	2	56084501	-5	0	10	AV_Congruent	56086342	-5.677255	0.1456283	8.008832	0.2632012	0.5835665	-0.1092923
A	3	56086378	5	0	10	AV_Congruent	56088576	5.723471	0.1459379	8.256824	0.1061815	0.5857016	-0.08807949
A	4	56088611	0	0	10	AV_Congruent	56090754	-5.913042	0.2224891	7.835698	0.2674791	0.5824154	-0.1051062
A	5	56090790	-3	0	10	AV_Congruent	56092274	-5.230018	0.1603255	8.319579	0.2585244	0.58323	-0.1114244
A	6	56092309	3	0	10	AV_Congruent	56096753	-2.217692	0.1472536	9.635362	0.2112102	0.5842263	-0.1265161
A	7	56096788	-5	0	10	AV_Congruent	56098975	-5.592861	0.06249459	8.063635	0.2654413	0.5843683	-0.109045
A	8	56099011	5	0	10	AV_Congruent	56100796	5.591532	0.1222339	8.341883	0.1075203	0.5859733	-0.08992082
A	9	56100832	0	0	10	AV_Congruent	56102940	-5.575171	0.1267896	8.08137	0.2622294	0.5837779	-0.1101297
A	10	56102976	-3	0	10	AV_Congruent	56104125	-5.291246	0.1422529	8.27803	0.2570085	0.5837173	-0.1128422
A	11	56104160	3	0	10	AV_Congruent	56106671	5.701599	0.0545351	8.264452	0.104191	0.5872097	-0.0883941
A	12	56106707	-5	0	10	AV_Congruent	56108860	-5.567392	0.1936076	8.09163	0.2609308	0.5829998	-0.1098196
A	13	56108896	5	0	10	AV_Congruent	56110748	5.569814	0.2387959	8.363542	0.1104357	0.5841301	-0.08990086
A	14	56110783	0	0	10	AV_Congruent	56113172	-5.482976	0.1469609	8.147936	0.2584088	0.5838028	-0.1122352
A	15	56113208	-3	0	10	AV_Congruent	56114379	-4.802077	0.2976861	8.591702	0.2491924	0.5817677	-0.1139705
A	16	56114414	3	0	10	AV_Congruent	56116568	5.109938	0.1383621	8.635247	0.1169464	0.5849508	-0.09718426
A	17	56116603	-5	0	10	AV_Congruent	56118836	-5.51395	0.181615	8.128657	0.2624417	0.5829343	-0.1088792
A	18	56118871	5	0	10	AV_Congruent	56121147	5.692779	0.1636868	8.278507	0.1017567	0.586733	-0.08488086
A	19	56121183	0	0	10	AV_Congruent	56123784	-5.441385	0.1652633	8.178072	0.2573572	0.5836131	-0.1125299
A	20	56123819	-3	0	10	AV_Congruent	56125001	-4.931573	0.2111805	8.510159	0.2499335	0.5830461	-0.115296
A	21	56125036	3	0	10	AV_Congruent	56127123	5.896201	0.1576961	8.139458	0.1002826	0.5866246	-0.08295707
A	22	56127158	-5	0	10	AV_Congruent	56129056	-5.574502	0.2421227	8.08963	0.2601819	0.5824391	-0.10948
A	23	56129091	5	0	10	AV_Congruent	56130854	4.764701	0.08852644	8.819128	0.1172194	0.5862182	-0.09927798
A	24	56130889	0	0	10	AV_Congruent	56132697	-5.710108	0.1581252	7.985524	0.2653567	0.5832241	-0.1075514
C	25	56192737	-3	0	10	AV_Congruent	56195360	-5.657457	0.06560905	8.017094	0.2638431	0.5845631	-0.1102457
C	26	56195395	3	0	10	AV_Congruent	56197192	4.684655	0.1889049	8.866797	0.1145073	0.5859211	-0.09651023
C	27	56197227	-5	0	10	AV_Congruent	56199192	-5.562783	0.1505975	8.091949	0.2631548	0.5833457	-0.1090227
C	28	56199227	5	0	10	AV_Congruent	56201615	5.175071	0.1341937	8.597598	0.1117123	0.5859179	-0.09395517
C	29	56201651	0	0	10	AV_Congruent	56204050	-5.590752	0.1292318	8.070395	0.262135	0.5837778	-0.1101828
C	30	56204085	-3	0	10	AV_Congruent	56205313	-5.224522	0.1686194	8.323727	0.2579385	0.583167	-0.1116474
C	31	56205348	3	0	10	AV_Congruent	56207234	-0.8461029	0.1306045	9.877823	0.1912424	0.5847386	-0.1272965
C	32	56207269	-5	0	10	AV_Congruent	56208943	-5.421309	0.1810859	8.192961	0.2639502	0.5827283	-0.107719
C	33	56208978	5	0	10	AV_Congruent	56210685	5.560571	0.2187636	8.368269	0.1015474	0.5866234	-0.08445223
C	34	56210720	0	0	10	AV_Congruent	56212662	-4.867565	0.1412333	8.543895	0.2505478	0.5838127	-0.1160007
C	35	56212697	-3	0	10	AV_Congruent	56214081	-5.094252	0.1908775	8.408642	0.2543197	0.5830604	-0.1133141
C	36	56214116	3	0	10	AV_Congruent	56216460	4.867973	0.1026869	8.765929	0.1169849	0.5858688	-0.09857307
C	37	56216495	-5	0	10	AV_Congruent	56218381	-5.410196	0.2869397	8.206973	0.2599143	0.5816379	-0.1085399
C	38	56218416	5	0	10	AV_Congruent	56220548	5.303262	0.07704206	8.517944	0.1134014	0.5858987	-0.09548531
C	39	56220583	0	0	10	AV_Congruent	56223263	-5.532905	0.1052485	8.109778	0.2628747	0.583947	-0.1099874
C	40	56223298	-3	0	10	AV_Congruent	56224770	-5.142059	0.1410337	8.374994	0.257237	0.5834987	-0.1124422
C	41	56224805	3	0	10	AV_Congruent	56226814	4.968391	0.1755207	8.716652	0.1119193	0.5859469	-0.09419362
C	42	56226850	-5	0	10	AV_Congruent	56228814	-5.163711	0.2434707	8.36773	0.2535249	0.5825529	-0.1130327
C	43	56228849	5	0	10	AV_Congruent	56231014	5.221975	0.1916708	8.574088	0.1036245	0.5873103	-0.08793941
C	44	56231050	0	0	10	AV_Congruent	56233025	-5.227671	0.1367695	8.319464	0.2583037	0.583564	-0.1119782
C	45	56233060	-3	0	10	AV_Congruent	56233952	-5.054358	0.1347357	8.429852	0.254993	0.5836883	-0.1138007
C	46	56233987	3	0	10	AV_Congruent	56236342	3.891415	0.04357768	9.215601	0.1273391	0.5867129	-0.1075693
C	47	56236377	-5	0	10	AV_Congruent	56238208	-5.2235	0.2222086	8.327833	0.2577516	0.5824674	-0.110819
C	48	56238243	5	0	10	AV_Congruent	56240542	5.155533	0.1334484	8.608823	0.1115936	0.5860013	-0.09397143
C	49	56240577	0	0	10	AV_Congruent	56243692	3.641116	-0.01411449	9.307526	0.1325557	0.5869783	-0.1112565
