# Supplementary material for: Generic HRTFs May be Good Enough in Virtual Reality. Improving Source Localization through Cross-Modal Plasticity
Source: Front Neurosci. 2018 Feb 2;12:21. doi: 10.3389/fnins.2018.00021 (PMC5801410; doi:10.3389/fnins.2018.00021)
Supplement: Supplementary file 2 [file DataSheet1.ZIP › results/sync_async/1_19_Responses.txt]

A	0	39396730	3	0	10	AV_Congruent	39399503	4.398444	0.8847302	9.020761	0.1297865	0.5759609	-0.09340227
A	1	39399539	0	0	10	AV_Congruent	39401581	-3.887639	0.5639424	9.071309	0.233374	0.5787606	-0.1157358
A	2	39401616	5	0	10	AV_Congruent	39404072	3.774671	1.24153	9.272814	0.1386925	0.5718898	-0.09286817
A	3	39404107	-5	0	10	AV_Congruent	39406250	-4.454874	0.7577273	8.795248	0.2402014	0.5763513	-0.1102628
A	4	39406285	-3	0	10	AV_Congruent	39409076	-0.9724119	1.086257	9.875401	0.1937788	0.5729921	-0.1126577
A	5	39409111	3	0	10	AV_Congruent	39410751	3.832174	1.080703	9.257934	0.138909	0.5733961	-0.09552533
A	6	39410786	0	0	10	AV_Congruent	39413197	-1.026225	0.9733995	9.872292	0.1955071	0.5741505	-0.1143359
A	7	39413233	5	0	10	AV_Congruent	39415063	2.967649	1.134649	9.549942	0.1485415	0.5727385	-0.1000139
A	8	39415098	-5	0	10	AV_Congruent	39417040	-3.497005	0.8595954	9.237985	0.2256794	0.5754144	-0.113251
A	9	39417075	-3	0	10	AV_Congruent	39419352	-2.423059	0.8733742	9.598125	0.2123068	0.5752903	-0.1153057
A	10	39419387	3	0	10	AV_Congruent	39421351	2.591723	1.082146	9.653013	0.1531047	0.5732089	-0.1029531
A	11	39421387	0	0	10	AV_Congruent	39423518	-1.23543	0.9379697	9.844862	0.1967695	0.5747111	-0.1151386
A	12	39423553	5	0	10	AV_Congruent	39425652	3.173881	1.054204	9.490834	0.1444535	0.5738767	-0.09960948
A	13	39425687	-5	0	10	AV_Congruent	39428344	-3.064527	0.9863803	9.396921	0.2197226	0.5739701	-0.1124617
A	14	39428379	-3	0	10	AV_Congruent	39430355	-1.686456	0.9811762	9.767456	0.2026451	0.5741284	-0.1143635
A	15	39430390	3	0	10	AV_Congruent	39432588	2.853861	1.108925	9.583238	0.1476301	0.5733315	-0.1004706
A	16	39432623	0	0	10	AV_Congruent	39436084	-0.47908	1.263283	9.9136	0.1884176	0.570984	-0.1093696
A	17	39436120	5	0	10	AV_Congruent	39438229	2.934739	1.284477	9.551899	0.14824	0.5712861	-0.09753332
A	18	39438264	-5	0	10	AV_Congruent	39440865	-3.699131	0.802774	9.155135	0.230019	0.5758845	-0.1128239
A	19	39440900	-3	0	10	AV_Congruent	39443881	-3.581717	1.005052	9.200434	0.2255622	0.5737941	-0.1110326
A	20	39443916	3	0	10	AV_Congruent	39446595	2.86458	1.396785	9.56454	0.1490112	0.5701392	-0.09605534
A	21	39446630	0	0	10	AV_Congruent	39449287	-2.595982	1.316965	9.532207	0.2113729	0.5704819	-0.1086581
A	22	39449323	5	0	10	AV_Congruent	39452482	3.589892	1.305099	9.338249	0.1422366	0.5709804	-0.09358478
A	23	39452517	-5	0	10	AV_Congruent	39455553	-4.507397	0.9227105	8.765175	0.2368226	0.5748164	-0.109289
A	24	39455588	-3	0	10	AV_Congruent	39457620	-2.652687	1.097429	9.526394	0.21345	0.572833	-0.1118015
C	25	39517660	3	0	10	AV_Congruent	39520461	1.961361	0.6387532	9.793585	0.157361	0.5785052	-0.1123085
C	26	39520497	0	0	10	AV_Congruent	39522595	-3.522369	0.220642	9.214637	0.2297154	0.5830892	-0.1221318
C	27	39522630	5	0	10	AV_Congruent	39524594	3.829488	0.4758011	9.262138	0.1306655	0.5812941	-0.1022802
C	28	39524629	-5	0	10	AV_Congruent	39526426	-4.130161	0.746906	8.9596	0.2348926	0.5766388	-0.112449
C	29	39526461	-3	0	10	AV_Congruent	39528861	-3.121214	0.7706149	9.380453	0.2216291	0.5764354	-0.1154645
C	30	39528896	3	0	10	AV_Congruent	39530525	3.754209	0.9500629	9.292157	0.1368576	0.5752176	-0.09714629
C	31	39530561	0	0	10	AV_Congruent	39532692	-2.181512	0.8635803	9.661034	0.2096876	0.5753733	-0.1156662
C	32	39532728	5	0	10	AV_Congruent	39534680	3.3689	0.8482884	9.432343	0.1404174	0.5763835	-0.1011625
C	33	39534717	-5	0	10	AV_Congruent	39536892	-4.563492	0.3882215	8.730255	0.2425749	0.5809911	-0.11561
C	34	39536927	-3	0	10	AV_Congruent	39539663	-3.698119	0.7122197	9.155838	0.229873	0.5770243	-0.1144027
C	35	39539698	3	0	10	AV_Congruent	39542164	2.540607	0.6233273	9.671359	0.1489021	0.5789682	-0.1093634
C	36	39542200	0	0	10	AV_Congruent	39545225	-0.4697561	0.7066869	9.928539	0.188939	0.5772853	-0.1180587
C	37	39545260	5	0	10	AV_Congruent	39548029	3.957009	0.8817604	9.213407	0.1352879	0.5758409	-0.0971044
C	38	39548064	-5	0	10	AV_Congruent	39551480	-3.628071	0.5696662	9.183964	0.2280059	0.5789536	-0.1173993
C	39	39551516	-3	0	10	AV_Congruent	39554072	-2.098928	0.6010052	9.68108	0.2087876	0.5785576	-0.1198745
C	40	39554107	3	0	10	AV_Congruent	39556194	2.611519	0.825063	9.654043	0.1508532	0.5762905	-0.1064892
C	41	39556229	0	0	10	AV_Congruent	39558964	-0.3812425	0.6849334	9.934039	0.1879527	0.5775359	-0.1182857
C	42	39558999	5	0	10	AV_Congruent	39561556	3.745326	0.7994933	9.297894	0.1377024	0.5766909	-0.09998633
C	43	39561591	-5	0	10	AV_Congruent	39563957	-4.0548	0.495247	8.992584	0.2349254	0.5797198	-0.1165248
C	44	39563992	-3	0	10	AV_Congruent	39566124	-1.117323	0.6477009	9.863209	0.1967656	0.5779862	-0.119429
C	45	39566159	3	0	10	AV_Congruent	39568358	3.103211	0.7174659	9.518205	0.1447647	0.5775775	-0.1053489
C	46	39568393	0	0	10	AV_Congruent	39570826	-2.014279	0.7284293	9.701649	0.2052599	0.5773275	-0.1185133
C	47	39570861	5	0	10	AV_Congruent	39573250	4.115521	0.7688583	9.148344	0.1336808	0.5770275	-0.09789345
C	48	39573285	-5	0	10	AV_Congruent	39575306	-3.946515	0.6973891	9.046014	0.2300148	0.5776176	-0.115155
C	49	39575341	-3	0	10	AV_Congruent	39577506	-2.705132	0.5773785	9.516403	0.2145805	0.5790953	-0.119988
