# Supplementary material for: Generic HRTFs May be Good Enough in Virtual Reality. Improving Source Localization through Cross-Modal Plasticity
Source: Front Neurosci. 2018 Feb 2;12:21. doi: 10.3389/fnins.2018.00021 (PMC5801410; doi:10.3389/fnins.2018.00021)
Supplement: Supplementary file 2 [file DataSheet1.ZIP › results/sync_async/1_2_Responses.txt]

A	0	43468302	-5	0	10	AV_InCongruent	43479405	-4.379343	0.08087189	8.810973	0.2316457	0.5867155	-0.125897
A	1	43479441	0	0	10	AV_InCongruent	43481917	2.410438	0.05047358	9.678699	0.1419146	0.5872344	-0.1167306
A	2	43481952	5	0	10	AV_InCongruent	43484174	5.105099	0.1151636	8.636375	0.1094627	0.5868411	-0.09322271
A	3	43484209	3	0	10	AV_InCongruent	43486173	3.052649	0.04707451	9.508997	0.1329281	0.5875592	-0.1122227
A	4	43486209	-3	0	10	AV_InCongruent	43491334	-1.609682	0.0002158396	9.757944	0.1872829	0.5891956	-0.1318876
A	5	43491369	-5	0	10	AV_InCongruent	43493567	-3.550923	0.03505273	9.1909	0.2163622	0.5881774	-0.1303863
A	6	43493603	0	0	10	AV_InCongruent	43495612	2.947571	0.07620205	9.541929	0.1375769	0.5865021	-0.1135502
A	7	43495647	5	0	10	AV_InCongruent	43497332	4.935257	0.02752871	8.724041	0.112323	0.5875594	-0.09698131
A	8	43497367	3	0	10	AV_InCongruent	43499778	4.204076	0.04930348	9.08455	0.1195386	0.587547	-0.1030294
A	9	43499814	-3	0	10	AV_InCongruent	43502447	-1.39818	-0.006324697	9.794317	0.1895093	0.5881265	-0.1309343
A	10	43502483	-5	0	10	AV_InCongruent	43504927	-3.849271	0.02932085	9.062972	0.2216166	0.5880166	-0.1294426
A	11	43504962	0	0	10	AV_InCongruent	43508714	2.410782	0.01241906	9.675874	0.1430942	0.5874544	-0.1175773
A	12	43508749	5	0	10	AV_InCongruent	43511305	5.227192	0.03266121	8.55956	0.1084627	0.5876563	-0.09349404
A	13	43511341	3	0	10	AV_InCongruent	43513294	3.7766	0.02248515	9.259177	0.12546	0.5876252	-0.1074949
A	14	43513329	-3	0	10	AV_InCongruent	43517315	-0.2761318	-0.04998748	9.909082	0.1773393	0.5881736	-0.1294362
A	15	43517350	-5	0	10	AV_InCongruent	43519057	-2.187253	0.02377112	9.63469	0.2026221	0.5872161	-0.1303373
A	16	43519092	0	0	10	AV_InCongruent	43521068	2.729568	0.0265081	9.59851	0.1390749	0.5873174	-0.1153766
A	17	43521103	5	0	10	AV_InCongruent	43522799	4.677185	0.09620894	8.86443	0.118687	0.5860328	-0.1002177
A	18	43522835	3	0	10	AV_InCongruent	43524843	4.01585	0.04509015	9.164889	0.1241617	0.5870472	-0.1058064
A	19	43524878	-3	0	10	AV_InCongruent	43531545	-0.6397253	-0.09328257	9.881401	0.1813015	0.5889013	-0.1308567
A	20	43531580	-5	0	10	AV_InCongruent	43534572	-2.521219	0.03465403	9.546542	0.2085392	0.5868037	-0.1296297
A	21	43534608	0	0	10	AV_InCongruent	43537197	2.293692	0.02757413	9.702992	0.1463981	0.5869098	-0.1184651
A	22	43537232	5	0	10	AV_InCongruent	43539007	4.910052	0.06783946	8.740822	0.1121046	0.587231	-0.0962982
A	23	43539043	3	0	10	AV_InCongruent	43540961	3.46652	0.1072912	9.379077	0.1291614	0.5866185	-0.1086536
A	24	43540997	-3	0	10	AV_InCongruent	43543039	-0.06225784	0.02042235	9.922335	0.1770054	0.586817	-0.1278743
C	25	43603079	-5	0	10	AV_InCongruent	43609153	-3.114635	0.05933185	9.358868	0.2162005	0.5865507	-0.1286149
C	26	43609189	0	0	10	AV_InCongruent	43611030	3.748282	0.1504545	9.278945	0.1217407	0.5871274	-0.1041386
C	27	43611065	5	0	10	AV_InCongruent	43613152	4.615516	0.09791811	8.895432	0.1099412	0.588316	-0.09590108
C	28	43613187	3	0	10	AV_InCongruent	43614772	3.945625	0.06251146	9.195094	0.1178595	0.5885531	-0.1030907
C	29	43614807	-3	0	10	AV_InCongruent	43617564	-2.124244	-0.0005176552	9.648276	0.2045126	0.5870366	-0.1300886
C	30	43617600	-5	0	10	AV_InCongruent	43619999	-4.365598	0.08200033	8.818187	0.2347365	0.586018	-0.124276
C	31	43620034	0	0	10	AV_InCongruent	43622836	0.4164274	-0.01489626	9.920851	0.1674961	0.5878908	-0.1270056
C	32	43622872	5	0	10	AV_InCongruent	43625193	4.249367	0.04402549	9.064054	0.1163906	0.5882519	-0.1014835
C	33	43625228	3	0	10	AV_InCongruent	43628119	3.770511	0.0636275	9.264579	0.1217206	0.5880496	-0.1053773
C	34	43628155	-3	0	10	AV_InCongruent	43631583	-2.8573	0.04142125	9.444776	0.2130334	0.5867276	-0.1291708
C	35	43631618	-5	0	10	AV_InCongruent	43634408	-4.134754	0.09945054	8.935174	0.229461	0.5861771	-0.1258132
C	36	43634444	0	0	10	AV_InCongruent	43637458	0.1252601	-0.00862198	9.9234	0.1705059	0.5879549	-0.1278094
C	37	43637493	5	0	10	AV_InCongruent	43640775	4.385795	0.04700513	9.002091	0.1090425	0.5898719	-0.09732837
C	38	43640810	3	0	10	AV_InCongruent	43642585	2.856362	0.00772674	9.562797	0.1310836	0.589008	-0.1129324
C	39	43642620	-3	0	10	AV_InCongruent	43648829	-3.321165	0.01331015	9.279696	0.2154096	0.5879503	-0.1302551
C	40	43648864	-5	0	10	AV_InCongruent	43650839	-3.865711	0.06433685	9.058249	0.224728	0.5868699	-0.1276097
C	41	43650874	0	0	10	AV_InCongruent	43654447	0.3500088	-0.01856219	9.921802	0.1670901	0.5881896	-0.1272348
C	42	43654482	5	0	10	AV_InCongruent	43656938	3.960393	0.04333587	9.187652	0.1195156	0.5882925	-0.1040346
C	43	43656973	3	0	10	AV_InCongruent	43658714	2.981029	0.05405272	9.530686	0.1340523	0.5874154	-0.1127053
C	44	43658749	-3	0	10	AV_InCongruent	43662121	-2.316846	0.02932413	9.602059	0.2042432	0.5871671	-0.130241
C	45	43662156	-5	0	10	AV_InCongruent	43664221	-3.172627	0.03836102	9.336596	0.2161694	0.5870026	-0.129121
C	46	43664256	0	0	10	AV_InCongruent	43667304	2.004649	0.04325403	9.761999	0.1479701	0.5870934	-0.119384
C	47	43667339	5	0	10	AV_InCongruent	43669917	3.74211	0.05733783	9.275021	0.1246676	0.5874898	-0.1067607
C	48	43669952	3	0	10	AV_InCongruent	43671861	3.808771	0.03591247	9.247704	0.1234152	0.5878489	-0.1063475
C	49	43671896	-3	0	10	AV_InCongruent	43676094	-2.607694	0.008491706	9.519522	0.2080369	0.5874849	-0.1304102
