# Supplementary material for: Generic HRTFs May be Good Enough in Virtual Reality. Improving Source Localization through Cross-Modal Plasticity
Source: Front Neurosci. 2018 Feb 2;12:21. doi: 10.3389/fnins.2018.00021 (PMC5801410; doi:10.3389/fnins.2018.00021)
Supplement: Supplementary file 2 [file DataSheet1.ZIP › results/sync_async/1_20_Responses.txt]

A	0	40678832	-5	0	10	AV_Congruent	40680636	-2.567173	0.1956108	9.543699	0.218694	0.583234	-0.1244677
A	1	40680672	5	0	10	AV_Congruent	40682480	3.95127	0.08274658	9.19424	0.1185952	0.5881132	-0.1030696
A	2	40682515	-3	0	10	AV_Congruent	40684447	-3.765519	0.1354836	9.107481	0.2325445	0.5842835	-0.1228393
A	3	40684483	0	0	10	AV_Congruent	40686702	3.902528	-0.02567141	9.205719	0.1197399	0.5891885	-0.1054153
A	4	40686737	3	0	10	AV_Congruent	40687741	3.69795	0.08076651	9.29343	0.1235092	0.5876158	-0.106103
A	5	40687776	-5	0	10	AV_Congruent	40689930	-3.084524	0.003855836	9.365341	0.2227919	0.5861394	-0.127148
A	6	40689965	5	0	10	AV_Congruent	40691416	4.164607	0.1071232	9.105983	0.1195245	0.5870032	-0.1022621
A	7	40691451	-3	0	10	AV_Congruent	40693639	-4.477393	0.04841204	8.756851	0.2443369	0.5851893	-0.1201918
A	8	40693674	0	0	10	AV_Congruent	40696822	1.269654	-0.06649612	9.861361	0.1573874	0.5884033	-0.1245652
A	9	40696857	3	0	10	AV_Congruent	40698107	2.374969	-0.003918458	9.682762	0.1389161	0.5886446	-0.116916
A	10	40698142	-5	0	10	AV_Congruent	40703256	-2.549189	-0.01270698	9.534954	0.2148274	0.5864666	-0.1286867
A	11	40703291	5	0	10	AV_Congruent	40705679	2.284902	0.1143129	9.710773	0.1441221	0.5863224	-0.1166892
A	12	40705715	-3	0	10	AV_Congruent	40707802	-4.241058	0.05205716	8.879325	0.2419841	0.5850306	-0.1208435
A	13	40707837	0	0	10	AV_Congruent	40710595	-0.7801145	0.0455019	9.879062	0.189768	0.5859323	-0.1285369
A	14	40710630	3	0	10	AV_Congruent	40712415	2.222677	0.03933145	9.718887	0.1416449	0.5879188	-0.117429
A	15	40712451	-5	0	10	AV_Congruent	40714180	-4.438113	0.01175595	8.774796	0.2418144	0.5859692	-0.1220189
A	16	40714215	5	0	10	AV_Congruent	40716079	4.070048	0.09793778	9.145941	0.1160996	0.5882604	-0.1012549
A	17	40716114	-3	0	10	AV_Congruent	40717833	-4.86108	0.03543491	8.539793	0.2486749	0.5854989	-0.1188787
A	18	40717868	0	0	10	AV_Congruent	40719642	3.582093	0.06624551	9.335196	0.1247317	0.5878075	-0.1072284
A	19	40719677	3	0	10	AV_Congruent	40720871	3.384563	0.09860094	9.406641	0.1264531	0.58757	-0.1081042
A	20	40720906	-5	0	10	AV_Congruent	40722546	-5.071908	0.03991873	8.411645	0.2509674	0.585531	-0.1179533
A	21	40722581	5	0	10	AV_Congruent	40724881	3.819781	0.08116694	9.246686	0.1218631	0.5876749	-0.1049769
A	22	40724916	-3	0	10	AV_Congruent	40726478	-4.971302	0.04447199	8.474238	0.2526334	0.5850558	-0.1166313
A	23	40726513	0	0	10	AV_Congruent	40728566	4.305599	0.1469993	9.045948	0.1132784	0.5877894	-0.0981706
A	24	40728602	3	0	10	AV_Congruent	40730410	4.175941	0.1714221	9.105211	0.1136545	0.5878212	-0.0985474
C	25	40790450	-5	0	10	AV_Congruent	40792380	-3.941508	0.08582886	9.025407	0.2411379	0.5842412	-0.1201832
C	26	40792415	5	0	10	AV_Congruent	40793654	4.539549	0.09873529	8.932795	0.1143667	0.5873389	-0.0984718
C	27	40793689	-3	0	10	AV_Congruent	40795083	-4.268277	-0.01211755	8.860518	0.2429393	0.5858377	-0.1214717
C	28	40795118	0	0	10	AV_Congruent	40796390	1.777038	-0.09596227	9.790594	0.1524312	0.5885059	-0.1228763
C	29	40796425	3	0	10	AV_Congruent	40797485	2.190321	0.07811441	9.728241	0.1461389	0.5865842	-0.1179526
C	30	40797520	-5	0	10	AV_Congruent	40798815	-4.658074	0.1275237	8.663784	0.245155	0.5843267	-0.1188372
C	31	40798850	5	0	10	AV_Congruent	40800266	4.307986	0.1329129	9.043945	0.1167659	0.5870014	-0.1000271
C	32	40800301	-3	0	10	AV_Congruent	40801674	-4.908118	0.1255905	8.518617	0.2511097	0.5840242	-0.1160208
C	33	40801709	0	0	10	AV_Congruent	40803192	3.338416	0.004639816	9.415371	0.1299972	0.5879628	-0.1109369
C	34	40803228	3	0	10	AV_Congruent	40804019	3.190398	0.06763108	9.46804	0.1321092	0.5871408	-0.1111937
C	35	40804054	-5	0	10	AV_Congruent	40805717	-3.843504	0.01551117	9.064469	0.2398503	0.5851795	-0.1217412
C	36	40805752	5	0	10	AV_Congruent	40807493	4.137937	0.05809648	9.114066	0.1188183	0.5877991	-0.1028123
C	37	40807528	-3	0	10	AV_Congruent	40809526	-3.776265	0.1087673	9.10101	0.2363578	0.5841925	-0.1216561
C	38	40809562	0	0	10	AV_Congruent	40810989	3.782481	0.1249067	9.264162	0.1232301	0.5869481	-0.1049976
C	39	40811024	3	0	10	AV_Congruent	40812698	3.88922	0.09874703	9.220423	0.1210033	0.5874942	-0.1040844
C	40	40812733	-5	0	10	AV_Congruent	40814095	-4.537907	0.09229471	8.727576	0.2454294	0.5845554	-0.1190127
C	41	40814130	5	0	10	AV_Congruent	40815714	4.88296	0.01211448	8.750973	0.1080255	0.5889695	-0.09504229
C	42	40815749	-3	0	10	AV_Congruent	40817144	-3.786447	0.1526744	9.099447	0.2346897	0.5838128	-0.1216877
C	43	40817179	0	0	10	AV_Congruent	40818964	0.6347391	0.03899635	9.917586	0.1689042	0.586442	-0.1257223
C	44	40819000	3	0	10	AV_Congruent	40820003	0.5495957	0.07543547	9.923424	0.1696241	0.5860413	-0.1254398
C	45	40820038	-5	0	10	AV_Congruent	40821355	-3.333874	0.08476932	9.280108	0.2287187	0.5847113	-0.1242914
C	46	40821390	5	0	10	AV_Congruent	40822986	4.661094	0.09335609	8.872335	0.1110054	0.5879307	-0.09632368
C	47	40823021	-3	0	10	AV_Congruent	40824360	-3.133986	0.3125505	9.366712	0.2235284	0.5820199	-0.1221894
C	48	40824395	0	0	10	AV_Congruent	40826583	0.1753978	0.1121069	9.931899	0.1741877	0.5856068	-0.1259614
C	49	40826618	3	0	10	AV_Congruent	40828001	4.131566	0.09290667	9.119315	0.1166329	0.5879866	-0.1013118
