# Supplementary material for: Generic HRTFs May be Good Enough in Virtual Reality. Improving Source Localization through Cross-Modal Plasticity
Source: Front Neurosci. 2018 Feb 2;12:21. doi: 10.3389/fnins.2018.00021 (PMC5801410; doi:10.3389/fnins.2018.00021)
Supplement: Supplementary file 2 [file DataSheet1.ZIP › results/sync_async/1_3_Responses.txt]

A	0	35357152	-5	0	10	AV_InCongruent	35360943	-4.920354	0.1198321	8.510857	0.2411048	0.5857868	-0.1220447
A	1	35360978	-3	0	10	AV_InCongruent	35364393	-3.223499	0.05361791	9.319183	0.2159584	0.5869773	-0.1291193
A	2	35364428	5	0	10	AV_InCongruent	35367421	4.176906	0.04089869	9.095843	0.1289457	0.5858679	-0.1075136
A	3	35367456	3	0	10	AV_InCongruent	35370001	0.2420289	-0.01364385	9.923217	0.1731448	0.5872458	-0.1276009
A	4	35370036	0	0	10	AV_InCongruent	35372893	-2.310799	0.009034049	9.602141	0.2072075	0.5868767	-0.1297911
A	5	35372929	-5	0	10	AV_InCongruent	35376077	-4.862197	0.1078982	8.544716	0.2403316	0.5859451	-0.1224888
A	6	35376112	-3	0	10	AV_InCongruent	35379640	-3.731435	0.05739851	9.116822	0.2256256	0.5864065	-0.1269102
A	7	35379676	5	0	10	AV_InCongruent	35382623	3.797749	0.02224083	9.250961	0.1323275	0.5862686	-0.1101983
A	8	35382658	3	0	10	AV_InCongruent	35386543	0.6831285	-0.01667242	9.911311	0.1706102	0.5867787	-0.1265142
A	9	35386578	0	0	10	AV_InCongruent	35389023	-1.651692	-0.003387559	9.749788	0.1993839	0.5868694	-0.1299815
A	10	35389058	-5	0	10	AV_InCongruent	35392419	-5.028591	0.08049931	8.441859	0.2444778	0.5859774	-0.1210833
A	11	35392454	-3	0	10	AV_InCongruent	35395077	-3.258794	-0.006092358	9.301609	0.2226489	0.5866584	-0.1277582
A	12	35395112	5	0	10	AV_InCongruent	35398081	3.078949	0.006952297	9.498098	0.1423445	0.5862424	-0.1157219
A	13	35398116	3	0	10	AV_InCongruent	35401064	1.041929	-0.003858496	9.888256	0.1635858	0.5870122	-0.1249418
A	14	35401099	0	0	10	AV_InCongruent	35403957	-1.818539	-0.01135974	9.716012	0.2019747	0.5869163	-0.1300196
A	15	35403992	-5	0	10	AV_InCongruent	35406626	-4.644287	0.1158869	8.670684	0.2389644	0.5854828	-0.1223868
A	16	35406662	-3	0	10	AV_InCongruent	35409386	-3.322551	0.05629487	9.28239	0.2227229	0.5859345	-0.1269282
A	17	35409421	5	0	10	AV_InCongruent	35412725	3.332014	0.03593178	9.41986	0.1397755	0.5858168	-0.1138691
A	18	35412760	3	0	10	AV_InCongruent	35415417	0.7716674	0.001411509	9.907945	0.1676429	0.5868397	-0.1258575
A	19	35415453	0	0	10	AV_InCongruent	35418277	-1.455757	-0.005489994	9.784812	0.1965388	0.5869368	-0.1300111
A	20	35418312	-5	0	10	AV_InCongruent	35421014	-5.074783	0.113132	8.41553	0.2449304	0.5855516	-0.120407
A	21	35421049	-3	0	10	AV_InCongruent	35423907	-3.684708	0.05535133	9.136679	0.2277509	0.585938	-0.1259285
A	22	35423941	5	0	10	AV_InCongruent	35427503	4.193553	0.03259767	9.087914	0.1316142	0.5855474	-0.1088061
A	23	35427539	3	0	10	AV_InCongruent	35430083	0.7166643	-0.02720474	9.908819	0.1687519	0.5871374	-0.1264745
A	24	35430118	0	0	10	AV_InCongruent	35433223	-1.858704	0.02124549	9.710016	0.2025255	0.5864783	-0.1295265
C	25	35493262	-5	0	10	AV_InCongruent	35496265	-3.933131	0.05202515	9.026771	0.2286484	0.5864419	-0.1263024
C	26	35496300	-3	0	10	AV_InCongruent	35499180	-1.944356	-0.04703652	9.686225	0.1997091	0.588102	-0.1313272
C	27	35499215	5	0	10	AV_InCongruent	35502408	5.198835	0.08190896	8.580013	0.1153106	0.5857043	-0.09689376
C	28	35502443	3	0	10	AV_InCongruent	35505614	2.667719	0.002964865	9.612845	0.148862	0.5860823	-0.1185519
C	29	35505649	0	0	10	AV_InCongruent	35508351	-0.702816	0.001053941	9.883247	0.1888025	0.5865054	-0.1290963
C	30	35508387	-5	0	10	AV_InCongruent	35511780	-4.722752	0.05936469	8.622168	0.2400095	0.5862982	-0.1230081
C	31	35511815	-3	0	10	AV_InCongruent	35514829	-3.255337	0.01927121	9.304865	0.2210304	0.5865728	-0.1279387
C	32	35514864	5	0	10	AV_InCongruent	35518146	4.32246	0.04357905	9.031011	0.1282316	0.5856807	-0.1067857
C	33	35518182	3	0	10	AV_InCongruent	35520883	1.678427	0.02238436	9.81522	0.1581603	0.5862696	-0.1223641
C	34	35520918	0	0	10	AV_InCongruent	35523732	-1.144566	-0.01692324	9.831544	0.1954278	0.5866189	-0.129626
C	35	35523767	-5	0	10	AV_InCongruent	35527149	-4.726189	0.1014054	8.623372	0.2415253	0.5854244	-0.1214722
C	36	35527185	-3	0	10	AV_InCongruent	35530020	-2.249013	-0.04082577	9.614217	0.2118479	0.5866953	-0.1292491
C	37	35530055	5	0	10	AV_InCongruent	35533282	4.258411	0.04525096	9.060102	0.1283953	0.5857518	-0.1069915
C	38	35533317	3	0	10	AV_InCongruent	35536499	1.949537	0.01359088	9.769897	0.158251	0.5858871	-0.1219444
C	39	35536534	0	0	10	AV_InCongruent	35539101	-0.4819528	-0.03269737	9.898396	0.1867367	0.5868254	-0.1292558
C	40	35539136	-5	0	10	AV_InCongruent	35541894	-4.995677	0.1080768	8.464228	0.2455581	0.5852888	-0.1198545
C	41	35541929	-3	0	10	AV_InCongruent	35544742	-2.3085	0.01237531	9.602992	0.2136009	0.5858553	-0.1281377
C	42	35544777	5	0	10	AV_InCongruent	35547624	4.314732	0.04861606	9.034916	0.1282865	0.5856267	-0.1067496
C	43	35547659	3	0	10	AV_InCongruent	35550774	1.888185	-0.02708392	9.777621	0.1560925	0.5868039	-0.1222658
C	44	35550810	0	0	10	AV_InCongruent	35553197	-1.331491	-0.03505747	9.802766	0.1965674	0.5870593	-0.1301466
C	45	35553233	-5	0	10	AV_InCongruent	35555845	-4.949321	0.09695686	8.491688	0.2451399	0.585403	-0.1201502
C	46	35555880	-3	0	10	AV_InCongruent	35558704	-2.283163	0.02145518	9.610248	0.2113885	0.5859883	-0.1285025
C	47	35558739	5	0	10	AV_InCongruent	35561664	3.550484	-0.02861791	9.339366	0.1391561	0.5863197	-0.1141751
C	48	35561700	3	0	10	AV_InCongruent	35564233	1.890444	-0.0364316	9.776502	0.1570347	0.5867793	-0.1225715
C	49	35564268	0	0	10	AV_InCongruent	35566568	-0.535871	0.006346952	9.897466	0.1852229	0.5866534	-0.1289006
