# Supplementary material for: Generic HRTFs May be Good Enough in Virtual Reality. Improving Source Localization through Cross-Modal Plasticity
Source: Front Neurosci. 2018 Feb 2;12:21. doi: 10.3389/fnins.2018.00021 (PMC5801410; doi:10.3389/fnins.2018.00021)
Supplement: Supplementary file 2 [file DataSheet1.ZIP › results/sync_async/1_4_Responses.txt]

A	0	36435470	-3	0	10	AV_InCongruent	36438263	-3.300767	0.3381299	9.306776	0.2214894	0.582301	-0.122903
A	1	36438300	0	0	10	AV_InCongruent	36441714	0.788414	0.4801196	9.930575	0.1658785	0.5812071	-0.1186522
A	2	36441749	3	0	10	AV_InCongruent	36444048	2.454161	0.353715	9.685153	0.144987	0.5829253	-0.1128031
A	3	36444084	5	0	10	AV_InCongruent	36446629	4.197311	0.3733168	9.106003	0.1233261	0.5830986	-0.09961446
A	4	36446664	-5	0	10	AV_InCongruent	36450493	-4.810267	0.3503596	8.589417	0.2376317	0.5829323	-0.1197368
A	5	36450529	-3	0	10	AV_InCongruent	36453320	-3.135535	0.3057401	9.365854	0.2166759	0.5831812	-0.1246921
A	6	36453355	0	0	10	AV_InCongruent	36456079	-0.100185	0.2308293	9.934069	0.1765818	0.5842979	-0.1249178
A	7	36456114	3	0	10	AV_InCongruent	36459128	2.336073	0.2240391	9.705989	0.1463993	0.5844473	-0.1154267
A	8	36459164	5	0	10	AV_InCongruent	36462356	4.025454	0.328096	9.177657	0.1240384	0.5838556	-0.10126
A	9	36462391	-5	0	10	AV_InCongruent	36466466	-5.467311	0.2501858	8.165561	0.249456	0.5838124	-0.1164699
A	10	36466502	-3	0	10	AV_InCongruent	36469628	-3.568894	0.2524227	9.197411	0.2261192	0.5832701	-0.1231668
A	11	36469663	0	0	10	AV_InCongruent	36473313	-0.5925281	0.2234785	9.906581	0.1884902	0.5834813	-0.1256254
A	12	36473349	3	0	10	AV_InCongruent	36476955	2.828454	0.2080462	9.583517	0.1397532	0.5847934	-0.1125491
A	13	36476990	5	0	10	AV_InCongruent	36479792	4.319051	0.285736	9.047709	0.1226426	0.5839223	-0.1002949
A	14	36479827	-5	0	10	AV_InCongruent	36485232	-4.966696	0.3066702	8.494177	0.2451443	0.5825216	-0.1165936
A	15	36485267	-3	0	10	AV_InCongruent	36488337	-3.182328	0.254765	9.346605	0.2221224	0.5830627	-0.1237012
A	16	36488372	0	0	10	AV_InCongruent	36491386	-0.1966449	0.2330158	9.930795	0.1828865	0.5834469	-0.1249451
A	17	36491421	3	0	10	AV_InCongruent	36494916	2.824566	0.3071763	9.589467	0.143129	0.5830218	-0.1120047
A	18	36494951	5	0	10	AV_InCongruent	36498825	3.985574	0.2782731	9.191865	0.1280459	0.5836699	-0.1038848
A	19	36498860	-5	0	10	AV_InCongruent	36503092	-5.279694	0.2865096	8.294654	0.2492339	0.5828404	-0.1153344
A	20	36503128	-3	0	10	AV_InCongruent	36507337	-3.603839	0.251139	9.182947	0.2255755	0.5834525	-0.1234977
A	21	36507372	0	0	10	AV_InCongruent	36511269	-0.2471101	0.2419531	9.929094	0.1839141	0.5832782	-0.1248836
A	22	36511304	3	0	10	AV_InCongruent	36514452	2.773254	0.3311031	9.604387	0.1421737	0.5830203	-0.1115125
A	23	36514487	5	0	10	AV_InCongruent	36517971	3.82265	0.3437195	9.260249	0.1291355	0.5830794	-0.1038003
A	24	36518006	-5	0	10	AV_InCongruent	36523097	-5.057657	0.3026241	8.437974	0.2479641	0.5823224	-0.1152073
C	25	36583137	-3	0	10	AV_InCongruent	36586933	-3.407229	0.2082122	9.259624	0.2255049	0.5836238	-0.1237153
C	26	36586970	0	0	10	AV_InCongruent	36589581	-0.1694079	0.1954789	9.929896	0.1865656	0.5833918	-0.1253296
C	27	36589616	3	0	10	AV_InCongruent	36591993	3.131145	0.1546759	9.492229	0.1417831	0.5844517	-0.1131743
C	28	36592029	5	0	10	AV_InCongruent	36594171	4.682893	0.2182453	8.86943	0.1221867	0.583973	-0.1000158
C	29	36594207	-5	0	10	AV_InCongruent	36597835	-5.109911	0.2827451	8.404155	0.2477155	0.5827503	-0.1158564
C	30	36597870	-3	0	10	AV_InCongruent	36601286	-3.348121	0.2507882	9.28473	0.2262552	0.5828416	-0.1226255
C	31	36601322	0	0	10	AV_InCongruent	36604537	-0.1036732	0.2285813	9.933849	0.1839663	0.5831943	-0.1247917
C	32	36604572	3	0	10	AV_InCongruent	36607609	2.945534	0.2535984	9.553015	0.1414685	0.5836912	-0.1120257
C	33	36607644	5	0	10	AV_InCongruent	36611250	4.021867	0.2709967	9.176473	0.128207	0.5836434	-0.1039589
C	34	36611285	-5	0	10	AV_InCongruent	36615283	-4.784203	0.2566095	8.599921	0.2456709	0.582736	-0.1166594
C	35	36615318	-3	0	10	AV_InCongruent	36618008	-3.180975	0.2480517	9.34675	0.2233325	0.5829754	-0.1233748
C	36	36618043	0	0	10	AV_InCongruent	36621214	-0.7349406	0.3022559	9.897875	0.1905761	0.5824459	-0.1245831
C	37	36621249	3	0	10	AV_InCongruent	36624341	2.459076	0.28136	9.680924	0.1480346	0.5832227	-0.1146211
C	38	36624376	5	0	10	AV_InCongruent	36627703	4.277234	0.3158731	9.068057	0.1267942	0.5828667	-0.101856
C	39	36627738	-5	0	10	AV_InCongruent	36631981	-5.339063	0.3115383	8.256433	0.2514868	0.582253	-0.1135865
C	40	36632017	-3	0	10	AV_InCongruent	36635645	-3.253708	0.2593282	9.320697	0.2245783	0.5827873	-0.1229076
C	41	36635680	0	0	10	AV_InCongruent	36639510	-0.4602214	0.2057089	9.915353	0.1876993	0.5835842	-0.1256705
C	42	36639545	3	0	10	AV_InCongruent	36643788	2.395819	0.3026907	9.696432	0.1492389	0.5828954	-0.114741
C	43	36643823	5	0	10	AV_InCongruent	36647586	4.266832	0.310632	9.072487	0.1257417	0.5831419	-0.1014907
C	44	36647621	-5	0	10	AV_InCongruent	36651886	-5.285201	0.2838305	8.290869	0.2499148	0.5827729	-0.114955
C	45	36651921	-3	0	10	AV_InCongruent	36655204	-3.479675	0.2606553	9.23389	0.2251935	0.583118	-0.1231784
C	46	36655239	0	0	10	AV_InCongruent	36658219	-0.9870152	0.1944502	9.865556	0.1936026	0.5838395	-0.1264046
C	47	36658255	3	0	10	AV_InCongruent	36661905	2.570513	0.2347438	9.651963	0.1462245	0.5838572	-0.1145968
C	48	36661941	5	0	10	AV_InCongruent	36666418	3.874032	0.2589127	9.236049	0.1266367	0.584428	-0.1039644
C	49	36666453	-5	0	10	AV_InCongruent	36670830	-5.184379	0.2563145	8.355184	0.2496978	0.5829589	-0.1152866
