# Supplementary material for: Generic HRTFs May be Good Enough in Virtual Reality. Improving Source Localization through Cross-Modal Plasticity
Source: Front Neurosci. 2018 Feb 2;12:21. doi: 10.3389/fnins.2018.00021 (PMC5801410; doi:10.3389/fnins.2018.00021)
Supplement: Supplementary file 2 [file DataSheet1.ZIP › results/sync_async/1_5_Responses.txt]

A	0	53954295	0	0	10	AV_Congruent	53957349	1.615058	-0.04011946	9.819854	0.166443	0.586103	-0.1246978
A	1	53957385	3	0	10	AV_Congruent	53959035	2.764229	-0.04169535	9.584062	0.1497205	0.5863733	-0.1192699
A	2	53959071	-5	0	10	AV_Congruent	53961471	-2.395624	-0.07577001	9.572799	0.2177958	0.5866719	-0.1285392
A	3	53961506	-3	0	10	AV_Congruent	53963414	0.3683887	0.007634651	9.92345	0.1816289	0.5855681	-0.1272159
A	4	53963450	5	0	10	AV_Congruent	53965369	3.785182	0.04357297	9.257445	0.1364006	0.5854314	-0.1115212
A	5	53965404	0	0	10	AV_Congruent	53967670	-1.490148	-0.03628378	9.776565	0.1974056	0.587279	-0.1304069
A	6	53967705	3	0	10	AV_Congruent	53969223	1.404397	-0.06247954	9.846137	0.1665466	0.58667	-0.1253767
A	7	53969257	-5	0	10	AV_Congruent	53971535	-3.437487	-0.08377795	9.22667	0.2375797	0.5862482	-0.1237139
A	8	53971570	-3	0	10	AV_Congruent	53973154	-0.006094247	0.05227549	9.925887	0.1887178	0.5847717	-0.1271354
A	9	53973190	5	0	10	AV_Congruent	53975321	4.698741	0.04849214	8.849965	0.1209916	0.5860912	-0.1021268
A	10	53975356	0	0	10	AV_Congruent	53977510	-3.335566	0.04154713	9.276358	0.237664	0.5844943	-0.1216201
A	11	53977546	3	0	10	AV_Congruent	53978773	-1.653438	0.01955659	9.751157	0.2146552	0.5848423	-0.1268717
A	12	53978808	-5	0	10	AV_Congruent	53980448	-4.978254	0.08938105	8.473506	0.2561057	0.5840957	-0.1137807
A	13	53980483	-3	0	10	AV_Congruent	53982068	-1.035761	-0.000420738	9.84705	0.2039406	0.5852897	-0.1281614
A	14	53982103	5	0	10	AV_Congruent	53983956	5.353355	0.1258714	8.491346	0.1163015	0.5847242	-0.09628844
A	15	53983990	0	0	10	AV_Congruent	53986200	0.1101006	-0.02557926	9.921997	0.1829912	0.5862148	-0.1281347
A	16	53986236	3	0	10	AV_Congruent	53988223	4.337681	0.08803375	9.027319	0.1338672	0.5844017	-0.1086717
A	17	53988258	-5	0	10	AV_Congruent	53990289	-3.507181	0.01033981	9.206732	0.2364502	0.585151	-0.1227684
A	18	53990324	-3	0	10	AV_Congruent	53991920	-1.679439	0.01319487	9.745712	0.2112387	0.5852032	-0.1276305
A	19	53991955	5	0	10	AV_Congruent	53993595	3.024522	0.03038104	9.516176	0.1469949	0.5854231	-0.1169184
A	20	53993630	0	0	10	AV_Congruent	53996812	-3.438353	0.04667361	9.236907	0.2338601	0.5848162	-0.1231142
A	21	53996847	3	0	10	AV_Congruent	53998297	-1.275698	-0.03031527	9.811688	0.2065375	0.5857233	-0.1285436
A	22	53998333	-5	0	10	AV_Congruent	54000286	-5.006938	0.0404997	8.452065	0.2581831	0.5846143	-0.1134006
A	23	54000321	-3	0	10	AV_Congruent	54002084	-2.848759	0.05486633	9.448506	0.2282213	0.5845225	-0.1241845
A	24	54002119	5	0	10	AV_Congruent	54005033	3.559477	-0.01844184	9.336957	0.144678	0.5855798	-0.1160355
C	25	54065072	0	0	10	AV_Congruent	54068131	0.09800201	-0.01499837	9.92268	0.1869085	0.5856798	-0.1279932
C	26	54068168	3	0	10	AV_Congruent	54069785	2.55413	-0.01027798	9.640284	0.1536079	0.5858353	-0.1201926
C	27	54069820	-5	0	10	AV_Congruent	54072008	-2.84336	-0.06488137	9.440929	0.2259881	0.5863001	-0.1267158
C	28	54072043	-3	0	10	AV_Congruent	54073125	-2.022557	-0.009387422	9.671534	0.2146871	0.5855969	-0.1277262
C	29	54073160	5	0	10	AV_Congruent	54075157	2.315172	-0.1420017	9.684558	0.1573157	0.5874216	-0.1234156
C	30	54075192	0	0	10	AV_Congruent	54076956	-3.118877	0.02397324	9.354763	0.2301937	0.5850641	-0.1243539
C	31	54076991	3	0	10	AV_Congruent	54078877	0.5138283	-0.03987842	9.916341	0.180284	0.5861242	-0.127644
C	32	54078912	-5	0	10	AV_Congruent	54081312	-4.529506	0.05442543	8.729283	0.2491497	0.5846493	-0.1176412
C	33	54081347	-3	0	10	AV_Congruent	54083189	-1.839713	-0.01904194	9.710999	0.2126599	0.5856882	-0.128046
C	34	54083224	5	0	10	AV_Congruent	54086137	3.747377	-0.02614217	9.266573	0.1393188	0.5859783	-0.113831
C	35	54086172	0	0	10	AV_Congruent	54088293	0.7013059	-0.1034238	9.90349	0.1825885	0.5865372	-0.1284414
C	36	54088328	3	0	10	AV_Congruent	54089968	3.416872	0.08938487	9.395018	0.1454956	0.5843387	-0.1148652
C	37	54090004	-5	0	10	AV_Congruent	54092035	-4.320837	0.05406786	8.839127	0.2497825	0.5843815	-0.1170422
C	38	54092070	-3	0	10	AV_Congruent	54094303	-0.5804806	0.0518194	9.897269	0.1972311	0.5846791	-0.1274995
C	39	54094338	5	0	10	AV_Congruent	54096056	3.746378	0.08324833	9.275232	0.1429237	0.5842768	-0.1135297
C	40	54096091	0	0	10	AV_Congruent	54099005	-1.57422	0.09377398	9.770996	0.2104662	0.5841042	-0.126439
C	41	54099040	3	0	10	AV_Congruent	54101116	0.5768095	-0.008966733	9.916499	0.1829311	0.5854136	-0.1272217
C	42	54101152	-5	0	10	AV_Congruent	54103562	-5.247451	0.1600195	8.308154	0.2634052	0.5829059	-0.1082822
C	43	54103598	-3	0	10	AV_Congruent	54105383	-2.629096	0.01521785	9.513691	0.2282333	0.5848491	-0.1245634
C	44	54105418	5	0	10	AV_Congruent	54107952	2.952116	0.02502294	9.536974	0.1491556	0.5853435	-0.1177765
C	45	54107987	0	0	10	AV_Congruent	54110186	-0.2440514	0.0326323	9.916729	0.1918496	0.585017	-0.1276537
C	46	54110221	3	0	10	AV_Congruent	54112342	2.312722	-0.008451212	9.69619	0.158758	0.5855923	-0.1217681
C	47	54112377	-5	0	10	AV_Congruent	54114073	-2.345316	0.08954419	9.598761	0.2200384	0.5841969	-0.1253868
C	48	54114108	-3	0	10	AV_Congruent	54115637	-3.518795	0.07877226	9.207143	0.237464	0.5841756	-0.1212999
C	49	54115672	5	0	10	AV_Congruent	54117592	0.9109934	0.04039342	9.901714	0.1782663	0.5848156	-0.1258216
