# Supplementary material for: Generic HRTFs May be Good Enough in Virtual Reality. Improving Source Localization through Cross-Modal Plasticity
Source: Front Neurosci. 2018 Feb 2;12:21. doi: 10.3389/fnins.2018.00021 (PMC5801410; doi:10.3389/fnins.2018.00021)
Supplement: Supplementary file 2 [file DataSheet1.ZIP › results/sync_async/1_6_Responses.txt]

A	0	35755557	-5	0	10	AV_InCongruent	35767223	-4.169474	-0.03125988	8.908041	0.2408887	0.586185	-0.1225859
A	1	35767259	5	0	10	AV_InCongruent	35769535	4.820025	-0.02581744	8.781179	0.118599	0.5871298	-0.1017051
A	2	35769570	3	0	10	AV_InCongruent	35771322	-0.512808	-0.1397946	9.887384	0.1957809	0.5872247	-0.1303048
A	3	35771357	-3	0	10	AV_InCongruent	35772864	-4.042416	-0.09254752	8.963835	0.2424492	0.5866535	-0.1226042
A	4	35772899	0	0	10	AV_InCongruent	35774695	4.070895	-0.07294647	9.132166	0.1287333	0.58746	-0.1094776
A	5	35774731	-5	0	10	AV_InCongruent	35776795	-0.3918619	-0.1772435	9.891998	0.1917964	0.5879489	-0.130905
A	6	35776831	5	0	10	AV_InCongruent	35778985	5.905991	-0.009148587	8.119134	0.1073596	0.5867279	-0.09095502
A	7	35779020	3	0	10	AV_InCongruent	35781453	3.492212	-0.1393415	9.350433	0.1328532	0.5887514	-0.1136753
A	8	35781489	-3	0	10	AV_InCongruent	35783307	-2.716102	-0.1033488	9.477705	0.2214426	0.5871211	-0.1284827
A	9	35783342	0	0	10	AV_InCongruent	35784748	2.369788	-0.09302382	9.676759	0.1493431	0.5877389	-0.1207379
A	10	35784784	-5	0	10	AV_InCongruent	35786468	-4.304426	-0.04462032	8.839408	0.2435076	0.5862758	-0.1217883
A	11	35786503	5	0	10	AV_InCongruent	35788546	5.869826	-0.02942841	8.142564	0.1067042	0.5871601	-0.09096485
A	12	35788581	3	0	10	AV_InCongruent	35792936	2.077883	-0.08385907	9.738388	0.1557015	0.5872334	-0.1226267
A	13	35792971	-3	0	10	AV_InCongruent	35794813	-4.025909	-0.04610531	8.975765	0.2416035	0.5860829	-0.1222251
A	14	35794848	0	0	10	AV_InCongruent	35796108	0.1187926	-0.01303117	9.923019	0.1822699	0.5861263	-0.1279373
A	15	35796143	-5	0	10	AV_InCongruent	35798532	-3.992644	-0.08185278	8.988194	0.2397721	0.5867227	-0.1235789
A	16	35798567	5	0	10	AV_InCongruent	35801939	4.210392	-0.09235971	9.070033	0.1280518	0.5875346	-0.1091285
A	17	35801974	3	0	10	AV_InCongruent	35803614	0.4284361	-0.05237131	9.917697	0.178745	0.586577	-0.1279063
A	18	35803649	-3	0	10	AV_InCongruent	35808652	-3.079902	-0.02354633	9.364797	0.228484	0.5858122	-0.1256203
A	19	35808687	0	0	10	AV_InCongruent	35810361	1.399459	-0.09300403	9.844236	0.1634687	0.5874622	-0.1254209
A	20	35810396	-5	0	10	AV_InCongruent	35812449	-5.360617	-0.06516401	8.214151	0.258789	0.5864899	-0.1154584
A	21	35812485	5	0	10	AV_InCongruent	35814538	5.417157	0.0317154	8.445039	0.1115056	0.5865282	-0.09469185
A	22	35814574	3	0	10	AV_InCongruent	35816035	2.165208	-0.1334944	9.716858	0.1540176	0.5879391	-0.1228263
A	23	35816076	-3	0	10	AV_InCongruent	35817878	-4.700427	-0.15899	8.615133	0.2502162	0.5877219	-0.1209017
A	24	35817913	0	0	10	AV_InCongruent	35819330	3.343398	-0.198612	9.395836	0.1365816	0.5891555	-0.1162879
C	25	35879371	-5	0	10	AV_InCongruent	35883233	-4.662211	0.114994	8.660583	0.2450358	0.5845236	-0.1191233
C	26	35883269	5	0	10	AV_InCongruent	35885612	5.008544	0.03847964	8.68474	0.120699	0.585661	-0.1012894
C	27	35885648	3	0	10	AV_InCongruent	35887378	-0.2965066	-0.04345708	9.908595	0.1866578	0.5866454	-0.129048
C	28	35887412	-3	0	10	AV_InCongruent	35889354	-5.038257	0.004486095	8.429668	0.2519886	0.5858133	-0.117853
C	29	35889390	0	0	10	AV_InCongruent	35891689	2.585513	0.08960392	9.639721	0.1436737	0.5860084	-0.1160849
C	30	35891724	-5	0	10	AV_InCongruent	35893755	-4.03318	0.03393878	8.978903	0.2380791	0.5854102	-0.1225795
C	31	35893790	5	0	10	AV_InCongruent	35895766	5.842085	0.01965184	8.166229	0.1142293	0.5854208	-0.09551013
C	32	35895801	3	0	10	AV_InCongruent	35898782	0.9230772	0.02963347	9.900084	0.1695677	0.5858981	-0.1252616
C	33	35898817	-3	0	10	AV_InCongruent	35900714	-4.428964	0.05307503	8.782908	0.2413488	0.5854458	-0.1215579
C	34	35900749	0	0	10	AV_InCongruent	35902758	0.158732	-0.01877599	9.922833	0.1748556	0.587203	-0.1279012
C	35	35902794	-5	0	10	AV_InCongruent	35905741	-4.255998	0.03172023	8.87026	0.2373716	0.585985	-0.1234706
C	36	35905776	5	0	10	AV_InCongruent	35908589	3.57358	0.05335123	9.337351	0.1322672	0.5863714	-0.1102953
C	37	35908624	3	0	10	AV_InCongruent	35914275	0.2055981	0.08905001	9.930467	0.1729471	0.5860491	-0.1262071
C	38	35914310	-3	0	10	AV_InCongruent	35916285	-3.931509	0.01360269	9.024546	0.2304248	0.5866475	-0.1261203
C	39	35916321	0	0	10	AV_InCongruent	35918988	-0.6016403	-0.02904015	9.889704	0.1817412	0.5878728	-0.1298015
C	40	35919024	-5	0	10	AV_InCongruent	35921088	-4.378556	0.008949947	8.80579	0.2361193	0.586822	-0.1248095
C	41	35921123	5	0	10	AV_InCongruent	35925132	3.414408	0.05190934	9.39323	0.1345934	0.5863085	-0.1116095
C	42	35925167	3	0	10	AV_InCongruent	35927276	0.3442349	0.01865561	9.924625	0.1726668	0.5866901	-0.1268745
C	43	35927311	-3	0	10	AV_InCongruent	35930113	-3.268033	-0.03573154	9.295774	0.2226537	0.5870863	-0.1282358
C	44	35930149	0	0	10	AV_InCongruent	35932850	-0.04403098	0.04969866	9.92485	0.1772742	0.5863542	-0.1274024
C	45	35932885	-5	0	10	AV_InCongruent	35935900	-4.014842	0.001088094	8.984921	0.2332636	0.5865338	-0.1252715
C	46	35935935	5	0	10	AV_InCongruent	35938937	5.978144	-0.01352595	8.067543	0.1088706	0.5863634	-0.09190167
C	47	35938973	3	0	10	AV_InCongruent	35942545	2.784327	0.02637703	9.583902	0.1458276	0.586022	-0.1171223
C	48	35942581	-3	0	10	AV_InCongruent	35945517	-2.805329	0.0415761	9.461452	0.2201408	0.5854784	-0.1268456
C	49	35945552	0	0	10	AV_InCongruent	35948331	0.3075667	0.02970214	9.925877	0.1743077	0.5863575	-0.1268412
