# Supplementary material for: Generic HRTFs May be Good Enough in Virtual Reality. Improving Source Localization through Cross-Modal Plasticity
Source: Front Neurosci. 2018 Feb 2;12:21. doi: 10.3389/fnins.2018.00021 (PMC5801410; doi:10.3389/fnins.2018.00021)
Supplement: Supplementary file 2 [file DataSheet1.ZIP › results/sync_async/1_9_Responses.txt]

A	0	52934964	5	0	10	AV_Congruent	52941146	1.75736	0.01230491	9.802273	0.1573459	0.5863693	-0.1221999
A	1	52941182	0	0	10	AV_Congruent	52946127	-1.562151	0.001448344	9.766731	0.201298	0.5863252	-0.1293748
A	2	52946163	3	0	10	AV_Congruent	52951287	1.904424	-0.05446582	9.772644	0.1556529	0.5871821	-0.1225493
A	3	52951322	-5	0	10	AV_Congruent	52958861	-4.763978	0.05364729	8.598051	0.2468705	0.5853103	-0.1193734
A	4	52958896	-3	0	10	AV_Congruent	52962893	-2.925072	-0.006344724	9.418956	0.2203386	0.5863191	-0.1277658
A	5	52962929	5	0	10	AV_Congruent	52970768	3.984621	-0.007608939	9.173744	0.1305029	0.5865593	-0.1094389
A	6	52970803	0	0	10	AV_Congruent	52975705	-1.244654	0.007338893	9.819152	0.1974343	0.5862008	-0.1292175
A	7	52975740	3	0	10	AV_Congruent	52979771	2.2256	0.01298292	9.71637	0.1508808	0.5864632	-0.11986
A	8	52979806	-5	0	10	AV_Congruent	52991052	-3.234122	0.05014945	9.315022	0.2231942	0.5857508	-0.1266339
A	9	52991087	-3	0	10	AV_Congruent	52993811	-0.9645476	-0.03271382	9.853278	0.1927717	0.5868685	-0.1297809
A	10	52993846	5	0	10	AV_Congruent	52999966	5.364119	0.07373495	8.480932	0.1144761	0.5856082	-0.09601369
A	11	53000001	0	0	10	AV_Congruent	53005182	0.2180719	-0.003762055	9.924026	0.1778736	0.5864207	-0.1275828
A	12	53005217	3	0	10	AV_Congruent	53008991	4.050193	0.05245716	9.151063	0.1294241	0.5858961	-0.1078658
A	13	53009026	-5	0	10	AV_Congruent	53014855	-3.34053	0.04602833	9.274796	0.2240741	0.5858956	-0.1266346
A	14	53014890	-3	0	10	AV_Congruent	53018351	-1.145727	0.03150285	9.834944	0.1946583	0.5860981	-0.129018
A	15	53018387	5	0	10	AV_Congruent	53024249	5.805904	0.0844167	8.196466	0.1083339	0.5857149	-0.09033871
A	16	53024285	0	0	10	AV_Congruent	53029544	-0.9041296	-0.04427795	9.85933	0.1913498	0.5871145	-0.1299648
A	17	53029579	3	0	10	AV_Congruent	53034101	4.130815	0.0963672	9.119881	0.1279677	0.5854678	-0.106319
A	18	53034136	-5	0	10	AV_Congruent	53041383	-4.825421	0.04584844	8.561664	0.2437116	0.5860683	-0.1214698
A	19	53041418	-3	0	10	AV_Congruent	53045058	-1.323433	0.009997915	9.807434	0.1961387	0.5865129	-0.1295318
A	20	53045094	5	0	10	AV_Congruent	53050465	5.469493	0.1298669	8.420053	0.1120232	0.585218	-0.09316771
A	21	53050500	0	0	10	AV_Congruent	53055078	0.09267226	-0.01163881	9.922875	0.1782401	0.5867059	-0.1279659
A	22	53055113	3	0	10	AV_Congruent	53065689	4.253586	0.03436936	9.061432	0.1265122	0.5861962	-0.1063106
A	23	53065724	-5	0	10	AV_Congruent	53070906	-3.851337	0.00333209	9.060002	0.2302566	0.5866252	-0.1261355
A	24	53070941	-3	0	10	AV_Congruent	53073631	-0.9437184	-0.01966076	9.85672	0.1911436	0.5869022	-0.1297172
C	25	53133670	5	0	10	AV_Congruent	53139824	5.233774	0.020108	8.554658	0.1131404	0.5867438	-0.09651423
C	26	53139859	0	0	10	AV_Congruent	53145218	-0.3392078	-0.00301652	9.909438	0.1844514	0.5865013	-0.1286402
C	27	53145253	3	0	10	AV_Congruent	53148905	4.359336	0.05142565	9.014681	0.1254144	0.5859726	-0.1052382
C	28	53148939	-5	0	10	AV_Congruent	53154333	-4.957727	0.1058964	8.487247	0.2461578	0.5851185	-0.1194184
C	29	53154368	-3	0	10	AV_Congruent	53159438	-2.804825	0.01618279	9.459731	0.2170224	0.5862649	-0.128189
C	30	53159473	5	0	10	AV_Congruent	53164956	4.7165	0.1391265	8.847435	0.1209246	0.5850285	-0.1005599
C	31	53164991	0	0	10	AV_Congruent	53169189	-0.9873881	0.006018292	9.853476	0.1918651	0.5865417	-0.1293657
C	32	53169224	3	0	10	AV_Congruent	53173411	4.149134	0.1457556	9.115262	0.1275466	0.584931	-0.1052969
C	33	53173446	-5	0	10	AV_Congruent	53180794	-4.34951	0.1038489	8.828075	0.2369243	0.5852718	-0.1227693
C	34	53180829	-3	0	10	AV_Congruent	53187139	-2.441358	0.02892799	9.568528	0.2107996	0.5863001	-0.1289017
C	35	53187174	5	0	10	AV_Congruent	53192601	4.342409	0.07401295	9.024141	0.1237242	0.5860494	-0.1041258
C	36	53192636	0	0	10	AV_Congruent	53196343	-0.8186626	0.002972316	9.872121	0.1890021	0.5866839	-0.1293116
C	37	53196378	3	0	10	AV_Congruent	53200185	4.280817	0.07084091	9.051931	0.1247419	0.5860291	-0.1048358
C	38	53200220	-5	0	10	AV_Congruent	53205491	-3.684228	0.03799547	9.135585	0.227142	0.5862807	-0.1264517
C	39	53205528	-3	0	10	AV_Congruent	53208507	-0.1999409	-0.05070793	9.912394	0.180169	0.5875063	-0.1291675
C	40	53208542	5	0	10	AV_Congruent	53212751	5.584834	0.1288545	8.346687	0.1096183	0.5854591	-0.09121959
C	41	53212787	0	0	10	AV_Congruent	53216549	-0.003274426	0.06368317	9.926718	0.1780748	0.5859563	-0.1270931
C	42	53216585	3	0	10	AV_Congruent	53219096	3.291098	0.01673288	9.431933	0.1364392	0.5866624	-0.1131207
C	43	53219131	-5	0	10	AV_Congruent	53222480	-3.348226	0.08937086	9.27495	0.2225722	0.5855666	-0.1265364
C	44	53222515	-3	0	10	AV_Congruent	53225138	-2.248053	0.04592068	9.621023	0.2079478	0.5861131	-0.1289005
C	45	53225174	5	0	10	AV_Congruent	53231997	4.73599	0.09446408	8.834359	0.1196976	0.5857236	-0.1005872
C	46	53232032	0	0	10	AV_Congruent	53236342	0.1818271	0.02300246	9.925967	0.1764751	0.5863554	-0.1272587
C	47	53236377	3	0	10	AV_Congruent	53239917	4.363149	0.08436419	9.01534	0.1243539	0.5857693	-0.1041975
C	48	53239951	-5	0	10	AV_Congruent	53244027	-2.957605	0.001859974	9.408737	0.2180297	0.5866299	-0.1284598
C	49	53244062	-3	0	10	AV_Congruent	53248484	-2.279479	0.03518737	9.612202	0.2086714	0.5862082	-0.12896
