# Supplementary material for: Generic HRTFs May be Good Enough in Virtual Reality. Improving Source Localization through Cross-Modal Plasticity
Source: Front Neurosci. 2018 Feb 2;12:21. doi: 10.3389/fnins.2018.00021 (PMC5801410; doi:10.3389/fnins.2018.00021)
Supplement: Supplementary file 2 [file DataSheet1.ZIP › results/sync_async/results.csv]

SubjectID	Condition	pre	post
1	1	AV_Congruent	1.09642886218525	1.00520211837253
2	1	AV_In_Congreunt	0.565534876573781	0.701008951514751
3	2	AV_Congruent	2.13567761280259	1.39057272526903
4	2	AV_In_Congreunt	1.517617506965	0.735808640129413
5	3	AV_Congruent	1.21477913910358	1.02143833172774
6	3	AV_In_Congreunt	1.29078313325581	0.71412216751585
7	4	AV_Congruent	1.04424791896803	0.811834612403068
8	4	AV_In_Congreunt	0.632609177228163	0.621816271121324
9	5	AV_Congruent	1.73017927450196	1.34710678243116
10	5	AV_In_Congreunt	0.467548358934838	0.760077704519623
11	6	AV_Congruent	1.82311972606605	1.46183871021091
12	6	AV_In_Congreunt	1.50618107915935	1.16214266415609
13	9	AV_Congruent	1.19612537919346	0.85843552906443
14	9	AV_In_Congreunt	0.938071819568866	0.836582031594804
15	10	AV_Congruent	1.56644188289093	1.5277028664055
16	10	AV_In_Congreunt	1.08883855041012	1.16580914409937
17	12	AV_Congruent	1.48210262017876	1.25993972492878
18	12	AV_In_Congreunt	0.80301138897236	0.59873521318157
19	13	AV_Congruent	1.67694370993135	1.76882995752011
20	13	AV_In_Congreunt	1.63055771023983	1.58195262925854
21	14	AV_Congruent	1.43626397909411	1.46076277760109
22	14	AV_In_Congreunt	1.41420294457588	1.77933607479098
23	15	AV_Congruent	0.469800820741401	0.711143143339481
24	15	AV_In_Congreunt	0.919045686081014	1.36761775079488
25	16	AV_Congruent	0.937066443778508	1.25930392454289
26	16	AV_In_Congreunt	1.42106489473153	2.05105911329965
27	18	AV_Congruent	2.94603020831718	2.48840119599251
28	18	AV_In_Congreunt	2.97740404640002	2.80049265777826
29	19	AV_Congruent	1.67133385984431	1.20080781740577
30	19	AV_In_Congreunt	1.90373454354143	1.75932539315902
31	20	AV_Congruent	1.5794041337538	1.08143769475191
32	20	AV_In_Congreunt	1.49595286887576	1.21129918344405
