# Supplementary material for: Generic HRTFs May be Good Enough in Virtual Reality. Improving Source Localization through Cross-Modal Plasticity
Source: Front Neurosci. 2018 Feb 2;12:21. doi: 10.3389/fnins.2018.00021 (PMC5801410; doi:10.3389/fnins.2018.00021)
Supplement: Supplementary file 2 [file DataSheet1.ZIP › results/transfer/636487609242481181_51_Responses.txt]

A	0	40924365	3	0	10	AV_CongruentImpact	40929892	0.9365336	0.1021018	9.519772	0.355999	1.668442	-0.4096856
A	1	40929926	-5	0	10	AV_CongruentImpact	40931645	-4.587592	0.3522666	8.254333	0.3693009	1.66236	-0.4115458
A	2	40931679	-3	0	10	AV_CongruentImpact	40933209	-2.981578	0.1477192	8.96267	0.3641103	1.664735	-0.4122764
A	3	40933243	5	0	10	AV_CongruentImpact	40938023	2.736179	0.06385584	9.244874	0.3438343	1.669544	-0.4030812
A	4	40938057	0	0	10	AV_CongruentImpact	40940156	-0.4183251	0.1182292	9.508967	0.3551374	1.667433	-0.4100199
A	5	40940191	3	0	10	AV_CongruentImpact	40942703	2.363751	0.04197378	9.325772	0.3454909	1.669421	-0.4036994
A	6	40942737	-5	0	10	AV_CongruentImpact	40945361	-4.561459	0.3209211	8.266355	0.3638245	1.663105	-0.4126263
A	7	40945396	-3	0	10	AV_CongruentImpact	40947416	-1.866766	0.1594986	9.292851	0.3591128	1.666268	-0.41074
A	8	40947450	5	0	10	AV_CongruentImpact	40951091	3.320933	0.2084109	9.108887	0.3437993	1.668494	-0.3984478
A	9	40951125	0	0	10	AV_CongruentImpact	40953471	0.3605999	0.2062692	9.554128	0.3524731	1.667906	-0.4082076
A	10	40953505	3	0	10	AV_CongruentImpact	40958006	2.712806	0.1304072	9.264364	0.344822	1.670595	-0.4002644
A	11	40958040	-5	0	10	AV_CongruentImpact	40959848	-3.118135	0.2376407	8.929357	0.3616993	1.665523	-0.4106907
A	12	40959882	-3	0	10	AV_CongruentImpact	40962060	0.07792848	0.119543	9.53581	0.3532236	1.669241	-0.4094018
A	13	40962094	5	0	10	AV_CongruentImpact	40964585	4.252511	0.2461495	8.772982	0.3408	1.670299	-0.3951635
A	14	40964618	0	0	10	AV_CongruentImpact	40968483	-0.02216852	0.1764468	9.541151	0.3529999	1.669205	-0.4095028
A	15	40968517	3	0	10	AV_CongruentImpact	40970772	3.27346	0.1707084	9.114686	0.3433696	1.670349	-0.4011029
A	16	40970806	-5	0	10	AV_CongruentImpact	40972917	-3.344338	0.2575622	8.840446	0.3632844	1.666148	-0.4144994
A	17	40972951	-3	0	10	AV_CongruentImpact	40979686	-3.040004	0.05092544	8.931089	0.3537054	1.663635	-0.4105637
A	18	40979720	5	0	10	AV_CongruentImpact	40981753	2.361094	0.154972	9.348012	0.3335218	1.666653	-0.3981842
A	19	40981786	0	0	10	AV_CongruentImpact	40984311	0.1073772	0.03152723	9.526167	0.3420228	1.666515	-0.4064227
A	20	40984344	3	0	10	AV_CongruentImpact	40986746	2.833623	0.1235003	9.231531	0.3333107	1.667282	-0.3991363
A	21	40986780	-5	0	10	AV_CongruentImpact	40989125	-3.716035	0.3005758	8.697919	0.3537237	1.662576	-0.4106814
A	22	40989159	-3	0	10	AV_CongruentImpact	40990566	-0.5869534	0.1088328	9.496798	0.3449639	1.665636	-0.4073674
A	23	40990600	5	0	10	AV_CongruentImpact	40992174	3.767157	0.1842902	8.953466	0.3321124	1.666816	-0.3946442
A	24	40992208	0	0	10	AV_CongruentImpact	40994263	-3.095352	0.2327224	8.940819	0.3550094	1.663293	-0.4097455
C	25	41054290	3	0	10	AV_CongruentImpact	41061907	3.15467	0.1646237	9.141321	0.341945	1.64647	-0.4125938
C	26	41061941	-5	0	10	AV_CongruentImpact	41065806	-3.951493	0.3246327	8.57447	0.3680953	1.642831	-0.4248685
C	27	41065840	-3	0	10	AV_CongruentImpact	41067526	-2.679895	0.1981282	9.06364	0.3639053	1.643969	-0.4247436
C	28	41067560	5	0	10	AV_CongruentImpact	41069693	3.039003	0.1444199	9.171727	0.343707	1.646185	-0.4128788
C	29	41069727	0	0	10	AV_CongruentImpact	41071223	0.009767711	0.1059541	9.522505	0.353006	1.646273	-0.4220496
C	30	41071257	3	0	10	AV_CongruentImpact	41074362	2.121251	0.1579188	9.382034	0.3460612	1.646881	-0.4167559
C	31	41074396	-5	0	10	AV_CongruentImpact	41076786	-3.838233	0.3035738	8.62619	0.3673274	1.642789	-0.423911
C	32	41076820	-3	0	10	AV_CongruentImpact	41078741	-1.792371	0.1186354	9.292517	0.3591279	1.645713	-0.424668
C	33	41078775	5	0	10	AV_CongruentImpact	41081243	3.612756	0.2301507	9.008255	0.3415034	1.645773	-0.4087251
C	34	41081277	0	0	10	AV_CongruentImpact	41083800	-0.4357319	0.1011527	9.497238	0.3551367	1.645699	-0.4211023
C	35	41083834	3	0	10	AV_CongruentImpact	41087219	2.179212	0.172886	9.376657	0.3465268	1.647198	-0.4137587
C	36	41087253	-5	0	10	AV_CongruentImpact	41090189	-3.517125	0.2347393	8.76044	0.3648533	1.642922	-0.4227981
C	37	41090223	-3	0	10	AV_CongruentImpact	41093362	-2.074198	0.152796	9.23424	0.3613201	1.643774	-0.4213194
C	38	41093396	5	0	10	AV_CongruentImpact	41095327	3.038954	0.1471823	9.175133	0.3455392	1.64571	-0.4105082
C	39	41095361	0	0	10	AV_CongruentImpact	41098846	0.3167509	0.0992815	9.530216	0.354398	1.64588	-0.4192163
C	40	41098880	3	0	10	AV_CongruentImpact	41101482	2.58959	0.1375833	9.286494	0.3460366	1.646439	-0.4127007
C	41	41101516	-5	0	10	AV_CongruentImpact	41104040	-4.070961	0.2296478	8.502954	0.3655838	1.642848	-0.4247835
C	42	41104074	-3	0	10	AV_CongruentImpact	41106285	-1.868304	0.1485608	9.281921	0.3592086	1.644248	-0.4230086
C	43	41106319	5	0	10	AV_CongruentImpact	41108810	2.330916	0.1722327	9.347988	0.3471019	1.645589	-0.4130718
C	44	41108844	0	0	10	AV_CongruentImpact	41110530	0.5836173	0.09899493	9.528293	0.3531165	1.646485	-0.4184011
C	45	41110564	3	0	10	AV_CongruentImpact	41113077	2.128617	0.05573792	9.368526	0.3471346	1.647827	-0.4128933
C	46	41113111	-5	0	10	AV_CongruentImpact	41115188	-3.203214	0.297033	8.896274	0.361368	1.64424	-0.4237785
C	47	41115222	-3	0	10	AV_CongruentImpact	41116997	-0.2227714	0.004465532	9.4944	0.3535606	1.648116	-0.4227985
C	48	41117031	5	0	10	AV_CongruentImpact	41119220	4.118942	0.3007476	8.830229	0.3416339	1.647324	-0.4057472
C	49	41119254	0	0	10	AV_CongruentImpact	41122627	0.334567	0.06760366	9.525133	0.3514004	1.646905	-0.4192174
