# Supplementary material for: Generic HRTFs May be Good Enough in Virtual Reality. Improving Source Localization through Cross-Modal Plasticity
Source: Front Neurosci. 2018 Feb 2;12:21. doi: 10.3389/fnins.2018.00021 (PMC5801410; doi:10.3389/fnins.2018.00021)
Supplement: Supplementary file 2 [file DataSheet1.ZIP › results/transfer/636487614329049348_52_Responses.txt]

A	0	41433024	0	0	10	AV_CongruentImpact	41437594	-1.360863	-0.02287643	9.435199	0.2537373	1.743556	-0.3452609
A	1	41437629	3	0	10	AV_CongruentImpact	41441212	2.455687	0.1128124	9.356524	0.2398256	1.742018	-0.3295602
A	2	41441246	-3	0	10	AV_CongruentImpact	41444508	-4.08041	0.2295669	8.618918	0.2647731	1.738544	-0.3380315
A	3	41444542	-5	0	10	AV_CongruentImpact	41447166	-5.420355	0.3445765	7.855831	0.2669269	1.736654	-0.3357215
A	4	41447200	5	0	10	AV_CongruentImpact	41450751	4.404088	0.2402209	8.735803	0.2385255	1.736427	-0.3082032
A	5	41450786	0	0	10	AV_CongruentImpact	41454136	-1.139849	0.08367021	9.508644	0.2515818	1.736488	-0.3258203
A	6	41454170	3	0	10	AV_CongruentImpact	41457632	2.131523	0.1187682	9.442023	0.2409372	1.736008	-0.3147587
A	7	41457666	-3	0	10	AV_CongruentImpact	41460726	-3.789492	0.250774	8.774723	0.2600669	1.732879	-0.3241238
A	8	41460760	-5	0	10	AV_CongruentImpact	41463038	-4.973542	0.323723	8.160069	0.2625859	1.732117	-0.3242679
A	9	41463072	5	0	10	AV_CongruentImpact	41466445	4.007298	0.1945973	8.91079	0.2414129	1.731357	-0.30013
A	10	41466479	0	0	10	AV_CongruentImpact	41469316	-2.187022	0.09907003	9.309535	0.2558722	1.732524	-0.3210766
A	11	41469350	3	0	10	AV_CongruentImpact	41472060	1.611746	0.1065599	9.531401	0.2443867	1.7337	-0.3107188
A	12	41472094	-3	0	10	AV_CongruentImpact	41475772	-4.232528	0.2370367	8.564961	0.2616893	1.730626	-0.3207443
A	13	41475806	-5	0	10	AV_CongruentImpact	41477805	-5.179445	0.3566691	8.037876	0.2644563	1.729689	-0.3205521
A	14	41477839	5	0	10	AV_CongruentImpact	41480698	3.334021	0.162487	9.151585	0.2404977	1.732049	-0.3009897
A	15	41480732	0	0	10	AV_CongruentImpact	41483513	-2.137857	0.140632	9.330907	0.2555356	1.731405	-0.3192578
A	16	41483547	3	0	10	AV_CongruentImpact	41486517	2.00104	0.1342941	9.477006	0.2432429	1.732564	-0.3076899
A	17	41486551	-3	0	10	AV_CongruentImpact	41489634	-4.310002	0.2869673	8.533218	0.2632114	1.730105	-0.3204613
A	18	41489668	-5	0	10	AV_CongruentImpact	41492382	-5.14676	0.3800485	8.063269	0.2670046	1.729325	-0.3185686
A	19	41492415	5	0	10	AV_CongruentImpact	41495241	3.667	0.1670428	9.039814	0.2429452	1.731529	-0.2989661
A	20	41495275	0	0	10	AV_CongruentImpact	41498134	-1.800376	0.1195129	9.406129	0.2578901	1.731821	-0.3174809
A	21	41498168	3	0	10	AV_CongruentImpact	41500927	1.888505	0.1117147	9.493583	0.2450805	1.732566	-0.3072631
A	22	41500961	-3	0	10	AV_CongruentImpact	41504177	-4.685181	0.3015829	8.331497	0.2677481	1.729764	-0.3179749
A	23	41504211	-5	0	10	AV_CongruentImpact	41505942	-5.532582	0.4247379	7.807578	0.2696733	1.728892	-0.3175438
A	24	41505976	5	0	10	AV_CongruentImpact	41509348	3.285641	0.1664224	9.169533	0.242437	1.731354	-0.3001271
C	25	41569376	0	0	10	AV_CongruentImpact	41573776	-0.4875141	0.09875448	9.588735	0.2545489	1.734016	-0.3188298
C	26	41573810	3	0	10	AV_CongruentImpact	41576837	2.769924	0.1092665	9.307919	0.2490214	1.733632	-0.3041087
C	27	41576871	-3	0	10	AV_CongruentImpact	41579261	-4.018781	0.2649674	8.668664	0.2722791	1.732187	-0.3212557
C	28	41579294	-5	0	10	AV_CongruentImpact	41581338	-5.093615	0.2981687	8.077027	0.2760071	1.73082	-0.3193566
C	29	41581372	5	0	10	AV_CongruentImpact	41584521	4.178758	0.2465443	8.854776	0.2476861	1.730346	-0.2956112
C	30	41584555	0	0	10	AV_CongruentImpact	41587560	-0.7139211	0.1111246	9.574769	0.260379	1.731966	-0.3150335
C	31	41587594	3	0	10	AV_CongruentImpact	41590173	2.476705	0.1203033	9.382183	0.2498888	1.732594	-0.3042195
C	32	41590207	-3	0	10	AV_CongruentImpact	41592642	-3.642859	0.2204189	8.835956	0.2707409	1.730677	-0.3175918
C	33	41592676	-5	0	10	AV_CongruentImpact	41594686	-5.098244	0.3469006	8.084589	0.2758661	1.729457	-0.3173187
C	34	41594720	5	0	10	AV_CongruentImpact	41597948	3.907299	0.2159637	8.963424	0.2467622	1.729633	-0.2936729
C	35	41597981	0	0	10	AV_CongruentImpact	41600829	-0.3087955	0.05617816	9.601079	0.2576772	1.73217	-0.3112743
C	36	41600864	3	0	10	AV_CongruentImpact	41604057	2.401581	0.1294899	9.40461	0.2495667	1.731832	-0.3003333
C	37	41604091	-3	0	10	AV_CongruentImpact	41606381	-4.291916	0.3131292	8.545302	0.2742798	1.730092	-0.3162239
C	38	41606415	-5	0	10	AV_CongruentImpact	41608336	-5.204518	0.3527334	8.018023	0.2770827	1.728595	-0.3152624
C	39	41608370	5	0	10	AV_CongruentImpact	41612379	2.877608	0.1668367	9.292376	0.2487916	1.731725	-0.3005922
C	40	41612413	0	0	10	AV_CongruentImpact	41614646	-1.12076	0.1197353	9.528303	0.2615543	1.732161	-0.3141497
C	41	41614681	3	0	10	AV_CongruentImpact	41617339	1.918401	0.1178197	9.49249	0.2514645	1.732245	-0.3054455
C	42	41617373	-3	0	10	AV_CongruentImpact	41620109	-4.884542	0.3355541	8.215644	0.277697	1.728786	-0.3163421
C	43	41620143	-5	0	10	AV_CongruentImpact	41621561	-5.436737	0.4059758	7.866982	0.280494	1.728292	-0.3152745
C	44	41621595	5	0	10	AV_CongruentImpact	41625068	3.055848	0.1523528	9.240089	0.2492014	1.731636	-0.299994
C	45	41625102	0	0	10	AV_CongruentImpact	41627157	-1.430911	0.1249741	9.479265	0.2630918	1.732391	-0.3151796
C	46	41627191	3	0	10	AV_CongruentImpact	41629838	1.140321	0.08803935	9.585814	0.2543262	1.73236	-0.308417
C	47	41629871	-3	0	10	AV_CongruentImpact	41632127	-4.825333	0.3881736	8.2658	0.2749518	1.727217	-0.311998
C	48	41632161	-5	0	10	AV_CongruentImpact	41633412	-5.452213	0.39433	7.857964	0.2787971	1.727477	-0.3128886
C	49	41633446	5	0	10	AV_CongruentImpact	41636506	2.962234	0.1304709	9.266994	0.2486075	1.730833	-0.2964601
