# Supplementary material for: Generic HRTFs May be Good Enough in Virtual Reality. Improving Source Localization through Cross-Modal Plasticity
Source: Front Neurosci. 2018 Feb 2;12:21. doi: 10.3389/fnins.2018.00021 (PMC5801410; doi:10.3389/fnins.2018.00021)
Supplement: Supplementary file 2 [file DataSheet1.ZIP › results/transfer/636487623386642160_53_Responses.txt]

A	0	42338795	3	0	10	AV_CongruentImpact	42346975	0.03982407	0.1003805	9.405251	0.288273	1.752195	-0.5242186
A	1	42347015	0	0	10	AV_CongruentImpact	42352905	-3.137892	0.2460299	8.817481	0.3081551	1.749734	-0.5231943
A	2	42352939	-3	0	10	AV_CongruentImpact	42359998	-3.74771	0.2615837	8.574456	0.3107809	1.748436	-0.5196354
A	3	42360032	5	0	10	AV_CongruentImpact	42371101	1.452946	0.144293	9.362061	0.282025	1.748074	-0.5091807
A	4	42371135	-5	0	10	AV_CongruentImpact	42377446	-5.239625	0.3882075	7.775571	0.3151424	1.746842	-0.5119647
A	5	42377480	3	0	10	AV_CongruentImpact	42384605	0.2394137	0.09266253	9.420183	0.2892926	1.748116	-0.5116626
A	6	42384639	0	0	10	AV_CongruentImpact	42388850	-1.562595	0.1447117	9.251186	0.296495	1.747557	-0.5140203
A	7	42388884	-3	0	10	AV_CongruentImpact	42397808	-4.956713	0.3558895	7.960228	0.309082	1.745685	-0.5088008
A	8	42397842	5	0	10	AV_CongruentImpact	42406219	1.565946	0.1383113	9.354929	0.2806269	1.746205	-0.5014006
A	9	42406253	-5	0	10	AV_CongruentImpact	42412910	-4.763596	0.3784007	8.083536	0.310085	1.744168	-0.5058188
A	10	42412943	3	0	10	AV_CongruentImpact	42416863	-0.1680938	0.154788	9.426088	0.2896888	1.745795	-0.5058659
A	11	42416897	0	0	10	AV_CongruentImpact	42420002	-2.020085	0.1634618	9.161872	0.2985678	1.74544	-0.5079676
A	12	42420036	-3	0	10	AV_CongruentImpact	42424057	-4.057478	0.2634564	8.443415	0.3073115	1.744964	-0.5085875
A	13	42424091	5	0	10	AV_CongruentImpact	42432591	2.360173	0.1635794	9.230671	0.2757845	1.743469	-0.492696
A	14	42432625	-5	0	10	AV_CongruentImpact	42440543	-5.361327	0.4410641	7.714274	0.3113553	1.742571	-0.5022537
A	15	42440577	3	0	10	AV_CongruentImpact	42448217	1.014588	0.1557638	9.417044	0.2811206	1.743932	-0.4988186
A	16	42448252	0	0	10	AV_CongruentImpact	42451133	-2.30285	0.2175023	9.10463	0.2949807	1.74293	-0.503123
A	17	42451167	-3	0	10	AV_CongruentImpact	42453501	-3.915455	0.3275854	8.532772	0.3005484	1.741623	-0.5010759
A	18	42453535	5	0	10	AV_CongruentImpact	42459745	1.900757	0.1738427	9.319058	0.2793296	1.74256	-0.4939263
A	19	42459779	-5	0	10	AV_CongruentImpact	42464905	-4.488602	0.3490049	8.241878	0.3058729	1.741279	-0.502215
A	20	42464939	3	0	10	AV_CongruentImpact	42473774	0.8618569	0.1536104	9.427015	0.2820464	1.742438	-0.4989114
A	21	42473808	0	0	10	AV_CongruentImpact	42476622	-0.7782347	0.169231	9.385226	0.2885778	1.742143	-0.5027683
A	22	42476656	-3	0	10	AV_CongruentImpact	42480353	-3.667333	0.2882597	8.636846	0.2992069	1.740782	-0.5032487
A	23	42480387	5	0	10	AV_CongruentImpact	42485190	3.06241	0.1698699	9.056617	0.2715615	1.741649	-0.4893384
A	24	42485224	-5	0	10	AV_CongruentImpact	42492059	-4.491	0.2915325	8.237604	0.3004079	1.739964	-0.499045
C	25	42552087	3	0	10	AV_CongruentImpact	42558609	3.983829	0.2452918	8.719212	0.272287	1.757143	-0.5178528
C	26	42558643	0	0	10	AV_CongruentImpact	42563579	-0.964002	0.1704587	9.33255	0.2890199	1.755732	-0.5315988
C	27	42563613	-3	0	10	AV_CongruentImpact	42566763	-4.281338	0.3411284	8.324625	0.3025213	1.75274	-0.5286331
C	28	42566797	5	0	10	AV_CongruentImpact	42572627	1.371491	0.1357078	9.354718	0.2789828	1.753609	-0.5232071
C	29	42572661	-5	0	10	AV_CongruentImpact	42576983	-4.655992	0.3621233	8.129495	0.30315	1.75048	-0.5229019
C	30	42577018	3	0	10	AV_CongruentImpact	42582333	0.2966216	0.1579474	9.422058	0.2822727	1.751605	-0.5200057
C	31	42582367	0	0	10	AV_CongruentImpact	42586455	-1.552373	0.1539894	9.248111	0.2896985	1.750411	-0.5213721
C	32	42586489	-3	0	10	AV_CongruentImpact	42589639	-3.975913	0.2907485	8.479488	0.2966563	1.748633	-0.5207514
C	33	42589673	5	0	10	AV_CongruentImpact	42595090	2.543986	0.2033513	9.17682	0.2730446	1.749371	-0.5101409
C	34	42595124	-5	0	10	AV_CongruentImpact	42600361	-4.568357	0.3576469	8.182331	0.3025251	1.748012	-0.5197365
C	35	42600395	3	0	10	AV_CongruentImpact	42606561	-0.7215837	0.1343209	9.372595	0.2863182	1.747901	-0.5150278
C	36	42606595	0	0	10	AV_CongruentImpact	42612783	-2.744154	0.195165	8.95675	0.2952574	1.746667	-0.5163389
C	37	42612816	-3	0	10	AV_CongruentImpact	42616335	-4.267188	0.3845186	8.353535	0.302384	1.744634	-0.5151561
C	38	42616369	5	0	10	AV_CongruentImpact	42626499	3.321278	0.27051	8.980365	0.2628815	1.747512	-0.4985197
C	39	42626533	-5	0	10	AV_CongruentImpact	42634039	-4.133017	0.3569334	8.421817	0.2929778	1.745975	-0.5149457
C	40	42634073	3	0	10	AV_CongruentImpact	42642550	1.035112	0.1710519	9.40447	0.2671922	1.745972	-0.5108975
C	41	42642584	0	0	10	AV_CongruentImpact	42646895	-2.459894	0.2374731	9.052402	0.2848451	1.744937	-0.5172651
C	42	42646930	-3	0	10	AV_CongruentImpact	42651721	-4.229599	0.3693289	8.375173	0.2930863	1.74341	-0.5153733
C	43	42651755	5	0	10	AV_CongruentImpact	42657295	2.406461	0.1783629	9.21024	0.2689041	1.744226	-0.5038486
C	44	42657329	-5	0	10	AV_CongruentImpact	42662656	-5.319547	0.4075006	7.741586	0.2958237	1.741292	-0.5090615
C	45	42662690	3	0	10	AV_CongruentImpact	42668431	0.7783096	0.198839	9.431806	0.26983	1.742579	-0.5051415
C	46	42668465	0	0	10	AV_CongruentImpact	42671927	-1.565552	0.1831837	9.265138	0.2787913	1.741966	-0.5099925
C	47	42671961	-3	0	10	AV_CongruentImpact	42676842	-4.057605	0.3544936	8.465689	0.290347	1.740383	-0.5097898
C	48	42676876	5	0	10	AV_CongruentImpact	42684727	2.686103	0.2773146	9.167526	0.2655091	1.742311	-0.4957603
C	49	42684761	-5	0	10	AV_CongruentImpact	42692658	-4.826283	0.3637815	8.055879	0.291043	1.740044	-0.5058654
