# Supplementary material for: Generic HRTFs May be Good Enough in Virtual Reality. Improving Source Localization through Cross-Modal Plasticity
Source: Front Neurosci. 2018 Feb 2;12:21. doi: 10.3389/fnins.2018.00021 (PMC5801410; doi:10.3389/fnins.2018.00021)
Supplement: Supplementary file 2 [file DataSheet1.ZIP › results/transfer/636487672515893103_54_Responses.txt]

A	0	47251706	0	0	10	AV_CongruentImpact	47265363	-0.7932277	0.04696615	9.527758	-0.02458723	1.714269	-0.372439
A	1	47265397	3	0	10	AV_CongruentImpact	47281480	1.927069	0.05311913	9.382833	-0.0185165	1.708243	-0.3567678
A	2	47281514	-3	0	10	AV_CongruentImpact	47291544	-2.016624	0.09768589	9.372841	-0.02475483	1.707135	-0.3650597
A	3	47291578	5	0	10	AV_CongruentImpact	47299832	5.474149	0.3342664	7.999307	-0.007607363	1.699126	-0.3356842
A	4	47299866	-5	0	10	AV_CongruentImpact	47311225	-5.757528	0.3090009	7.783122	-0.02572178	1.709352	-0.3759207
A	5	47311260	0	0	10	AV_CongruentImpact	47320530	-1.931486	0.0981849	9.386533	-0.02437248	1.708903	-0.3681117
A	6	47320564	3	0	10	AV_CongruentImpact	47332872	3.023075	0.1686646	9.127873	-0.01877908	1.70226	-0.3473457
A	7	47332906	-3	0	10	AV_CongruentImpact	47346432	-2.285564	0.1694513	9.327166	-0.02512934	1.705188	-0.3638887
A	8	47346466	5	0	10	AV_CongruentImpact	47356396	4.216551	0.2464989	8.680244	-0.01550334	1.700618	-0.3397249
A	9	47356430	-5	0	10	AV_CongruentImpact	47366516	-4.631426	0.1774764	8.454965	-0.02817283	1.704661	-0.3690002
A	10	47366550	0	0	10	AV_CongruentImpact	47376882	-0.6884686	0.04732878	9.552186	-0.02882655	1.70376	-0.3576916
A	11	47376915	3	0	10	AV_CongruentImpact	47386555	2.165016	0.04298825	9.340101	-0.02319805	1.701231	-0.3473413
A	12	47386589	-3	0	10	AV_CongruentImpact	47403209	-3.135689	0.1504628	9.08409	-0.02560818	1.704118	-0.3656789
A	13	47403243	5	0	10	AV_CongruentImpact	47414502	4.719252	0.3303849	8.440204	-0.01944984	1.701789	-0.3375255
A	14	47414535	-5	0	10	AV_CongruentImpact	47425069	-5.040032	0.2665524	8.236693	-0.03174687	1.709957	-0.3783077
A	15	47425103	0	0	10	AV_CongruentImpact	47438807	0.8891892	0.1180025	9.542502	-0.02800964	1.703905	-0.3584193
A	16	47438841	3	0	10	AV_CongruentImpact	47451854	2.89858	0.149941	9.156794	-0.02629782	1.704132	-0.3518426
A	17	47451888	-3	0	10	AV_CongruentImpact	47466978	-2.431319	0.1037617	9.273969	-0.02814779	1.706042	-0.3718624
A	18	47467011	5	0	10	AV_CongruentImpact	47484302	4.43337	0.270621	8.571426	-0.02308763	1.702312	-0.3434384
A	19	47484336	-5	0	10	AV_CongruentImpact	47505960	-3.426555	-0.1863083	8.910416	-0.0322029	1.706994	-0.3781991
A	20	47505994	0	0	10	AV_CongruentImpact	47516672	-1.019233	0.03617878	9.511415	-0.03523792	1.7056	-0.369343
A	21	47516706	3	0	10	AV_CongruentImpact	47527428	3.057008	0.1515802	9.104935	-0.03073504	1.703822	-0.352388
A	22	47527462	-3	0	10	AV_CongruentImpact	47543078	-1.92629	0.1303952	9.394306	-0.03449138	1.703581	-0.3694409
A	23	47543112	5	0	10	AV_CongruentImpact	47560670	3.526697	0.1939914	8.951369	-0.02929997	1.699473	-0.3477165
A	24	47560704	-5	0	10	AV_CongruentImpact	47570365	-4.322423	0.2727128	8.624133	-0.03608443	1.702036	-0.3741397
C	25	47630404	0	0	10	AV_CongruentImpact	47649627	-0.7332305	0.06921358	9.539374	-0.04244197	1.706187	-0.3716148
C	26	47649661	3	0	10	AV_CongruentImpact	47664394	1.697676	0.09023984	9.423236	-0.03954172	1.704605	-0.3624934
C	27	47664428	-3	0	10	AV_CongruentImpact	47675943	-2.864183	0.1737433	9.16593	-0.0386285	1.703741	-0.3766034
C	28	47675977	5	0	10	AV_CongruentImpact	47694910	3.369857	0.1649854	8.995653	-0.03535918	1.701769	-0.3546082
C	29	47694944	-5	0	10	AV_CongruentImpact	47709632	-5.491652	0.3987163	7.983859	-0.04205152	1.703602	-0.3817677
C	30	47709666	0	0	10	AV_CongruentImpact	47723460	-0.01789354	0.06631584	9.569933	-0.04413962	1.702982	-0.365117
C	31	47723494	3	0	10	AV_CongruentImpact	47733502	2.579924	0.1238399	9.239958	-0.03964283	1.69944	-0.3537873
C	32	47733536	-3	0	10	AV_CongruentImpact	47746560	-2.117184	0.1226522	9.356312	-0.04398112	1.700945	-0.3697048
C	33	47746593	5	0	10	AV_CongruentImpact	47759862	4.476791	0.2774495	8.541156	-0.03716129	1.698453	-0.3464526
C	34	47759897	-5	0	10	AV_CongruentImpact	47777165	-4.423371	0.2364906	8.573457	-0.0441593	1.698992	-0.3746241
C	35	47777199	0	0	10	AV_CongruentImpact	47786693	-0.6987646	0.1105064	9.559458	-0.04528467	1.698717	-0.3619899
C	36	47786727	3	0	10	AV_CongruentImpact	47794534	2.169605	0.1285401	9.343316	-0.04306168	1.698787	-0.3532297
C	37	47794568	-3	0	10	AV_CongruentImpact	47803225	-3.740122	0.1501315	8.86236	-0.04344881	1.700219	-0.3743291
C	38	47803259	5	0	10	AV_CongruentImpact	47819186	3.959013	0.1998255	8.772455	-0.03843436	1.696832	-0.3469736
C	39	47819220	-5	0	10	AV_CongruentImpact	47827865	-4.819292	0.3460423	8.383651	-0.04374678	1.700845	-0.3766727
C	40	47827899	0	0	10	AV_CongruentImpact	47836064	0.3079445	0.09451552	9.574821	-0.04710656	1.697857	-0.3593546
C	41	47836098	3	0	10	AV_CongruentImpact	47849144	2.178978	0.1384919	9.340688	-0.04512636	1.700039	-0.3546463
C	42	47849178	-3	0	10	AV_CongruentImpact	47862827	-2.527532	0.1223688	9.258824	-0.04538343	1.700908	-0.3709078
C	43	47862861	5	0	10	AV_CongruentImpact	47874645	4.145023	0.2052788	8.68999	-0.04068992	1.697058	-0.3454393
C	44	47874679	-5	0	10	AV_CongruentImpact	47887959	-4.98132	0.3006859	8.287048	-0.04564741	1.701323	-0.376781
C	45	47887993	0	0	10	AV_CongruentImpact	47901072	-0.5879707	0.09305187	9.563098	-0.04870643	1.698583	-0.3624263
C	46	47901106	3	0	10	AV_CongruentImpact	47913427	2.308698	0.1426831	9.314041	-0.04589219	1.697655	-0.3514934
C	47	47913461	-3	0	10	AV_CongruentImpact	47927914	-2.731871	0.09587522	9.20205	-0.04589709	1.698795	-0.3687791
C	48	47927948	5	0	10	AV_CongruentImpact	47940491	4.721621	0.2682366	8.417233	-0.03996519	1.694193	-0.3393956
C	49	47940525	-5	0	10	AV_CongruentImpact	47953717	-4.711138	0.2930414	8.440937	-0.04686291	1.697333	-0.3713894
