# Supplementary material for: Generic HRTFs May be Good Enough in Virtual Reality. Improving Source Localization through Cross-Modal Plasticity
Source: Front Neurosci. 2018 Feb 2;12:21. doi: 10.3389/fnins.2018.00021 (PMC5801410; doi:10.3389/fnins.2018.00021)
Supplement: Supplementary file 2 [file DataSheet1.ZIP › results/transfer/636487694806319847_55_Responses.txt]

A	0	49480770	0	0	10	AV_CongruentImpact	49485254	-0.08457564	-0.001081157	9.529951	0.1517342	1.699715	-0.3915426
A	1	49485288	-5	0	10	AV_CongruentImpact	49488470	-4.352303	0.268156	8.490758	0.1692995	1.696053	-0.3918544
A	2	49488504	-3	0	10	AV_CongruentImpact	49494692	-1.694705	0.2071726	9.392994	0.1583801	1.696283	-0.3913408
A	3	49494726	5	0	10	AV_CongruentImpact	49499663	4.36451	0.2532622	8.649993	0.133237	1.697169	-0.3719828
A	4	49499696	3	0	10	AV_CongruentImpact	49508498	1.446953	0.1183729	9.476069	0.1405603	1.698295	-0.3820122
A	5	49508532	0	0	10	AV_CongruentImpact	49518316	-0.8855314	0.1806409	9.511519	0.150616	1.696007	-0.3887147
A	6	49518350	-5	0	10	AV_CongruentImpact	49523086	-4.099501	0.370305	8.638361	0.1633838	1.691743	-0.3875015
A	7	49523120	-3	0	10	AV_CongruentImpact	49528458	-1.95935	0.1062499	9.326547	0.1528814	1.694513	-0.3894442
A	8	49528492	5	0	10	AV_CongruentImpact	49533585	4.191526	0.3289651	8.740873	0.1283118	1.694403	-0.3701338
A	9	49533619	3	0	10	AV_CongruentImpact	49535182	4.017575	0.3373491	8.816498	0.128281	1.694896	-0.3712678
A	10	49535216	0	0	10	AV_CongruentImpact	49539550	-0.4922955	0.1862565	9.548253	0.1443233	1.695798	-0.3865634
A	11	49539584	-5	0	10	AV_CongruentImpact	49542935	-4.757457	0.3682857	8.293932	0.1660286	1.692741	-0.3887914
A	12	49542969	-3	0	10	AV_CongruentImpact	49547145	-0.8508658	0.1901642	9.518068	0.1478778	1.69402	-0.3877642
A	13	49547179	5	0	10	AV_CongruentImpact	49551078	2.970112	0.2548253	9.176145	0.1344903	1.69493	-0.3773854
A	14	49551112	3	0	10	AV_CongruentImpact	49556964	-0.2292472	0.1512394	9.556064	0.1444671	1.6954	-0.3867977
A	15	49556998	0	0	10	AV_CongruentImpact	49564593	-1.903202	0.1444422	9.344986	0.1540451	1.693792	-0.3890692
A	16	49564627	-5	0	10	AV_CongruentImpact	49567922	-5.767364	0.4272241	7.648141	0.1739473	1.689488	-0.3825553
A	17	49567956	-3	0	10	AV_CongruentImpact	49571507	0.4252943	0.1797522	9.566789	0.1460048	1.693634	-0.3838262
A	18	49571541	5	0	10	AV_CongruentImpact	49576567	3.818705	0.3209285	8.898032	0.1311717	1.694382	-0.3702088
A	19	49576601	3	0	10	AV_CongruentImpact	49577896	3.870024	0.3404681	8.879451	0.1299832	1.694887	-0.3705333
A	20	49577930	0	0	10	AV_CongruentImpact	49582409	-3.733621	0.2828296	8.789984	0.1592346	1.693229	-0.3883079
A	21	49582443	-5	0	10	AV_CongruentImpact	49592138	-5.633657	0.3973851	7.739879	0.1735858	1.691039	-0.3833573
A	22	49592172	-3	0	10	AV_CongruentImpact	49595656	-0.6947774	0.3402161	9.557372	0.1505662	1.693691	-0.3843631
A	23	49595691	5	0	10	AV_CongruentImpact	49602760	5.865422	0.3860689	7.808543	0.1226559	1.695065	-0.3579595
A	24	49602795	3	0	10	AV_CongruentImpact	49610189	2.562669	0.1717106	9.275082	0.1323506	1.6952	-0.376712
C	25	49670228	0	0	10	AV_CongruentImpact	49678537	-0.928677	0.2044777	9.510062	0.1539139	1.69679	-0.3887041
C	26	49678571	-5	0	10	AV_CongruentImpact	49681620	-5.753811	0.4841663	7.660851	0.1790632	1.692266	-0.384402
C	27	49681654	-3	0	10	AV_CongruentImpact	49684044	-2.178462	0.3302557	9.308444	0.1608264	1.694924	-0.3894934
C	28	49684078	5	0	10	AV_CongruentImpact	49687518	3.879917	0.3443494	8.874104	0.1307539	1.695855	-0.3726138
C	29	49687552	3	0	10	AV_CongruentImpact	49692041	0.584996	0.1726847	9.557464	0.1464529	1.695201	-0.3860881
C	30	49692075	0	0	10	AV_CongruentImpact	49695918	-4.678973	0.4492363	8.348264	0.1702842	1.691825	-0.3881689
C	31	49695952	-5	0	10	AV_CongruentImpact	49702944	-5.869934	0.3724486	7.559109	0.1771157	1.691211	-0.3830984
C	32	49702978	-3	0	10	AV_CongruentImpact	49706384	-0.6531072	0.155248	9.529832	0.1476804	1.695521	-0.3883768
C	33	49706417	5	0	10	AV_CongruentImpact	49709534	5.210392	0.4005408	8.229637	0.1221965	1.694334	-0.362275
C	34	49709568	3	0	10	AV_CongruentImpact	49714817	0.3917941	0.1019227	9.554338	0.1437581	1.694657	-0.3847901
C	35	49714851	0	0	10	AV_CongruentImpact	49718302	-5.597626	0.500841	7.781163	0.1738283	1.689534	-0.3835112
C	36	49718336	-5	0	10	AV_CongruentImpact	49727517	-5.768138	0.4635662	7.655404	0.1735713	1.688995	-0.3807023
C	37	49727551	-3	0	10	AV_CongruentImpact	49730265	-1.060296	0.4445807	9.533953	0.1510424	1.69231	-0.3837298
C	38	49730299	5	0	10	AV_CongruentImpact	49733471	4.138245	0.3151005	8.766792	0.1279251	1.693453	-0.3656796
C	39	49733505	3	0	10	AV_CongruentImpact	49736665	-2.391018	0.2870561	9.254865	0.1601266	1.692063	-0.3837146
C	40	49736699	0	0	10	AV_CongruentImpact	49739391	0.8020575	0.2750204	9.566884	0.1410375	1.692971	-0.3798263
C	41	49739425	-5	0	10	AV_CongruentImpact	49742663	-4.485675	0.3729402	8.447161	0.1658655	1.690233	-0.3853063
C	42	49742697	-3	0	10	AV_CongruentImpact	49745467	0.6049598	0.3192114	9.582321	0.1408263	1.692818	-0.3817334
C	43	49745501	5	0	10	AV_CongruentImpact	49748740	4.831201	0.4136335	8.44721	0.1253964	1.691895	-0.3622185
C	44	49748774	3	0	10	AV_CongruentImpact	49756023	2.233622	0.2038933	9.358869	0.1356121	1.692731	-0.3759299
C	45	49756057	0	0	10	AV_CongruentImpact	49764467	-0.4043179	0.2433714	9.566788	0.1433407	1.691025	-0.3825304
C	46	49764501	-5	0	10	AV_CongruentImpact	49769036	-3.720491	0.4784982	8.828748	0.1626377	1.687796	-0.3823051
C	47	49769070	-3	0	10	AV_CongruentImpact	49775760	-4.570541	0.3831989	8.406343	0.1652756	1.689695	-0.3828374
C	48	49775794	5	0	10	AV_CongruentImpact	49779915	3.008148	0.2364943	9.16726	0.1303977	1.693422	-0.3711094
C	49	49779949	3	0	10	AV_CongruentImpact	49782763	-1.165277	0.2841341	9.499884	0.149595	1.692231	-0.3830788
