# Supplementary material for: Generic HRTFs May be Good Enough in Virtual Reality. Improving Source Localization through Cross-Modal Plasticity
Source: Front Neurosci. 2018 Feb 2;12:21. doi: 10.3389/fnins.2018.00021 (PMC5801410; doi:10.3389/fnins.2018.00021)
Supplement: Supplementary file 2 [file DataSheet1.ZIP › results/transfer/636488427024049081_56_Responses.txt]

A	0	36302528	-3	0	10	AV_CongruentImpact	36309126	-3.076736	0.2456816	9.052025	0.02272869	1.786274	-0.4033684
A	1	36309161	5	0	10	AV_CongruentImpact	36312778	5.612668	0.3444729	7.828604	-0.03010131	1.784189	-0.3854663
A	2	36312812	3	0	10	AV_CongruentImpact	36316621	2.58945	0.2229623	9.199519	-0.01576383	1.785651	-0.400244
A	3	36316655	0	0	10	AV_CongruentImpact	36319950	0.2617613	0.1704647	9.528702	-7.813238E-05	1.786121	-0.4063717
A	4	36319983	-5	0	10	AV_CongruentImpact	36323982	-5.166555	0.3861777	8.100158	0.04022508	1.787643	-0.4033667
A	5	36324016	-3	0	10	AV_CongruentImpact	36326584	0.009925507	0.1728626	9.532127	-0.002316386	1.785742	-0.4068396
A	6	36326618	5	0	10	AV_CongruentImpact	36329332	5.675383	0.3356888	7.777553	-0.0413491	1.785318	-0.3834606
A	7	36329366	3	0	10	AV_CongruentImpact	36332314	1.996442	0.1944026	9.332414	-0.01812941	1.786967	-0.4035932
A	8	36332348	0	0	10	AV_CongruentImpact	36335442	-1.549984	0.2207201	9.412737	0.007531395	1.787458	-0.4109108
A	9	36335476	-5	0	10	AV_CongruentImpact	36338938	-5.44346	0.3002893	7.908128	0.03741479	1.78816	-0.4063678
A	10	36338972	-3	0	10	AV_CongruentImpact	36341284	-1.291222	0.1234283	9.436535	0.002201858	1.787031	-0.4094821
A	11	36341318	5	0	10	AV_CongruentImpact	36345115	4.609815	0.3237802	8.42194	-0.03939246	1.785258	-0.3890496
A	12	36345149	3	0	10	AV_CongruentImpact	36348544	2.484191	0.2355963	9.227017	-0.02443971	1.785658	-0.4004778
A	13	36348578	0	0	10	AV_CongruentImpact	36350823	-0.3229005	0.195271	9.528793	-0.004788574	1.785792	-0.4086931
A	14	36350857	-5	0	10	AV_CongruentImpact	36355280	-4.635287	0.273933	8.382826	0.03221942	1.786972	-0.4097659
A	15	36355314	-3	0	10	AV_CongruentImpact	36360139	-4.213004	0.2263218	8.589633	0.02529944	1.786524	-0.4096527
A	16	36360173	5	0	10	AV_CongruentImpact	36363992	5.692591	0.4345861	7.781907	-0.04532924	1.78402	-0.3814187
A	17	36364026	3	0	10	AV_CongruentImpact	36368382	3.792025	0.3459658	8.808088	-0.0303009	1.7851	-0.3953512
A	18	36368416	0	0	10	AV_CongruentImpact	36371554	-1.163847	0.1882033	9.464046	-0.0003485074	1.785102	-0.4091899
A	19	36371588	-5	0	10	AV_CongruentImpact	36374336	-5.594596	0.3911487	7.821271	0.03950838	1.786736	-0.406352
A	20	36374369	-3	0	10	AV_CongruentImpact	36378993	-3.001183	0.2878847	9.078009	0.0165281	1.785303	-0.4107081
A	21	36379027	5	0	10	AV_CongruentImpact	36382557	5.657766	0.4601795	7.808649	-0.04827932	1.784662	-0.3810624
A	22	36382591	3	0	10	AV_CongruentImpact	36386823	3.355425	0.3034906	8.970907	-0.03208904	1.784575	-0.3947602
A	23	36386857	0	0	10	AV_CongruentImpact	36392844	-0.5598207	0.2103761	9.521582	-0.005888516	1.785038	-0.4080801
A	24	36392878	-5	0	10	AV_CongruentImpact	36395692	-5.244658	0.3190493	8.039911	0.0339292	1.786671	-0.4079988
C	25	36455731	-3	0	10	AV_CongruentImpact	36465147	-1.71051	0.2068347	9.36899	0.02013251	1.781477	-0.424374
C	26	36465180	5	0	10	AV_CongruentImpact	36468732	5.673841	0.5116612	7.79459	-0.03514075	1.781016	-0.401802
C	27	36468766	3	0	10	AV_CongruentImpact	36471290	5.169152	0.4997126	8.120754	-0.03584476	1.781568	-0.4027103
C	28	36471324	0	0	10	AV_CongruentImpact	36474808	1.173041	0.2334958	9.459786	-0.008231204	1.782324	-0.4189944
C	29	36474843	-5	0	10	AV_CongruentImpact	36477936	-4.072363	0.3534066	8.665609	0.02649305	1.782397	-0.4196507
C	30	36477970	-3	0	10	AV_CongruentImpact	36481879	-4.626739	0.4663929	8.412683	0.02864588	1.781679	-0.4180577
C	31	36481913	5	0	10	AV_CongruentImpact	36485074	5.530233	0.4579106	7.888526	-0.03663338	1.779701	-0.3968498
C	32	36485107	3	0	10	AV_CongruentImpact	36489106	4.861504	0.3888953	8.286739	-0.03490631	1.781025	-0.4007066
C	33	36489140	0	0	10	AV_CongruentImpact	36493417	0.08573557	0.2084393	9.531383	-0.0008845553	1.781272	-0.4136303
C	34	36493451	-5	0	10	AV_CongruentImpact	36496143	-5.528215	0.4588298	7.873042	0.03905402	1.782333	-0.4117897
C	35	36496177	-3	0	10	AV_CongruentImpact	36501191	5.525675	0.4356453	7.8909	-0.03465348	1.779737	-0.3952773
C	36	36501225	5	0	10	AV_CongruentImpact	36503973	5.391453	0.4705209	7.983707	-0.03375641	1.780293	-0.396995
C	37	36504007	3	0	10	AV_CongruentImpact	36507157	5.178617	0.4932156	8.123418	-0.03389411	1.779824	-0.3947363
C	38	36507191	0	0	10	AV_CongruentImpact	36513043	2.368699	0.3694122	9.273879	-0.01344718	1.779643	-0.407093
C	39	36513077	-5	0	10	AV_CongruentImpact	36516517	-5.443466	0.5080943	7.940484	0.03847565	1.781313	-0.4088759
C	40	36516551	-3	0	10	AV_CongruentImpact	36520885	5.588256	0.4540789	7.851252	-0.03975615	1.779859	-0.3920707
C	41	36520919	5	0	10	AV_CongruentImpact	36527442	5.53406	0.489232	7.895881	-0.03755659	1.779894	-0.3912095
C	42	36527475	3	0	10	AV_CongruentImpact	36530937	4.843097	0.3989261	8.304693	-0.03577459	1.780273	-0.394333
C	43	36530971	0	0	10	AV_CongruentImpact	36534936	0.1900005	0.3302516	9.551578	-0.002886206	1.781155	-0.4104626
C	44	36534970	-5	0	10	AV_CongruentImpact	36539505	-5.263561	0.4555622	8.04794	0.03948189	1.781225	-0.4081196
C	45	36539539	-3	0	10	AV_CongruentImpact	36545738	0.6185334	0.3958312	9.544731	-0.006419629	1.77942	-0.4091477
C	46	36545772	5	0	10	AV_CongruentImpact	36548865	5.446653	0.5824136	7.969532	-0.0386348	1.779364	-0.3889076
C	47	36548899	3	0	10	AV_CongruentImpact	36552171	5.196531	0.4928755	8.11583	-0.03891878	1.779374	-0.3882602
C	48	36552205	0	0	10	AV_CongruentImpact	36555590	-0.1341203	0.3683773	9.560366	-0.003377514	1.780278	-0.4082869
C	49	36555623	-5	0	10	AV_CongruentImpact	36558538	-4.816483	0.3854067	8.304883	0.03267682	1.780532	-0.408547
