# Supplementary material for: Generic HRTFs May be Good Enough in Virtual Reality. Improving Source Localization through Cross-Modal Plasticity
Source: Front Neurosci. 2018 Feb 2;12:21. doi: 10.3389/fnins.2018.00021 (PMC5801410; doi:10.3389/fnins.2018.00021)
Supplement: Supplementary file 2 [file DataSheet1.ZIP › results/transfer/636488434700287471_57_Responses.txt]

A	0	37070151	-5	0	10	AV_CongruentImpact	37095438	-3.015321	0.1386388	8.978581	0.02995846	1.844353	-0.4660671
A	1	37095473	0	0	10	AV_CongruentImpact	37099472	1.457616	0.0715148	9.349438	0.007783413	1.844041	-0.4556984
A	2	37099506	-3	0	10	AV_CongruentImpact	37103292	-2.518557	0.1517609	9.12989	0.02324714	1.845158	-0.4647024
A	3	37103326	3	0	10	AV_CongruentImpact	37106185	2.725255	0.2233864	9.107311	-0.002111167	1.843277	-0.4489432
A	4	37106219	5	0	10	AV_CongruentImpact	37108956	4.140582	0.3345541	8.608459	-0.003514171	1.841326	-0.4436504
A	5	37108990	-5	0	10	AV_CongruentImpact	37110999	-3.696306	0.1609386	8.737421	0.03225873	1.842376	-0.4634028
A	6	37111034	0	0	10	AV_CongruentImpact	37114217	2.919982	0.1985571	9.046473	-0.00498651	1.842132	-0.4470938
A	7	37114251	-3	0	10	AV_CongruentImpact	37116931	-4.828633	0.2482806	8.211758	0.03385509	1.84067	-0.4603298
A	8	37116965	3	0	10	AV_CongruentImpact	37120338	3.319306	0.2966825	8.9384	-0.006343082	1.839502	-0.4394642
A	9	37120372	5	0	10	AV_CongruentImpact	37122750	4.177679	0.2885681	8.592072	-0.006218478	1.838877	-0.4343407
A	10	37122785	-5	0	10	AV_CongruentImpact	37125309	-4.11218	0.2706425	8.585159	0.03035013	1.83906	-0.4571908
A	11	37125342	0	0	10	AV_CongruentImpact	37129050	3.316541	0.2288278	8.927639	-0.004387364	1.839833	-0.440428
A	12	37129084	-3	0	10	AV_CongruentImpact	37132815	-2.909678	0.1471805	9.024772	0.02292568	1.83985	-0.4578058
A	13	37132849	3	0	10	AV_CongruentImpact	37136355	4.888871	0.3335633	8.232822	-0.009148568	1.839006	-0.4347976
A	14	37136389	5	0	10	AV_CongruentImpact	37139326	2.430736	0.1896067	9.184306	-1.081079E-05	1.840247	-0.446448
A	15	37139360	-5	0	10	AV_CongruentImpact	37143124	-4.31181	0.2481772	8.487282	0.02837677	1.839053	-0.4579111
A	16	37143158	0	0	10	AV_CongruentImpact	37146397	3.702955	0.2746398	8.791158	-0.009713799	1.838656	-0.4367631
A	17	37146431	-3	0	10	AV_CongruentImpact	37149625	-4.764309	0.2332748	8.25231	0.03111953	1.837692	-0.4548297
A	18	37149659	3	0	10	AV_CongruentImpact	37153110	3.756476	0.2271906	8.765015	-0.007669859	1.836518	-0.4342169
A	19	37153144	5	0	10	AV_CongruentImpact	37155299	4.733708	0.3566737	8.329687	-0.008578099	1.835702	-0.4286108
A	20	37155333	-5	0	10	AV_CongruentImpact	37158215	-4.298512	0.2201943	8.497189	0.027108	1.836689	-0.4504671
A	21	37158249	0	0	10	AV_CongruentImpact	37162828	2.867028	0.1546655	9.065944	-0.004880905	1.838911	-0.4366893
A	22	37162862	-3	0	10	AV_CongruentImpact	37166983	-2.796006	0.1457052	9.066072	0.0177189	1.838428	-0.4524482
A	23	37167017	3	0	10	AV_CongruentImpact	37171540	3.972629	0.2802338	8.686719	-0.004691377	1.837244	-0.4314615
A	24	37171574	5	0	10	AV_CongruentImpact	37174165	5.078468	0.3901384	8.144902	-0.006358527	1.835775	-0.4247679
C	25	37234204	-5	0	10	AV_CongruentImpact	37236918	-3.538008	0.2278679	8.804115	0.02633969	1.845235	-0.4729601
C	26	37236952	0	0	10	AV_CongruentImpact	37239710	3.086513	0.2208716	8.991119	-0.009523034	1.843155	-0.4517263
C	27	37239745	-3	0	10	AV_CongruentImpact	37242246	-5.119668	0.3052557	8.051547	0.03200792	1.841759	-0.4622042
C	28	37242280	3	0	10	AV_CongruentImpact	37245362	3.380598	0.2803395	8.912147	-0.007232502	1.840956	-0.4404831
C	29	37245404	5	0	10	AV_CongruentImpact	37247518	4.606712	0.3468905	8.392226	-0.008290187	1.839238	-0.431562
C	30	37247552	-5	0	10	AV_CongruentImpact	37250355	-4.901917	0.2914708	8.191701	0.02610983	1.839098	-0.451446
C	31	37250389	0	0	10	AV_CongruentImpact	37253606	1.044446	0.1082919	9.422845	0.0006219298	1.840185	-0.4410057
C	32	37253640	-3	0	10	AV_CongruentImpact	37256186	-4.414063	0.2745886	8.453547	0.02399821	1.838039	-0.4483525
C	33	37256220	3	0	10	AV_CongruentImpact	37259459	3.85742	0.2311163	8.729577	-0.005419821	1.838318	-0.4290219
C	34	37259493	5	0	10	AV_CongruentImpact	37261212	4.729644	0.2904502	8.328127	-0.006350137	1.837163	-0.4218797
C	35	37261247	-5	0	10	AV_CongruentImpact	37263502	-4.963781	0.3194396	8.166101	0.02927068	1.837485	-0.4449114
C	36	37263536	0	0	10	AV_CongruentImpact	37267244	3.913441	0.2668491	8.722011	-0.002370305	1.836017	-0.4206759
C	37	37267278	-3	0	10	AV_CongruentImpact	37271243	-4.396262	0.2633292	8.467087	0.02309532	1.8362	-0.4424555
C	38	37271277	3	0	10	AV_CongruentImpact	37274438	3.617099	0.231253	8.831326	-0.006337814	1.836091	-0.4250118
C	39	37274472	5	0	10	AV_CongruentImpact	37276637	4.944864	0.3578554	8.223911	-0.006181128	1.835106	-0.4183954
C	40	37276671	-5	0	10	AV_CongruentImpact	37280146	-4.837356	0.2969415	8.23237	0.02972275	1.837441	-0.4465114
C	41	37280179	0	0	10	AV_CongruentImpact	37283496	4.405245	0.2502995	8.491587	-0.006688848	1.835995	-0.4193616
C	42	37283530	-3	0	10	AV_CongruentImpact	37287227	-3.095506	0.1625648	8.982958	0.02180289	1.837517	-0.4436789
C	43	37287261	3	0	10	AV_CongruentImpact	37290008	3.158112	0.2372117	8.999407	-0.005767077	1.836119	-0.4249209
C	44	37290042	5	0	10	AV_CongruentImpact	37292120	4.357713	0.2584824	8.517213	-0.004954442	1.835389	-0.4195136
C	45	37292153	-5	0	10	AV_CongruentImpact	37294879	-4.651973	0.226161	8.325514	0.0269995	1.837001	-0.443579
C	46	37294913	0	0	10	AV_CongruentImpact	37297537	1.702301	0.1051384	9.340565	0.003416497	1.837774	-0.4316584
C	47	37297571	-3	0	10	AV_CongruentImpact	37300743	-2.050113	0.1266688	9.262206	0.01616003	1.838065	-0.442752
C	48	37300777	3	0	10	AV_CongruentImpact	37303547	3.752007	0.2470644	8.781676	-0.006150439	1.837253	-0.4233298
C	49	37303581	5	0	10	AV_CongruentImpact	37306183	4.971768	0.3498318	8.210951	-0.004972644	1.836165	-0.4150251
