# Supplementary material for: Generic HRTFs May be Good Enough in Virtual Reality. Improving Source Localization through Cross-Modal Plasticity
Source: Front Neurosci. 2018 Feb 2;12:21. doi: 10.3389/fnins.2018.00021 (PMC5801410; doi:10.3389/fnins.2018.00021)
Supplement: Supplementary file 2 [file DataSheet1.ZIP › results/transfer/636488550277122541_58_Responses.txt]

A	0	48627831	-5	0	10	AV_CongruentImpact	48634951	-4.189693	0.05436845	8.632159	0.06153224	1.656746	-0.3536097
A	1	48634985	3	0	10	AV_CongruentImpact	48645137	4.727665	0.09687944	8.452717	0.04854418	1.655614	-0.3257089
A	2	48645171	-3	0	10	AV_CongruentImpact	48649538	-3.071907	-0.00548296	9.073004	0.05667587	1.659266	-0.3517075
A	3	48649572	5	0	10	AV_CongruentImpact	48655045	5.19476	0.1741637	8.207456	0.04747151	1.653724	-0.3190279
A	4	48655079	0	0	10	AV_CongruentImpact	48658921	-0.7587807	-0.06277768	9.54705	0.04689293	1.655299	-0.3415136
A	5	48658955	-5	0	10	AV_CongruentImpact	48662573	-4.897322	0.1387486	8.288404	0.05001395	1.655849	-0.3491212
A	6	48662608	3	0	10	AV_CongruentImpact	48671029	3.204828	0.006876659	9.093528	0.03687379	1.650802	-0.3216812
A	7	48671063	-3	0	10	AV_CongruentImpact	48674101	-3.890116	0.07928045	8.785646	0.04957271	1.65418	-0.345789
A	8	48674134	5	0	10	AV_CongruentImpact	48677854	2.745593	-0.08333163	9.210184	0.03620485	1.65531	-0.3303046
A	9	48677888	0	0	10	AV_CongruentImpact	48681395	-2.288887	-0.01366465	9.306615	0.04455223	1.65508	-0.3450657
A	10	48681429	-5	0	10	AV_CongruentImpact	48689236	-5.61036	0.2586525	7.862953	0.05297529	1.653656	-0.3446757
A	11	48689270	3	0	10	AV_CongruentImpact	48693626	2.667875	-0.0289604	9.247907	0.03714316	1.653073	-0.3246895
A	12	48693660	-3	0	10	AV_CongruentImpact	48696262	-4.017634	0.1191563	8.735506	0.05203398	1.655002	-0.3454385
A	13	48696296	5	0	10	AV_CongruentImpact	48699847	3.275761	-0.02794712	9.061974	0.03861487	1.651989	-0.3232963
A	14	48699881	0	0	10	AV_CongruentImpact	48703142	-2.999845	-0.001426268	9.108474	0.04819991	1.653979	-0.3442314
A	15	48703176	-5	0	10	AV_CongruentImpact	48706136	-5.563672	0.2079132	7.882873	0.05220123	1.654709	-0.348369
A	16	48706170	3	0	10	AV_CongruentImpact	48709174	2.164285	-0.07034294	9.362535	0.03694355	1.651808	-0.3273154
A	17	48709208	-3	0	10	AV_CongruentImpact	48712794	-4.475444	0.1300575	8.5182	0.05184975	1.653167	-0.3456779
A	18	48712827	5	0	10	AV_CongruentImpact	48715787	3.269079	-0.02065759	9.066189	0.0368656	1.650776	-0.3222989
A	19	48715821	0	0	10	AV_CongruentImpact	48718859	-3.748492	0.03659482	8.83677	0.05029735	1.654344	-0.3467295
A	20	48718893	-5	0	10	AV_CongruentImpact	48724332	-5.462984	0.1948885	7.949208	0.05831858	1.651947	-0.3439675
A	21	48724366	3	0	10	AV_CongruentImpact	48727180	2.165997	-0.08942632	9.362528	0.03711094	1.64931	-0.32402
A	22	48727214	-3	0	10	AV_CongruentImpact	48729928	-3.899298	0.07767291	8.78319	0.05270668	1.652727	-0.3428963
A	23	48729962	5	0	10	AV_CongruentImpact	48732709	3.413333	0.03506167	9.027325	0.03909311	1.650067	-0.3209821
A	24	48732743	0	0	10	AV_CongruentImpact	48735200	-2.556909	-0.023104	9.23819	0.0472823	1.653232	-0.3426594
C	25	48795239	-5	0	10	AV_CongruentImpact	48801181	-5.564126	0.2154113	7.883267	0.05299149	1.65189	-0.3489318
C	26	48801215	3	0	10	AV_CongruentImpact	48804331	3.585576	-0.007591296	8.949132	0.03614466	1.649182	-0.3267078
C	27	48804365	-3	0	10	AV_CongruentImpact	48807525	-3.652511	0.009955477	8.869999	0.050092	1.652511	-0.3483156
C	28	48807559	5	0	10	AV_CongruentImpact	48810977	3.768535	0.01279302	8.883172	0.03744205	1.648956	-0.3247862
C	29	48811011	0	0	10	AV_CongruentImpact	48813848	-3.103787	-0.05421786	9.060163	0.04580279	1.652733	-0.3499899
C	30	48813882	-5	0	10	AV_CongruentImpact	48816226	-5.723341	0.2153782	7.768173	0.05428497	1.651968	-0.352161
C	31	48816260	3	0	10	AV_CongruentImpact	48819444	2.124213	-0.0887274	9.361817	0.03654779	1.650506	-0.3336092
C	32	48819478	-3	0	10	AV_CongruentImpact	48822649	-4.564049	0.128934	8.467957	0.05050777	1.651828	-0.3508443
C	33	48822683	5	0	10	AV_CongruentImpact	48825743	3.670017	0.01931877	8.923985	0.03499126	1.647518	-0.3237248
C	34	48825777	0	0	10	AV_CongruentImpact	48828357	-3.720348	0.07321425	8.854015	0.04982061	1.650725	-0.3482594
C	35	48828391	-5	0	10	AV_CongruentImpact	48831128	-5.690636	0.2065637	7.79392	0.05291434	1.650215	-0.349304
C	36	48831162	3	0	10	AV_CongruentImpact	48834702	2.365128	-0.08931057	9.311038	0.03868205	1.648606	-0.330117
C	37	48834736	-3	0	10	AV_CongruentImpact	48837830	-4.964564	0.1319395	8.24906	0.05254655	1.650267	-0.3479086
C	38	48837863	5	0	10	AV_CongruentImpact	48840812	4.136085	0.0531394	8.736461	0.03965612	1.64727	-0.3223809
C	39	48840846	0	0	10	AV_CongruentImpact	48844486	-2.429565	-0.03701513	9.265073	0.04726078	1.651532	-0.3473524
C	40	48844521	-5	0	10	AV_CongruentImpact	48847290	-5.750652	0.2564574	7.755527	0.05654817	1.651736	-0.3509024
C	41	48847324	3	0	10	AV_CongruentImpact	48850496	2.619936	-0.08441798	9.246421	0.03753579	1.649091	-0.3301519
C	42	48850530	-3	0	10	AV_CongruentImpact	48853289	-4.051167	0.01681216	8.698909	0.05270024	1.651767	-0.3492843
C	43	48853323	5	0	10	AV_CongruentImpact	48856114	3.740942	0.1219846	8.915112	0.03875273	1.648264	-0.323332
C	44	48856148	0	0	10	AV_CongruentImpact	48858751	-3.468742	-0.01874201	8.935909	0.05102772	1.651332	-0.3488444
C	45	48858784	-5	0	10	AV_CongruentImpact	48861152	-5.76279	0.242353	7.747046	0.05467543	1.650687	-0.3497618
C	46	48861186	3	0	10	AV_CongruentImpact	48864235	2.251964	-0.009830762	9.349756	0.03799625	1.64907	-0.3317199
C	47	48864269	-3	0	10	AV_CongruentImpact	48866693	-4.402443	0.08899529	8.541371	0.05267028	1.652691	-0.3519635
C	48	48866726	5	0	10	AV_CongruentImpact	48869608	3.450283	7.517263E-05	9.000108	0.03476907	1.64861	-0.3273349
C	49	48869642	0	0	10	AV_CongruentImpact	48872634	-3.863069	0.05567772	8.791708	0.04512487	1.651449	-0.3496328
