# Supplementary material for: Generic HRTFs May be Good Enough in Virtual Reality. Improving Source Localization through Cross-Modal Plasticity
Source: Front Neurosci. 2018 Feb 2;12:21. doi: 10.3389/fnins.2018.00021 (PMC5801410; doi:10.3389/fnins.2018.00021)
Supplement: Supplementary file 2 [file DataSheet1.ZIP › results/transfer/636488571689979420_59_Responses.txt]

A	0	50769140	-5	0	10	AV_CongruentImpact	50790993	-5.045224	0.3654707	8.085558	-0.03496753	1.728067	-0.5414481
A	1	50791028	0	0	10	AV_CongruentImpact	50797650	-0.546765	0.1342368	9.382746	-0.05954007	1.730103	-0.5470284
A	2	50797684	3	0	10	AV_CongruentImpact	50802844	2.193585	0.1374658	9.148219	-0.07079491	1.727458	-0.5331599
A	3	50802878	-3	0	10	AV_CongruentImpact	50811210	-3.17736	0.1336152	8.891739	-0.05260989	1.727963	-0.5464064
A	4	50811244	5	0	10	AV_CongruentImpact	50818269	3.112807	0.201828	8.895852	-0.06808782	1.727433	-0.5348971
A	5	50818304	-5	0	10	AV_CongruentImpact	50825206	-4.658556	0.2653344	8.273268	-0.03182624	1.729454	-0.5491076
A	6	50825240	0	0	10	AV_CongruentImpact	50829294	-0.5482605	0.0704089	9.371849	-0.05544174	1.72885	-0.5473887
A	7	50829328	3	0	10	AV_CongruentImpact	50836845	2.612543	0.09105213	9.032112	-0.06330033	1.725595	-0.5362055
A	8	50836879	-3	0	10	AV_CongruentImpact	50840855	-3.560739	0.2430542	8.765997	-0.04212924	1.726352	-0.5508593
A	9	50840889	5	0	10	AV_CongruentImpact	50846853	3.713175	0.2083089	8.680528	-0.06188312	1.725416	-0.5298955
A	10	50846887	-5	0	10	AV_CongruentImpact	50854191	-4.152862	0.2555085	8.52544	-0.03689423	1.725492	-0.5455322
A	11	50854226	0	0	10	AV_CongruentImpact	50858715	-0.9447036	0.04324944	9.350883	-0.04930079	1.725478	-0.5361255
A	12	50858749	3	0	10	AV_CongruentImpact	50864144	1.79661	0.1258194	9.237857	-0.04812595	1.725199	-0.5306398
A	13	50864178	-3	0	10	AV_CongruentImpact	50873571	-2.760765	0.1703544	9.024089	-0.03798875	1.725655	-0.5441977
A	14	50873605	5	0	10	AV_CongruentImpact	50878542	3.93089	0.2856237	8.601136	-0.0599552	1.7249	-0.5304691
A	15	50878576	-5	0	10	AV_CongruentImpact	50884774	-5.753014	0.4096901	7.627329	-0.02028991	1.725053	-0.5452027
A	16	50884808	0	0	10	AV_CongruentImpact	50891208	-0.6501275	0.1069442	9.375957	-0.04273894	1.725553	-0.5435075
A	17	50891242	3	0	10	AV_CongruentImpact	50895509	2.639615	0.1301918	9.03706	-0.05140889	1.724595	-0.5337734
A	18	50895543	-3	0	10	AV_CongruentImpact	50902155	-3.270008	0.1649884	8.855975	-0.0338871	1.725278	-0.5502789
A	19	50902189	5	0	10	AV_CongruentImpact	50910510	4.030474	0.2992756	8.554303	-0.06052369	1.724269	-0.5351248
A	20	50910544	-5	0	10	AV_CongruentImpact	50920339	-4.526459	0.3222716	8.350123	-0.02976137	1.724352	-0.5492287
A	21	50920373	0	0	10	AV_CongruentImpact	50925600	-0.7839051	0.1579307	9.374273	-0.03420359	1.725181	-0.5437034
A	22	50925634	3	0	10	AV_CongruentImpact	50930906	2.240273	0.2056078	9.1515	-0.04456399	1.722948	-0.5367288
A	23	50930940	-3	0	10	AV_CongruentImpact	50937843	-3.478512	0.2482389	8.789121	-0.0187187	1.724995	-0.5507728
A	24	50937876	5	0	10	AV_CongruentImpact	50942467	3.708143	0.2580916	8.692422	-0.04853291	1.722265	-0.53407
C	25	51002506	-5	0	10	AV_CongruentImpact	51011173	-4.093582	0.2650544	8.53805	-0.02317747	1.722635	-0.5554557
C	26	51011207	0	0	10	AV_CongruentImpact	51015495	-0.03108425	0.1582087	9.400547	-0.03740682	1.721933	-0.5462766
C	27	51015530	3	0	10	AV_CongruentImpact	51020332	2.755435	0.1485115	9.007389	-0.03979173	1.719933	-0.5373424
C	28	51020366	-3	0	10	AV_CongruentImpact	51023728	-2.583883	0.1578656	9.0611	-0.02284292	1.720879	-0.5504897
C	29	51023763	5	0	10	AV_CongruentImpact	51028452	3.865137	0.3007666	8.637467	-0.04354303	1.717798	-0.5330734
C	30	51028486	-5	0	10	AV_CongruentImpact	51037969	-2.730066	0.1810168	9.026834	-0.025899	1.719297	-0.5494778
C	31	51038003	0	0	10	AV_CongruentImpact	51043119	0.1074944	0.0893652	9.390349	-0.03683954	1.719249	-0.5448017
C	32	51043153	3	0	10	AV_CongruentImpact	51047140	2.189145	0.2202209	9.169306	-0.03996939	1.716726	-0.5351315
C	33	51047174	-3	0	10	AV_CongruentImpact	51051340	-2.68321	0.2691157	9.051507	-0.0240234	1.71961	-0.551064
C	34	51051374	5	0	10	AV_CongruentImpact	51058712	4.950622	0.3018909	8.096985	-0.1114904	1.723095	-0.4902024
C	35	51058746	-5	0	10	AV_CongruentImpact	51063068	-4.566147	0.3306327	8.374877	-0.0438799	1.726832	-0.5124348
C	36	51063102	0	0	10	AV_CongruentImpact	51068005	-0.8115499	0.1494998	9.403382	-0.06312422	1.726182	-0.5131948
C	37	51068039	3	0	10	AV_CongruentImpact	51071490	1.75805	0.2199538	9.279892	-0.07859281	1.723392	-0.5053526
C	38	51071525	-3	0	10	AV_CongruentImpact	51076819	-4.033305	0.2374469	8.613005	-0.04903347	1.724202	-0.5138632
C	39	51076853	5	0	10	AV_CongruentImpact	51083163	2.079442	0.1741339	9.206963	-0.08084355	1.723452	-0.5047503
C	40	51083197	-5	0	10	AV_CongruentImpact	51089116	-4.456504	0.2181303	8.411986	-0.04448555	1.723539	-0.512834
C	41	51089150	0	0	10	AV_CongruentImpact	51092824	-0.485428	0.179502	9.432801	-0.06399344	1.722895	-0.5082717
C	42	51092858	3	0	10	AV_CongruentImpact	51096276	2.702414	0.1947941	9.06136	-0.0735121	1.720971	-0.496339
C	43	51096310	-3	0	10	AV_CongruentImpact	51100901	-2.790642	0.1805553	9.05616	-0.05090568	1.722195	-0.5094956
C	44	51100935	5	0	10	AV_CongruentImpact	51105391	4.251315	0.3721043	8.501456	-0.07677213	1.718928	-0.4895558
C	45	51105425	-5	0	10	AV_CongruentImpact	51112015	-4.033115	0.2275861	8.618002	-0.04776191	1.721448	-0.5072337
C	46	51112049	0	0	10	AV_CongruentImpact	51116583	-0.4988488	0.1039909	9.42236	-0.05991229	1.722043	-0.5060743
C	47	51116617	3	0	10	AV_CongruentImpact	51119141	4.538158	0.3640487	8.360678	-0.0751525	1.718681	-0.4861814
C	48	51119175	-3	0	10	AV_CongruentImpact	51125016	-4.244377	0.2198627	8.517916	-0.03964441	1.721234	-0.5070879
C	49	51125050	5	0	10	AV_CongruentImpact	51131271	3.167337	0.2777342	8.929022	-0.0728115	1.720467	-0.4945934
