# Supplementary material for: Generic HRTFs May be Good Enough in Virtual Reality. Improving Source Localization through Cross-Modal Plasticity
Source: Front Neurosci. 2018 Feb 2;12:21. doi: 10.3389/fnins.2018.00021 (PMC5801410; doi:10.3389/fnins.2018.00021)
Supplement: Supplementary file 2 [file DataSheet1.ZIP › results/transfer/636488579385946805_60_Responses.txt]

A	0	51538741	0	0	10	AV_CongruentImpact	51552392	-0.1892597	0.1402251	8.973751	0.04239666	1.792312	-0.9560783
A	1	51552427	-5	0	10	AV_CongruentImpact	51560546	-3.96741	0.2915239	8.138726	0.06855405	1.79021	-0.9634449
A	2	51560580	3	0	10	AV_CongruentImpact	51573949	3.73551	0.2503809	8.279278	0.01475414	1.792611	-0.9490529
A	3	51573983	-3	0	10	AV_CongruentImpact	51578898	-2.622308	0.2144341	8.61925	0.06080559	1.79111	-0.9567382
A	4	51578932	5	0	10	AV_CongruentImpact	51585287	5.45613	0.3616251	7.429112	0.01303017	1.793766	-0.9199125
A	5	51585322	0	0	10	AV_CongruentImpact	51596401	0.9244562	0.1645079	8.949413	0.03875227	1.792768	-0.947499
A	6	51596435	-5	0	10	AV_CongruentImpact	51600344	-4.604589	0.4183828	7.851942	0.07854526	1.789012	-0.9556807
A	7	51600378	3	0	10	AV_CongruentImpact	51606811	1.74528	0.1569519	8.825782	0.0270353	1.792262	-0.9598188
A	8	51606845	-3	0	10	AV_CongruentImpact	51613814	-3.677656	0.2778692	8.261906	0.06584588	1.789433	-0.9622989
A	9	51613849	5	0	10	AV_CongruentImpact	51618272	4.617629	0.317039	7.886563	0.005964875	1.793115	-0.9417062
A	10	51618306	0	0	10	AV_CongruentImpact	51627151	-0.1291547	0.2433097	8.989118	0.03980345	1.791271	-0.9587383
A	11	51627185	-5	0	10	AV_CongruentImpact	51636779	-5.532351	0.5032176	7.31086	0.0689917	1.788235	-0.9570467
A	12	51636813	3	0	10	AV_CongruentImpact	51644889	3.167385	0.2558565	8.496556	0.01011837	1.791686	-0.9404698
A	13	51644923	-3	0	10	AV_CongruentImpact	51651714	-3.074991	0.1061677	8.459932	0.05912047	1.791033	-0.959365
A	14	51651748	5	0	10	AV_CongruentImpact	51660203	4.870369	0.3984831	7.784912	0.005988553	1.789879	-0.9206269
A	15	51660237	0	0	10	AV_CongruentImpact	51667754	-1.666278	0.1276967	8.836582	0.04976261	1.790913	-0.9447001
A	16	51667788	-5	0	10	AV_CongruentImpact	51669775	-5.031971	0.4249107	7.62757	0.07236882	1.78804	-0.9440216
A	17	51669809	3	0	10	AV_CongruentImpact	51678209	4.324208	0.2231617	8.024885	0.003033616	1.790151	-0.9337184
A	18	51678243	-3	0	10	AV_CongruentImpact	51685380	-2.910385	0.246914	8.542453	0.05609029	1.789056	-0.9552527
A	19	51685414	5	0	10	AV_CongruentImpact	51693199	4.208741	0.3207037	8.094533	0.005210206	1.788973	-0.9364742
A	20	51693233	0	0	10	AV_CongruentImpact	51698348	1.252844	0.2435424	8.910394	0.02401703	1.790033	-0.9629511
A	21	51698382	-5	0	10	AV_CongruentImpact	51706067	-4.205396	0.3386714	8.040048	0.06936078	1.787707	-0.9605824
A	22	51706100	3	0	10	AV_CongruentImpact	51714723	3.173776	0.2724704	8.495468	0.01225023	1.789066	-0.9432443
A	23	51714757	-3	0	10	AV_CongruentImpact	51721425	-2.889622	0.2424671	8.547751	0.05606601	1.788223	-0.9558345
A	24	51721459	5	0	10	AV_CongruentImpact	51728797	2.91358	0.2262934	8.57049	0.01091909	1.789607	-0.9434567
C	25	51788826	0	0	10	AV_CongruentImpact	51794867	0.4065043	0.2325499	8.797571	0.0429032	1.732659	-1.152406
C	26	51794901	-5	0	10	AV_CongruentImpact	51799648	-4.423655	0.1252775	7.900368	0.07253549	1.789511	-0.9539638
C	27	51799682	3	0	10	AV_CongruentImpact	51803490	3.675643	0.2578515	8.312706	0.0002242923	1.789667	-0.9355059
C	28	51803524	-3	0	10	AV_CongruentImpact	51808070	-3.278024	0.1644177	8.420199	0.04855954	1.789647	-0.9434035
C	29	51808104	5	0	10	AV_CongruentImpact	51814973	4.810523	0.3608385	7.811974	-0.00451915	1.788817	-0.9150436
C	30	51815007	0	0	10	AV_CongruentImpact	51820726	-2.20122	0.3014839	8.760502	0.04272422	1.787549	-0.9421216
C	31	51820760	-5	0	10	AV_CongruentImpact	51822893	-5.338044	0.3161831	7.434757	0.05911212	1.786253	-0.93747
C	32	51822927	3	0	10	AV_CongruentImpact	51829013	2.764293	0.1304613	8.611648	0.00461724	1.789643	-0.9285768
C	33	51829048	-3	0	10	AV_CongruentImpact	51834409	-5.195936	0.4598226	7.549795	0.05972275	1.786175	-0.9356885
C	34	51834443	5	0	10	AV_CongruentImpact	51838497	4.110518	0.3226864	8.145323	-0.003644802	1.787617	-0.9272852
C	35	51838531	0	0	10	AV_CongruentImpact	51843121	-1.496408	0.04824204	8.854755	0.03835994	1.788794	-0.94318
C	36	51843155	-5	0	10	AV_CongruentImpact	51845657	-5.572862	0.3888485	7.293336	0.05898416	1.785949	-0.9355761
C	37	51845691	3	0	10	AV_CongruentImpact	51850259	2.585389	0.1649276	8.657016	0.005142845	1.789099	-0.9392844
C	38	51850293	-3	0	10	AV_CongruentImpact	51854079	-5.386468	0.3213696	7.406058	0.05802686	1.786136	-0.9363948
C	39	51854113	5	0	10	AV_CongruentImpact	51858435	5.27378	0.1525027	7.500606	-0.01212547	1.787969	-0.9118279
C	40	51858469	0	0	10	AV_CongruentImpact	51865562	-1.109803	0.2289029	8.949121	0.03264732	1.788367	-0.9325514
C	41	51865596	-5	0	10	AV_CongruentImpact	51869158	-5.452486	0.4427584	7.380718	0.06345327	1.785401	-0.9353082
C	42	51869193	3	0	10	AV_CongruentImpact	51876754	1.768932	0.0764751	8.822727	0.002096787	1.789338	-0.9409292
C	43	51876788	-3	0	10	AV_CongruentImpact	51887935	-3.863951	0.2780456	8.219361	0.05505411	1.785142	-0.9323951
C	44	51887969	5	0	10	AV_CongruentImpact	51894324	4.265599	0.277199	8.07076	-0.006431572	1.786587	-0.9212413
C	45	51894359	0	0	10	AV_CongruentImpact	51902489	-0.944883	0.2387645	8.956952	0.03004224	1.786277	-0.9445283
C	46	51902523	-5	0	10	AV_CongruentImpact	51905550	-5.214866	0.4605678	7.530253	0.06530518	1.784786	-0.9403318
C	47	51905584	3	0	10	AV_CongruentImpact	51910476	2.775041	0.2015694	8.626379	-0.0001944974	1.787095	-0.9218544
C	48	51910510	-3	0	10	AV_CongruentImpact	51914787	-5.080273	0.3089547	7.606744	0.04955461	1.785182	-0.9308317
C	49	51914821	5	0	10	AV_CongruentImpact	51918261	4.879964	0.2918504	7.741959	-0.02473956	1.786082	-0.923821
