# Supplementary material for: Generic HRTFs May be Good Enough in Virtual Reality. Improving Source Localization through Cross-Modal Plasticity
Source: Front Neurosci. 2018 Feb 2;12:21. doi: 10.3389/fnins.2018.00021 (PMC5801410; doi:10.3389/fnins.2018.00021)
Supplement: Supplementary file 2 [file DataSheet1.ZIP › results/transfer/636488590429175801_61_Responses.txt]

A	0	52643064	5	0	10	AV_CongruentImpact	52689516	3.588975	0.1510187	8.734096	-0.06501356	1.748719	-0.5114598
A	1	52689551	0	0	10	AV_CongruentImpact	52693995	-1.021613	0.1001309	9.358994	-0.04012872	1.748397	-0.5255644
A	2	52694029	3	0	10	AV_CongruentImpact	52707399	2.361423	0.1143206	9.119564	-0.06435771	1.747649	-0.5153937
A	3	52707433	-3	0	10	AV_CongruentImpact	52716570	-4.957866	0.3166799	8.137079	-0.02609899	1.743029	-0.5247794
A	4	52716603	-5	0	10	AV_CongruentImpact	52730219	-5.668941	0.225335	7.664934	-0.006755836	1.743234	-0.5216529
A	5	52730253	5	0	10	AV_CongruentImpact	52735190	2.52862	0.2068316	9.088764	-0.06682821	1.745489	-0.5175233
A	6	52735224	0	0	10	AV_CongruentImpact	52738474	-2.176966	0.09617122	9.17173	-0.03651949	1.744942	-0.5279927
A	7	52738508	3	0	10	AV_CongruentImpact	52742461	2.332878	-0.008707572	9.098608	-0.06722014	1.746866	-0.5212703
A	8	52742495	-3	0	10	AV_CongruentImpact	52747130	-4.955251	0.2542349	8.123323	-0.02149553	1.742187	-0.5270319
A	9	52747165	-5	0	10	AV_CongruentImpact	52757172	-5.28148	0.2141887	7.921367	-0.02287494	1.741946	-0.5283433
A	10	52757206	5	0	10	AV_CongruentImpact	52763662	3.104628	0.1119452	8.899637	-0.071252	1.746165	-0.5145907
A	11	52763696	0	0	10	AV_CongruentImpact	52770486	-2.367954	0.1921931	9.14136	-0.04224268	1.744361	-0.5316142
A	12	52770520	3	0	10	AV_CongruentImpact	52774028	2.023597	0.02686424	9.175581	-0.07035305	1.745803	-0.5221096
A	13	52774062	-3	0	10	AV_CongruentImpact	52783266	-4.047004	0.2524968	8.581098	-0.03221308	1.742858	-0.5317973
A	14	52783299	-5	0	10	AV_CongruentImpact	52790045	-5.0159	0.1484069	8.069589	-0.02792132	1.742368	-0.5306398
A	15	52790079	5	0	10	AV_CongruentImpact	52796200	5.351365	0.4234795	7.871958	-0.08074017	1.743165	-0.50272
A	16	52796234	0	0	10	AV_CongruentImpact	52801572	-3.566805	0.107626	8.750537	-0.0396411	1.743659	-0.5374711
A	17	52801606	3	0	10	AV_CongruentImpact	52805057	1.311132	0.1350262	9.314662	-0.06958975	1.745206	-0.5283823
A	18	52805091	-3	0	10	AV_CongruentImpact	52811268	-3.437285	0.1577763	8.815471	-0.04335879	1.742277	-0.5309297
A	19	52811302	-5	0	10	AV_CongruentImpact	52815323	-5.73016	0.5331621	7.685204	-0.02587933	1.738239	-0.5241541
A	20	52815357	5	0	10	AV_CongruentImpact	52820684	5.595348	0.329408	7.693054	-0.08513761	1.743257	-0.4994845
A	21	52820719	0	0	10	AV_CongruentImpact	52825923	-0.5727852	0.1080321	9.391198	-0.05984164	1.745236	-0.5305476
A	22	52825957	3	0	10	AV_CongruentImpact	52828994	3.286999	0.278625	8.858745	-0.08052111	1.74447	-0.5165262
A	23	52829028	-3	0	10	AV_CongruentImpact	52833485	-2.197527	0.08820851	9.165884	-0.05302193	1.743332	-0.5318596
A	24	52833519	-5	0	10	AV_CongruentImpact	52839193	-5.628211	0.4855024	7.749023	-0.03019409	1.738295	-0.526077
C	25	52899221	5	0	10	AV_CongruentImpact	52906067	5.250554	0.93631	8.007761	-0.07250795	1.738843	-0.5013829
C	26	52906101	0	0	10	AV_CongruentImpact	52911216	0.144608	0.602568	9.478881	-0.05318341	1.739429	-0.5237691
C	27	52911251	3	0	10	AV_CongruentImpact	52914210	3.28027	0.8738274	8.947309	-0.06490616	1.738196	-0.5103467
C	28	52914244	-3	0	10	AV_CongruentImpact	52917862	-2.894576	0.7297683	9.078006	-0.03727999	1.737174	-0.5243681
C	29	52917896	-5	0	10	AV_CongruentImpact	52921281	-4.596378	0.7587625	8.396989	-0.03018807	1.735965	-0.5237491
C	30	52921315	5	0	10	AV_CongruentImpact	52927144	5.384212	0.8666244	7.914112	-0.07777848	1.738608	-0.49962
C	31	52927178	0	0	10	AV_CongruentImpact	52931847	0.5510488	0.5447847	9.458213	-0.05890899	1.739208	-0.52106
C	32	52931889	3	0	10	AV_CongruentImpact	52934975	4.105691	0.7658922	8.602895	-0.07439739	1.738987	-0.5055912
C	33	52935009	-3	0	10	AV_CongruentImpact	52940225	-3.649236	0.7579823	8.825157	-0.03778074	1.735508	-0.5229136
C	34	52940259	-5	0	10	AV_CongruentImpact	52943308	-5.708639	0.6157582	7.712884	-0.02414647	1.735227	-0.5222802
C	35	52943342	5	0	10	AV_CongruentImpact	52949976	3.946648	0.8057358	8.677429	-0.07338226	1.737869	-0.5070728
C	36	52950010	0	0	10	AV_CongruentImpact	52958141	-0.8240252	0.6784084	9.461432	-0.05761883	1.736489	-0.5224389
C	37	52958175	3	0	10	AV_CongruentImpact	52961235	3.521	0.8520468	8.857215	-0.07701568	1.736975	-0.5052513
C	38	52961269	-3	0	10	AV_CongruentImpact	52964675	-3.565005	0.7438594	8.855575	-0.04186351	1.735299	-0.5246757
C	39	52964709	-5	0	10	AV_CongruentImpact	52968998	-5.674069	0.5713717	7.733176	-0.02837087	1.734957	-0.5225328
C	40	52969032	5	0	10	AV_CongruentImpact	52975387	4.849356	0.6409686	8.208523	-0.08253787	1.7384	-0.5010495
C	41	52975421	0	0	10	AV_CongruentImpact	52982290	-1.024866	0.4453341	9.412866	-0.05720158	1.739036	-0.5256724
C	42	52982324	3	0	10	AV_CongruentImpact	52985150	3.183868	0.697027	8.958747	-0.07632864	1.738886	-0.5106898
C	43	52985184	-3	0	10	AV_CongruentImpact	52994365	-3.278216	0.4944355	8.926883	-0.04452981	1.736574	-0.5274789
C	44	52994399	-5	0	10	AV_CongruentImpact	53001682	-5.596848	0.4636655	7.766308	-0.02583618	1.735811	-0.5240501
C	45	53001716	5	0	10	AV_CongruentImpact	53007166	3.83166	0.5499331	8.694449	-0.07492824	1.739205	-0.5092871
C	46	53007200	0	0	10	AV_CongruentImpact	53016213	-0.2368133	0.3729261	9.451125	-0.06190404	1.738065	-0.523361
C	47	53016247	3	0	10	AV_CongruentImpact	53020637	3.80301	0.9182494	8.750795	-0.07359102	1.736591	-0.5059245
C	48	53020671	-3	0	10	AV_CongruentImpact	53027160	-3.951541	0.5318617	8.671751	-0.03881484	1.735435	-0.52752
C	49	53027194	-5	0	10	AV_CongruentImpact	53030142	-5.758715	0.5617123	7.671348	-0.02769002	1.734091	-0.5241058
